# Supplementary material for: A large deletion within intron 20 sequence of single-copy PolA1 gene as a useful marker for the speciation in Oryza AA-genome species
Source: Breed Sci. 2022 Jul 12;72(3):267–73. doi: 10.1270/jsbbs.21075 (PMC9653197; doi:10.1270/jsbbs.21075)
Supplement: Supplementary file 2 — Supplemental Table 3 [file 72_267_s2.xls]

## Sheet: IRRI SNP 244_24500K
Supplemental Table 3. Raw SNP data around PolA1 gene on chromosome 6 in O. sativa, extracted from data of IRRI 3K rice genome project (http://iric.irri.org/resources/3000-genomes-project)
				Thr/Mst	189	401	439	284	256	249	345	296
JAPONICA NIPPONBARE POSITIONS	IRIS ID	ACCESSION	SUBPOPULATION	24412641	24412651	24412863	24412901	24412968	24412978	24413038	24413144	24413155	24413438	24413906	24414188	24414559	24414721	24414947	24415015	24415030	24415457	24415497	24416109	24416138	24416517	24417387	24418354	24418838	24419390	24419425	24419676	24420486	24420568	24420788	24420851	24420962	24421022	24421666	24421849	24421923	24422034	24422306	24423071	24423492	24423524	24423589	24423626	24424417	24424453
JAPONICA NIPPONBARE ALLELES				C	T	C	G	T	G	G	G	T	C	G	A	T	C	A	G	C	C	G	G	G	G	T	C	C	G	C	G	T	T	T	A	C	G	A	G	T	A	G	T	C	C	G	T	A	T
KALINDIG::IRGC 78968-1	IRIS 313-11994	IRGC 131996	trop	T	C	T	A	C	A	G	T	A	C	G	C	G	T	A	G	T	C	G	G	G	G	C	T	T	A	T	G	T	A	T	G	C	T	A	G	C	C	G	T	T	T	A	G	A	A
CYPRESS::IRTP 19532-G1	IRIS 313-15910	IRGC 126956	trop	T	C	T	A	C	A	G	T	A	C	G	C	G	T	A	G	T	C	G	G	G	G	C	T	T	A	T	G	T	A	T	G	C	T	A	G	C	C	G	T	T	T	A	G	A	A
B 6149 F-MR-7::IRGC 117314-1	IRIS 313-10337	IRGC 125953	indx	T	C	T	A	C	A	G	T	A	C	G	C	G	T	A	G	T	C	G	G	G	G	C	T	T	A	T	G	T	A	T	G	C	T	A	G	C	C	G	T	T	T	A	G	A	A
CALIFORNIA BELLE::IRGC 66836-1	IRIS 313-8923	IRGC 125693	trop	T	C	T	A	C	A	G	T	A	C	G	C	G	T	A	G	T	C	G	G	G	G	C	T	T	A	T	G	T	A	T	G	C	T	A	G	C	C	G	T	T	T	A	G	A	A
VEGOLD::IRGC 7756-1	IRIS 313-9550	IRGC 125932	trop	T	C	T	A	C	A	G	T	A	C	G	C	G	T	A	G	T	C	G	G	G	G	C	T	T	A	T	G	T	A	T	G	C	T	A	G	C	C	G	T	T	T	A	G	A	A
MALAGKIT (PINELIPE)::IRGC 67444-1	IRIS 313-11736	IRGC 127595	trop	T	C	T	A	C	A	G	T	A	C	G	C	G	T	A	G	T	C	G	G	G	G	C	T	T	A	T	G	T	A	T	G	C	T	A	G	C	C	G	T	T	T	A	G	A	A
FRAGANCE::GERVEX 1651-C1	IRIS 313-8184	IRGC 122050	admix	T	C	T	A	C	A	G	T	A	C	G	C	G	T	A	G	T	C	G	G	G	G	C	T	T	A	T	G	T	A	T	G	C	T	A	G	C	C	G	T	T	T	A	G	A	A
PRELUDE::IRGC 1790-1	IRIS 313-8627	IRGC 126260	trop	T	C	T	A	C	A	G	T	A	C	G	C	G	T	A	G	T	C	G	G	G	G	C	T	T	A	T	G	T	A	T	G	C	T	A	G	C	C	G	T	T	T	A	G	A	A
PADI MIAT (KECIL)::IRGC 97366-1	IRIS 313-12285	IRGC 135576	trop	T	C	T	A	C	A	G	T	A	C	G	C		T	A	G	T	C	G	G	G	G	C	T	T	A	T	G	T	A	T	G	C	T	A	G	C	C	G	T	T	T	A	G	A	A
NCS 603 B::IRGC 62377-1	IRIS 313-11643	IRGC 127662	ind1B	T	C	T	A	C	A	G	T	A	C	G	C	G	T	A	G	T	C	G	G	G	G	C	T	T	A	C	A	A	A	T	G	C	T	A	G	C	C	G	C	T	T	A	G	A	A
LIGUNGTUNG::IRGC 38786-1	IRIS 313-11234	IRGC 127563	indx	T	C	T	A	C	A	G	T	A	C	G	C	G	T	A	G	T	C	G	G	G	G	C	T	T	A	T	G	T	A	T	G	C	T	A	G	C	C	G	T	T	T	A	G	A	A
PINUTYUKAN::IRGC 78995-1	IRIS 313-11995	IRGC 136101	trop	T	C	T	A	C	A	G	T	A	C	G	C	G	T	A	G	T	C	G	G	G	G	C	T	T	A	T	G	T	A	T	G	C	T	A	G	C	C	G	T	T	T	A	G	A	A
ARC 11276::IRGC 21278-1	IRIS 313-10861	IRGC 127134	aus	T	C	T	A	C	A	G	G/T	T/A	C	G	C	G	T	A	G	T	C	G	G	G	G	C	T	T	A	C	A	A	A	T	G	C	T	A	G	C	C	G	C	T	T	A	G	A	A
GOGO::IRGC 43390-C1	IRIS 313-7885	IRGC 122063	trop	T	C	T	A	C	A	G	T	A	C	G	C	G	T	A	G	T	C	G	G	G	G	C	T	T	A	T	G	T	A	T	G	C	T	A	G	C	C	G	T	T	T	A	G	A	A
YN 1353-3::IRGC 117363-1	IRIS 313-10423	IRGC 121160	indx	T	C	C/T	A	C	A	G	T	A	C	G	C	G	T	A	G	T	C	G	G	G	G	C	T	T	A	T	G	T	A	T	G	C	T	A	G	C	C	G	T	T	T	A	G	A	A
KATY::IRGC 77140-1	IRIS 313-8285	IRGC 125614	trop	T	C	T	A	C	A	G	T	A	C	G	C	G	T	A	G	T	C	G	G	G	G	C	T	T	A	T	G	T	A	T	G	C	T	A	G	C	C	G	T	T	T	A	G	A	A
TEXAS PATNA::IRGC 1797-1	IRIS 313-8803	IRGC 126283	trop	T	C	T	A	C	A	G	T	A	C	G	C	G	T	A	G	T	C	G	G	G	G	C	T	T	A	T	G	T	A	T	G	C	T	A	G	C	C	G	T	T	T	A	G	A	A
DELLMONT::GERVEX 1647-C1	IRIS 313-8180	IRGC 122035	trop	T	C	T	A	C	A	G	T	A	C	G	C	G	T	A	G	T	C	G	G	G	G	C	T	T	A	T	G	T	A	T	G	C	T	A	G	C	C	G	T	T	T	A	G	A	A
GANIGI::IRGC 48698-C1	IRIS 313-7883	IRGC 122052	trop	T	C	T	A	C	A	G	T	A	C	G	C	G	T	A	G	T	C	G	G	G	G	C	T	T	A	T	G	T	A	T	G	C	T	A	G	C	C	G	T	T	T	A	G	A	A
VARY MADINIKA 3566::GERVEX 8448-C1	IRIS 313-7994	IRGC 122277	trop	T	C	T	A	C	A	G	T	A	C	G	C	G	T	A	G	T	C	G	G	G	G	C	T	T	A	T	G	T	A	T	G	C	T	A	G	C	C	G	T	T	T	A	G	A	A
BULI INIA::IRGC 116961-1	IRIS 313-10258	IRGC 126050	temp	T	C	T	A	C	A	G	T	A	C	G	C	G	T	A	G	T	C	G	G	G	G	C	T	T	A	T	G	T	A	T	G	C	T	A	G	C	C	G	T	T	T	A	G	A	A
EX FOILAEIN (NAPUTO)::IRGC 81675-1	IRIS 313-10113	IRGC 125736	indx	T	C	T	A	C	G/A	G	T	A	C	G	C	G		A	G	T	C	G	G	G	G	T/C	T	T	A	T	G	T	A	T	G	C	T	A	G	C	C	G	T	T	T	A	G	A	A
CT 23::GERVEX 1488-C1	IRIS 313-8158	IRGC 122022	japx	T	C	T	A	C	A	G	T	A	C	G	C	G	T	A	G	T	C	G	G	G	G	C	T	T	A	T	G	T	A	T	G	C	T	A	G	C	C	G	T	T	T	A	G	A	A
ARC 7336::IRGC 20606-1	IRIS 313-10852	IRGC 127169	aus	T	C	T	A	C	A	G	T	A	C	G	C	G	T	A	G	T	C	G	G	G	G	C	T	T	A	C	A	A	A	T	G	C	T	A	G	C	C	G	C	T	T	A	G	A	A
PADI JALAI BELA::IRGC 44084-1	IRIS 313-11329	IRGC 127701	trop	T	C	T	A	C	A	G	T	A	C	G	C	G	T	A	G	T	C	G	G	G	G	C	T	T	A	T	G	T	A	T		C	T	A	G	C	C	G	T	T	T	A	G	A	A
CHOROFA	CX150	IRGC 135865	ind1B	T	C	T	A	C	A	G	T	A	C	G	C		T	A	G	T	C	G	G	G	G	C	T	T	A	T	G	T	A	T	G	C	T	A	G	C	C	G	T	T	T	A	G	A	A
L 205::GERVEX 1659-C1	IRIS 313-8192	IRGC 122144	trop	T	C	T	A	C	A	G	T	A	C	G	C	G		A	G	T	C	G	G	G	G	C	T	T	A	T	G	T	A	T	G	C	T	A	G	C	C	G	T	T	T	A	G	A	A
CT 36::GERVEX 1489-C1	IRIS 313-8159	IRGC 122023	japx	T	C	T	A	C	A	G	T	A	C	G	C	G	T	A	G	T	C	G	G	G	G	C	T	T	A	T	G	T	A	T	G	C	T	A	G	C	C	G	T	T	T	A	G	A	A
DISSIGBE::IRGC 66916-1	IRIS 313-11723	IRGC 127320	ind2	T	C	T	A	C	A	G	T	A	C	G	C	G	T	A	G	T	C	G	G	G	G	C	T	T	A	C	A	A	A	T	G	C	T	A	G	C	C	G	C	T	T	A	G	A	A
AMERICAN HUANGKEDAO	B018	IRGC 135827	trop	T	C	T	A	C	A	G	T	A	C	G	C	G	T	A	G	T	C	G	G	G	G	C	T	T	A	T	G	T	A	T	G	C	T	A	G	C	C	G	T	T	T	A	G	A	A
BLUE BONNET::GERVEX 669-C1	IRIS 313-8102	IRGC 121984	trop	T	C	T	A	C	A	G	T	A	C	G	C	G	T	A	G	T	C	G	G	G	G	C	T	T	A	T	G	T	A	T	G	C	T	A	G	C	C	G	T	T	T	A	G	A	A
ZIRA SHAHI::IRGC 28327-1	IRIS 313-11035	IRGC 128513	admix	T	C	T	A	C	A	G	T	A	C	G	C	G	T	A	G	T	C	G	G	G	G	C	T	T	A	C	A	A	A	T	G	C	T	A	G	C	C	G	C	T	T	A	G	A	A
AUS 84::IRGC 28947-2	IRIS 313-11047	IRGC 127977	aus	T	C	T	A	C	A	G	T	A	C	G	C	G	T	A	G	T	C	G	G	G	G	C	T	T	A	C	A	A	A	T	G	C	T	A	G	C	C	G	C	T	T	A	G	A	A
CADIDIT (GLUT)::IRGC 47161-1	IRIS 313-11379	IRGC 127245	trop	T	C	T	A	C	A	G	T	A	C	G	C	G	T	A	G	T	C	G	G	G	G	C	T	T	A	T	G	T	A	T	G	C	T	A	G	C	C	G	T	T	T	A	G	A	A
BADAL 1163::IRGC 32796-1	IRIS 313-9148	IRGC 125664	ind2	T	C	T	A	C	A	G	T	A	C	G	C	G	T	A	G	T	C	G	G	G	G	C	T	T	A	C	A	A	A	T	G	C	T	A	G	C	C	G	C	T	T	A	G	A	A
KENDINGA 5 (H)::IRGC 60310-1	IRIS 313-8439	IRGC 126220	trop	T	C	T	A	C	A	G	T	A	C	G	C		T	A	G	T	C	G	G	G	G	C	T	T	A	T	G	T	A	T	G	C	T	A	G	C	C	G	T	T	T	A	G	A	A
GLADIO::GERVEX 1652-C1	IRIS 313-8185	IRGC 122061	trop	T	C	T	A	C	A	G	T	A	C	G	C	G	T	A	G	C/T	C	G	G	G	G	C	T	T	A	T	G	T	A	T	G	C	T	A	G	C	C	G	T	T	T	A	G	A	A
GUDURA::IRGC 61955-1	IRIS 313-11626	IRGC 127395	aro	T	C	T	A	C	A	G	T	A	C	G	C	G	T	A	G	T	C	G	G	G	G	C	T	T	A	C	A	A	A	T	G	C	T	A	G	C	C	G	C	T	T	A	G	A	A
TKM6	CX120	IRGC 136057	indx	T	C	T	A	C	A	G	T	A	C	G	C	G	T	A	G	T	C	G	G	G	G	C	T	T	A	T	G	T	A	T	G	C	T	A	G	C	C	G	T	T	T	A	G	A	A
COLOMBIA XXI::G1	IRIS 313-15908	IRGC 126955	aus	T	C	T	A	C	A	G	T	A	C	G	C	G	T	A	G	T	C	G	G	G	G	C	T	T	A	C	A	A	A	T	G	C	T	A	G	C	C	G	C	T	T	A	G	A	A
JIN HUA 258::IRGC 63670-1	IRIS 313-11665	IRGC 127464	ind1A	T	C	T	A	C	A	G	T	A	C	G	C	G	T	A	G	T	C	G	G	G	G	C	T	T	A	C	A	A	A	T	G	C	T	A	G	C	C	G	C	T	T	A	G	A	A
MALAGKIT (ITIM)::IRGC 96124-1	IRIS 313-12272	IRGC 127594	trop	T	C	T	A	C	A	G	T	A	C	G	C	G	T	A	G	T	C	G	G	G	G	C	T	T	A	T	G	T	A	T	G	C	T	A	G	C	C	G	T	T	T	A	G	A	A
ARC 10894::IRGC 21122-1	IRIS 313-10858	IRGC 127131	indx	T	C	T	A	C	A	G	T	A	C	G	C	G	T	A	G	T	C	G	G	G	G	C	T	T	A	C	A	A	A	T	G	C	T	A	G	C	C	G	C	T	T	A	G	A	A
LAWA AN::IRGC 44544-2	IRIS 313-11337	IRGC 132255	trop	T	C	T	A	C	A	G	T	A	C	G	C	G		A	G	T	C	G	G	G	G	C	T	T	A	T	G	T	A	T	G	C	T	A	G	C	C	G	T	T	T	A	G	A	A
GRALDO::GERVEX 108-C1	IRIS 313-8041	IRGC 122071	japx	T	C	T	A	C	A	G	T	A	C	G	C		T	A	G	T	C	G	G	G	G	C	T	T	A	T	G	T	A	T	G	C	T	A	G	C	C	G	T	T	T	A	G	A	A
C 166-135::IRGC 50633-1	IRIS 313-11431	IRGC 127244	ind3	T	C	T	A	C	A	G	T	A	C	G	C	G	T	A	G	T	C	G	G	G	G	T/C	T	T	A	T	G	T	A	T	G	C	T	A	G	C	C	G	T	T	T	A	G	A	A
IR 57924-24::IRTP 16675-C1	IRIS 313-7699	IRGC 122099	indx	T	C	T	A	C	A	G	T	A	C	G	C	G	T	A	G	T	C	G	G	G	G	C	T	T	A	T	G	T	A	T	G	C	T	A	G	C	C	G	T	T	T	A	G	A	A
CHUNDI::IRGC 67486-1	IRIS 313-11737	IRGC 127283	aus	T	C	T	A	C	A	G	T	A	C	G	C	T/G	T	A	G	T	C	G	G	G	G	C	T	T	A	C	A	A	A	T	G	C	T	A	G	C	C	G	C	T	T	A	G	A	A
KOMPIT::IRGC 73716-1	IRIS 313-11903	IRGC 128351	trop	T	C	T	A	C	A	G	T	A	C	G	C	G	T	A	G	T	C	G	G	G	G	C	T	T	A	T	G	T	A	T	G	C	T	A	G	C	C	G	T	T	T	A	G	A	A
ENGKABANG::IRGC 28694-2	IRIS 313-11045	IRGC 128039	trop	T	C	T	A	C	A	G	T	A	C	G	C	G	T	A	G	T	C	G	G	G	G	C	T	T	A	T	G	T	A	T	G	C	T	A	G	C	C	G	T	T	T	A	G	A	A
AUS 282::IRGC 29072-1	IRIS 313-11053	IRGC 127183	aus	T	C	T	A	C	A	G	T	A	C	G	C	G	T	A	G	T	C	G	G	G	G	C	T	T	A	C	A	A	A	T	G	C	T	A	G	C	C	G	C	T	T	A	G	A	A
KULA KARUPPAN::IRGC 55328-1	IRIS 313-9968	IRGC 125810	indx	T	C	T	A	C	A	G	T	A	C	G	C	G	T	A	G	T	C	G	G	G	G	C	T	T	A	C	A	A	A	T	G	C	T	A	G	C	C	G	C	T	T	A	G	A	A
PAMPANGON (H)::IRGC 60392-1	IRIS 313-9568	IRGC 126346	trop	T	C	T	A	C	A	G	T	A	C	G	C	G	T	A	G	T	C	G	G	G	G	C	T	T	A	T	G	T	A	T	G	C	T	A	G	C	C	G	T	T	T	A	G	A	A
KALIBAJARI::IRGC 67718-1	IRIS 313-11742	IRGC 127480	aus	T	C	T	A	C	A	G	T	A	C	G	C	G	T	A	G	T	C	G	G	G	G	C	T	T	A	C	A	A	A	T	G	C	T	A	G	C	C	G	C	T	T	A	G	A	A
ARC 18325::IRGC 42399-1	IRIS 313-11286	IRGC 135736	indx	T	C	T	A	C	A	G	T	A	C	G	C	G	T	A	G	T	C	G	G	G	G	C	T	T	A	C	A	A	A	T	G	C	T	A	G	C	C	G	C	T	T	A	G	A	A
ARC 13544::IRGC 42743-1	IRIS 313-11298	IRGC 127152	aus	T	C	T	A	C	A	G	T	A	C	G	C	G	T	A	G	T	C	G	G	G	G	C	T	T	A	C	A	A	A	T	G	C	T	A	G	C	C	G	C	T	T	A	G	A	A
MEKENZIE SMALL::IRGC 49895-1	IRIS 313-9935	IRGC 126167	ind2	T	C	T	A	C	A	G	T	A	C	G	C	G	T	A	G	T	C	G	G	G	G	C	T	T	A	C	A	A	A	T	G	C	T	A	G	C	C	G	C	T	T	A	G	A	A
LOHAMBITRO::IRGC 69857-1	IRIS 313-9742	IRGC 127080	trop	T	C	T	A	C	A	G	T	A	C	G	C	G	T	A	G	T	C	G	G	G	G	C	T	T	A	T	G	T	A	T	G	C	T	A	G	C	C	G	T	T	T	A	G	A	A
BHAINSA MUNDARIYA::IRGC 60893-1	IRIS 313-11596	IRGC 127221	indx	T	C	T	A	C	A	G	T	A	C	G	C	G	T	A	G	T	C	G	G	G	G	C	T	T	A	C	A	A	A	T	G	C	T	A	G	C	C	G	C	T	T	A	G	A	A
MHARAKA::IRGC 70612-1	IRIS 313-11809	IRGC 128387	aus	T	C	T	A	C	A	G	T	A	C	G	C	G	T	A	G	T	C	G	G	G	G	C	T	T	A	C	A	A	A	T	G	C	T	A	G	C	C	G	C	T	T	A	G	A	A
IKOGAN::IRGC 19412-1	IRIS 313-10828	IRGC 128319	trop	T	C	T	A	C	A	G	T	A	C	G	C	G	T		G	T	C	G	G	G	G	C	T	T	A	T	G	T	A	T	G	C	T	A	G	C	C	G	T	T	T	A	G	A	A
AUS 329::IRGC 29116-1	IRIS 313-11058	IRGC 127188	aus	T	C	T	A	C	A	G	T	A	C	G	C	G	T	A	G	T	C	G	G	G	G	C	T	T	A	C	A	A	A	T	G	C	T	A	G	C	C	G	C	T	T	A	G	A	A
MARIA GAKIT::IRGC 57070-1	IRIS 313-11532	IRGC 132016	trop	T	C	T	A	C	A	G	T	A	C	G	C	G	T	A	G	T	C	G	G	G	G	C	T	T	A	T	G	T	A	T	G	C	T	A	G	C	C	G	T	T	T	A	G	A	A
ARC 10825::IRGC 21082-1	IRIS 313-10857	IRGC 127129	admix	T	C	T	A	C	A	G	T	A	C	G	C	G	T	A	G	T	C	G	G	G	G	C	T	T	A	C	A	A	A	T	G	C	T	A	G	C	C	G	C	T	T	A	G	A	A
RONG DAO 4::IRGC 63820-1	IRIS 313-11668	IRGC 127771	ind1A	T	C	T	A	C	A	G	T	A	C	G	C	G	T	A	G	T	C	G	G	G	G	C	T	T	A	C	A	A	A	T	G	C	T	A	G	C	C	G	C	T	T	A	G	A	A
ARC 12920::IRGC 22450-1	IRIS 313-10892	IRGC 127149	aus	T	C	T	A	T/C	A	G	T	A	C	G	C	G		A	G	T	C	G	G	G	G	C	T	T	A	C	A	A	A	T	G	C	T	A	G	C	C	G	C	T	T	A	G	A	A
HIJOL DIGA::IRGC 31655-1	IRIS 313-11112	IRGC 128308	aus	T	C	T	A	C	A	G	T	A	C	G	C	G	T	A	G	T	C	G	G	G	G	C	T	T	A	C	A	A	A	T	G	C	T	A	G	C	C	G	C	T	T	A	G	A	A
LUYIN 46	CX304	IRGC 135975	indx	T	C	T	A	C	A	G	T	A	C	G	C	G	T	A	G	T	C	G	G	G	G	C	T	T	A	T	G	T	A	T	G	C	T	A	G	C	C	G	T	T	T	A	G	A	A
DANAU LAUT TAWAR::C1	IRIS 313-7668	IRGC 122029	indx	T	C	T	A	C	A	G	T	A	C	G	C	G		A	G	T	C	G	G	G	G	C	T	T	A	T	G	T	A	T	G	C	T	A	G	C	C	G	T	T	T	A	G	A	A
LATIJHABAR::IRGC 61991-1	IRIS 313-11629	IRGC 127554	aus	T	C	T	A	C	A	G	T	A	C	G	C	G	T	A	G	T	C	G	G	G	G	C	T	T	A	C	A	A	A	T	G	C	T	A	G	C	C	G	C	T	T	A	G	A	A
BWANGA MOUI::IRGC 76262-1	IRIS 313-11946	AS62	trop	T	C	T	A	C	A	G	T	A	C	G	C	G	T	A	G	T	C	G	G	G	G	C	T	T	A	T	G	T	A	T	G	C	T	A	G	C	C	G	T	T	T	A	G	A	A
SUGA PANKHA::IRGC 24054-1	IRIS 313-10927	IRGC 127828	aus	T	C	T	A	C	A	G	T	A	C	G	C	G	T	A	G	T	C	G	G	G	G	C	T	T	A	C	A	A	A	T	G	C	T	A	G	C	C	G	C	T	T	A	G	A	A
AUS 242::IRGC 29040-1	IRIS 313-11051	IRGC 127181	aus	T	C	T	A	C	A	G	T	A	C	G	C	T/G	T	A	G	T	C	G	G	G	G	C	T	T	A	C	A	A	A	T	G	C	T	A	G	C	C	G	C	T	T	A	G	A	A
SATHI::IRGC 46659-1	IRIS 313-11371	IRGC 127788	aus	T	C	T	A	C	A	G	T	A	C	G	C	G	T	A	G	T	C	G	G	G	G	C	T	T	A	C	A	A	A	T	G	C	T	A	G	C	C	G	C	T	T	A	G	A	A
SUGARKAND::IRGC 61059-1	IRIS 313-11604	IRGC 127829	aus	T	C	T	A	C	A	G	T	A	C	G	C	G	T	A	G	T	C	G	G	G	G	C	T	T	A	C	A	A	A	T	G	C	T	A	G	C	C	G	C	C/T	C/T	A	G	A	A
PULUT KETAN::IRGC 82674-2	IRIS 313-12068	IRGC 132262	trop	T	C	T	A	C	A	G	T	A	C	G	C	G	T	A	G	T	C	G	G	G	G	C	T	T	A	T	G	T	A	T	G	C	T	A	G	C	C	G	T	T	T	A	G	A	A
PADI ADONG DUMARAT::IRGC 14356-1	IRIS 313-10703	IRGC 128418	trop	T	C	T	A	C	A	G	T	A	C	G	C	G	T	A	G	T	C	G		G	G	C	T	T	A	T	G	T	A	T	G	C	T	A	G	C	C	G	T	T	T	A	G	A	A
MENDUNGAN::IRGC 18245-1	IRIS 313-10794	IRGC 127624	trop	T	C	T	A	C	A	G	T	A	C	G	C		T	A	G	T	C	G	G	G	G	C	T	T	A	T	G	T	A	T	G	C	T	A	G	C	C	G	T	T	T	A	G	A	A
ARC 11777::IRGC 21639-1	IRIS 313-10871	IRGC 127139	aus	T	C	T	A	C	A	G	T	A	C	G	C	G	T	A	G	T	C	G	G	G	G	C	T	T	A	C	A	A	A	T	G	C	T	A	G	C	C	G	C	T	T	A	G	A	A
ARC 14150::IRGC 41435-2	IRIS 313-11265	IRGC 132242	aus	T	C	T	A	C	A	G	T	A	C	G	C	G	T	A	G	T	C	G	G	G	G	C	T	T	A	C	A	A	A	T	G	C	T	A	G	C	C	G	C	T	T	A	G	A	A
ARC 11959::IRGC 21780-1	IRIS 313-8554	IRGC 121188	aus	T	C	T	A	C	A	G	T	A	C	G	C	G	T	A	G	T	C	G	G	G	G	C	T	T	A	C	A	A	A	T	G	C	T	A	G	C	C	G	C	T	T	A	G	A	A
RIMBUN::IRGC 43741-1	IRIS 313-9239	IRGC 126268	trop	T	C	T	A	C	A	G	T	A	C	G	C	G	T	A	G	T	C	G	G	G	G	C	T	T	A	T	G	T	A	T	G	C	T	A	G	C	C	G	T	T	T	A	G	A	A
REA::IRGC 73031-1	IRIS 313-10062	IRGC 126141	trop	T	C	T	A	C	A	G	T	A	C	G	C		T	A	G	T	C	G	G	G	G	C	T	T	A	T	G	T	A	T	G	C	T	A	G	C	C	G	T	T	T	A	G	A	A
GOOLARAH::GERVEX 500-C1	IRIS 313-8074	IRGC 122067	trop	T	C	C/T	A	C	A	G	T	A	C	G	C	G	T	A	G	T	C	G	G	G	G	C	T	T	A	T	G	T	A	T	G	C	T	A	G	C	C	G	T	T	T	A	G	A	A
KACHILON::IRGC 27555-1	IRIS 313-11016	IRGC 128328	aus	T	C	T	A	C	A	G	T	A	C	G	C	G	T	A	G	T	C	G	G	G	G	C	T	T	A	C	A	A	A	T	G	C	T	A	G	C	C	G	C	T	T	A	G	A	A
SANTHI 206::IRGC 28215-1	IRIS 313-11034	IRGC 127786	aus	T	C	T	A	C	A	G	T	A	C	G	C	G	T	A	G	T	C	G	G	G	G	C	T	T	A	C	A	A	A	T	G	C	T	A	G	C	C	G	C	T	T	A	G	A	A
PELDE::GERVEX 502-C1	IRIS 313-8076	IRGC 122198	trop	T	C	T	A	C	A	G	T	A	C	G	C	G	T	A	G	T	C	G	G	G	G	C	T	T	A	T	G	T	A	T	G	C	T	A	G	C	C	G	T	T	T	A	G	A	A
O. SATIVA::IRGC 16898-1	IRIS 313-10752	IRGC 128415	trop	T	C	T	A	C	A	G	T	A	C	G	C	G	T	A	G	T	C	G	G	G	G	C	T	T	A	T	G	T	A	T	G	C	T	A	G	C	C	G	T	T	T	A	G	A	A
BORO 275::IRGC 29294-2	IRIS 313-11064	IRGC 132306	aus	T	C	T	A	C	A	G	T	A	C	G	C	G	T	A	G	T	C	G	G	G	G	C	T	T	A	C	A	A	A	T	G	C	T	A	G	C	C	G	C	T	T	A	G	A	A
JAMBALI::IRGC 73101-1	IRIS 313-9449	IRGC 120996	aus	T	C	T	A	C	A	G	T	A	C	G	C	G	T	A	G	T	C	G	G	G	G	C	T	T	A	C	A	A	A	T	G	C	T	A	G	C	C	G	C	T	T	A	G	A	A
TEBONNET::IRGC 66760-1	IRIS 313-8434	IRGC 125625	trop	T	C	T	A	C	A	G	T	A	C	G	C	G	T	A	G	T	C	G	G	G	G	C	T	T	A	T	G	T	A	T	G	C	T	A	G	C	C	G	T	T	T	A	G	A	A
DREW::GERVEX 1650-C1	IRIS 313-8183	IRGC 122304	trop	T	C	T	A	C	A	G	T	A	C	G	C	G	T	A	G	T	C	G	G	G	G	C	T	T	A	T	G	T	A	T	G	C	T	A	G	C	C	G	T	T	T	A	G	A	A
AUS 233::IRGC 29036-1	IRIS 313-11050	IRGC 127180	aus	T	C	T	A	C	A	G	T	A	C	G	C	G	T	A	G	T	C	G	G	G	G	C	T	T	A	C	A	A	A	T	G	C	T	A	G	C	C	G	C	T	T	A	G	A	A
IAC3	CX262	IRGC 135912	trop	T	C	T	A	C	A	G	T	A	C	G	C	G	T	A	G	T	C	G	G	G	G	C	T	T	A	T	G		A	T	G	C	T	A	G	C	C	G	T	T	T	A	G	A	A
AUS 439::IRGC 29221-1	IRIS 313-8641	IRGC 120876	aus	T	C	T	A	C	A	G	T	A	C	G	C	G	T	A	G	T	C	G	G	G	G	C	T	T	A	C	A	A	A	T	G	C	T	A	G	C	C	G	C	T	T	A	G	A	A
BOND::IRGC 66755-1	IRIS 313-8339	IRGC 125603	trop	T	C	T	A	C	A	G	T	A	C	G	C	G	T	A	G	T	C	G	G	G	G	C	T	T	A	T	G	T	A	T	G	C	T	A	G	C	C	G	T	T	T	A	G	A	A
AUS 278::IRGC 29068-1	IRIS 313-11052	IRGC 127182	aus	T	C	T	A	C	A	G	T	A	C	G	C	G	T	A	G	T	C	G	G	G	G	C	T	T	A	C	A	A	A	T	G	C	T	A	G	C	C	G	C	T	T	A	G	A	A
AUS 308::IRGC 29096-1	IRIS 313-11057	IRGC 127187	aus	T	C	T	A	C	A	G	T	A	C	G	C	G	T	A	G	T	C	G	G	G	G	C	T	T	A	C	A	A	A	T	G	C	T	A	G	C	C	G	C	T	T	A	G	A	A
PARAY QIKUG KABAYUH::IRGC 8059-1	IRIS 313-10578	IRGC 132028	trop	T	C	T	A	C	A	G	T	A	C	G	C	G	T	A	G	T	C	G	G	G	G	C	T	T	A	T	G	T	A	T	G	C	T	A	G	C	C	G	T	T	T	A	G	A	A
ARC 5756::IRGC 20220-2	IRIS 313-10845	IRGC 132418	aus	T	C	T	A	C	A	G	T	A	C	G	C	G	T	A	G	T	C	G	G	G	G	C	T	T	A	C	A	A	A	T	G	C	T	A	G	C	C	G	C	T	T	A	G	A	A
PATNAI 31-679::IRGC 38149-2	IRIS 313-11224	IRGC 128130	ind2	T	C	T	A	C	A	G	T	A	C	G	C	G	T	A	G	T	C	G	G	G	G	C	T	T	A	C	A	A	A	T	G	C	T	A	G	C	C	G	C	T	T	A	G	A	A
MAS::IRGC 48758-1	IRIS 313-11396	IRGC 128385	trop	T	C	T	A	C	A	G	T	A		G	C		T	A	G	T	C	G	G	G	G	C	T	T	A	T	G	T	A		G		T	A	G	C	C	G	T	T	T	A	G	A	A
IR 73690-7-2-1-1-3-2-2-1::IRGC 117384-1	IRIS 313-10380	IRGC 125981	aus	T	C	T	A	C	A	G	T	A	C	G	C	G	T	A	G	T	C	G	G	G	G	C	T	T	A	C	A	T/A	A	T	G	C	T	A	G	C	C	G	C	T	T	A	G	A	A
KASIGNAYAN::IRGC 82788-1	IRIS 313-12073	IRGC 128336	trop	T	C	T	A	C	A	G	T	A	C	G	C	G	T	A	G	T	C	G	G	G	G	C	T	T	A	T	G	T	A	T	G	C	T	A	G	C	C	G	T	T	T	A	T/G	A	A
BLUEBONNET::IRGC 1799-1	IRIS 313-8960	IRGC 125688	trop	T	C	T	A	C	A	G	T	A	C	G	C	G	T	A	G	T	C	G	G	G	G	C	T	T	A	T	G	T	A	T	G	C	T	A	G	C	C	G	T	T	T	A	G	A	A
WAS 198-B-3-1-3::C1	IRIS 313-7815	IRGC 122287	ind1B	T	C	T	A	C	A	G	T	A	C	G	C	G	T	A	G	T	C	G	G	G	G	C	T	T	A	C/T	G	T	A	T	G	C	T	A	G	C	C	G	T	T	T	A	G	A	A
PINAHULA::IRGC 93937-1	IRIS 313-12244	IRGC 128433	trop	T	C	T	A	C	A	G	T	A	C	G	C	G	T	A	G	T	C	G	G	G	G	C	T	T	A	T	G	T	A	T	G	C	T	A	G	C	C	G	T	T	T	A	G	A	A
MADHUKAR	CX155	IRGC 135979	ind2	T	C	T	A	C	A	G	T	A	C	G	C	G	T	A	G	T	C	G	G	G	G	C	T	T	A	C	A	A	A	T	G	C	T	A	G	C	C	G	C	T	T	A	G	A	A
CX423	CX423	CX423	ind1B	T	C	T	A	C	A	G	T	A	C	G	C	G	T	A	G	T	C	G	G	G	G	C	T	T	A	C	A	A	A	T	G	C	T	A	G	C	C	G	C	T	T	A	G	A	A
CHUNGUR BALI::IRGC 25855-1	IRIS 313-9422	IRGC 120915	aus	T	C	T	A	C	A	G	T	A	C	G	C	G	T	A	G	T	C	G	G	G	G	C	T	T	A	C	A	A	A	T	G	C	T	A	G	C	C	G	C	T	T	A	G	A	A
COLOMBIA 1::IRGC 116970-1	IRIS 313-10272	IRGC 125714	japx	T	C	T	A	C	A	G	T	A	C	G	C	G	T	A	G	T	C	G	G	G	G	C	T	T	A	T	G	T	A		G	C	T	A	G	C	C	G	T	T	T	A	G	A	A
HALDI JAON::IRGC 26638-2	IRIS 313-10986	IRGC 128048	ind2	T	C	T	A	C	A	G	T	A	T	A	C	G	T	T	C	T	T	A	A	G	A	C	C	T	G	C	G	T	T	C	G	T	G	A	A	T	C	G	T	T	C	G	G	T	A
PLUS::GERVEX 122-C1	IRIS 313-8046	IRGC 122205	trop	T	C	T	A	C	A	G	T	A	C	G	C	G	T	A	G	T	C	G	G	G	G	C	T	T	A	T	G	T	A	T	G	C	T	A	G	C	C	G	T	T	T	A	G	A	A
IR 10120-7-2-1-4::IRGC 78628-1	IRIS 313-11987	IRGC 127433	indx	T	C	T	A	C	A	G	T	A	C	G	C	G	T	A	G	T	C	G	G	G	G	C	T	T	A	T	G	T	A	T	G	C	T	A	G	C	C	G	T	T	T	A	G	A	A
UCP 122::IRGC 8794-1	IRIS 313-10603	IRGC 127871	aus	T	C	T	A	C	A	G	T	A	C	G	C	G	T	A	G	T	C	G	G	G	G	C	T	T	A	C	A	A	A	T	G	C	T	A	G	C	C	G	C	T	T	A	G	A	A
BUSIYETAN::IRGC 11205-1	IRIS 313-10644	IRGC 128249	trop	T	C	T	A	C	A	G	T	A	C	G	C	G	T	A	G	T	C	G	G	G	G	C	T	T	A	T	G	T	A	T	G	C	T	A	G	C	C	G	T	T	T	A	G	A	A
PANKHIRAJ::IRGC 24139-1	IRIS 313-10930	IRGC 127714	aus	T	C	T	A	C	A	G	T	A	C	G	C	G	T	A	G	T	C	G	G	G	G	C	T	T	A	C	A	A	A	T	G	C	T	A	G	C	C	G	C	T	T	A	T/G	A	A
TILOKCHAN (SONABETHI)::IRGC 25927-1	IRIS 313-10965	IRGC 127859	aus	T	C	T	A	C	A	G	T	A	C	G	C	G	T	A	G	T	C	G	G	G	G	C	T	T	A	C	A	A	A	T	G	C	T	A	G	C	C	G	C	T	T	A	G	A	A
JHORA::IRGC 43862-1	IRIS 313-11323	IRGC 127455	aus	T	C	T	A	C	A	G	T	A	C	G	C	G	T	A	G	T	C	G	G	G	G	C	T	T	A	C	A	A	A	T	G	C	T	A	G	C	C	G	C	T	T	A	G	A	A
ARC 18578::IRGC 42459-2	IRIS 313-11289	IRGC 127971	aro	T	C	T	A	C	A	G	T	A	C	G	C	G	T	A	G	T	C	G	G	G	G	C	T	T	A	C	A	A	A	T	G	C	T	A	G	C	C	G	C	T	T	A	G	A	A
ARC 10497	IRIS 313-8813	IRGC 117425	aro	T	C	T	A	C	A	G	T	A	C	G	C	G	T	A	G	T	C	G	G	G	G	C	T	T	A	C	A	A	A	T	G	C	T	A	G	C	C	G	C	T	T	A	G	A	T/A
KARAHANI::IRGC 52664-1	IRIS 313-11458	IRGC 128333	aus	T	C	T	A	C	A	G	T	A	C	G	C	G	T	A	G	T	C	G	G	G	G	C	T	T	A	C	A	A	A	T	G	C	T	A	G	C	C	G	C	T	T	A	G	A	A
DV 86::IRGC 8840-1	IRIS 313-10605	IRGC 127348	aus	T	C	T	A	C	A	G	T	A	C	G	C	G	T	A	G	T	C	G	G	G	G	C	T	T	A	C	A	A	A	T	G	C	T	A	G	C	C	G	C	T	T	A	G	A	A
421::IRGC 28458-1	IRIS 313-11037	IRGC 128211	aus	T	C	T	A	C	A	G	T	A	C	G	C	G	T	A	G	T	C	G	G	G	G	C	T	T	A	C	A	A	A	T	G	C	T	A	G	C	C	G	C	T	T	A	G	A	A
AUS 299::IRGC 29087-1	IRIS 313-11055	IRGC 127185	aus	T	C	T	A	C	A	G	T	A	C	G	C	G	T	A	G	T	C	G	G	G	G	C	T	T	A	C	A	A	A	T	G	C	T	A	G	C	C	G	C	T	T	A	G	A	A
ARC 15129::IRGC 41938-1	IRIS 313-11277	IRGC 127157	aus	T	C	T	A	C	A	G	T	A	C	G	C	G	T	A	G	T	C	G	G	G	G	C	T	T	A	C	A	A	A	T	G	C	T	A	G	C	C	G	C	T	T	A	G	A	A
KALABOKRI::IRGC 43872-1	IRIS 313-11324	IRGC 127477	aus	T	C	T	A	C	A	G	T	A	C	G	C	G	T	A	G	T	C	G	G	G	G	C	T	T	A	C	A	A	A	T	G	C	T	A	G	C	C	G	C	T	T	A	G	A	A
PADI BURIH::IRGC 44081-1	IRIS 313-11328	IRGC 127699	trop	T	C	T	A	C	A	G	T	A	C	G	C	G	T	A	G	T	C	G	G	G	G	C	T	T	A	T	G	T	A	T	G	C	T	A	G	C	C	G	T	T	T	A	G	A	A
AUS 295::IRGC 29083-1	IRIS 313-11054	IRGC 127184	aus	T	C	T	A	C	A	G	T	A	C	G	C	G	T	A	G	T	C	G	G	G	G	C	T	T	A	C	A	A	A	T	G	C	T	A	G	C	C	G	C	T	T	A	G	A	A
BOTOHAVANA MENA::IRGC 69349-1	IRIS 313-10041	IRGC 126049	trop	T	C	T	A	C	A		T	A	C	G	C	G	T	A	G	T	C	G	G	G	G	C	T	T	A	T	G	T	A	T	G	C	T	A	G	C	C	G	T	T	T	A	G	A	A
WIR 1391::IRGC 51605-1	IRIS 313-9963	AJ40	aus	T	C	T	A	C	A	G	T	A	C	G	C	G	T	A	G	T	C	G	G	G	G	C	T	T	A	C	A	A	A	T	G	C	T	A	G	C	C	G	C	T	T	A	G	A	A
KAMJA::IRGC 62171-1	IRIS 313-8302	IRGC 126116	admix	T	C	T	A	C	A	G	T	A	C	G	C	G	T	A	G	T	C	G	G	G	G	C	T	T	A	C	A	A	A	T	G	C	T	A	G	C	C	G	C	T	T	A	G	A	A
KALIPINCH::IRGC 53271-1	IRIS 313-11476	IRGC 128329	aus	T	C	T	A	C	A	G	T	A	C	G	C	G	T	A	G	T	C	G	G	G	G	C	T	T	A	C	A	A	A	T	G	C	T	A	G	C	C	G	C	T	T	A	G	A	A
B 6311 A 5553-16-2::IRGC 14541-1	IRIS 313-10708	IRGC 128233	trop	T	C	T	A	C	A	G	T	A	C	G	C	G	T	A	G	T	C	G	G	G	G	C	T	T	A	T	G	T	A	T	G	C	T	A	G	C	C	G	T	T	T	A	G	A	A
AUS 301::IRGC 29089-1	IRIS 313-11056	IRGC 127186	aus	T	C	T	A	C	A	G	T	A	C	G	C	G	T	A	G	T	C	G	G	G	G	C	T	T	A	C	A	A	A	T	G	C	T	A	G	C	C	G	C	T	T	A	G	A	A
HUHUI 91269	B243	IRGC 135910	aus	T	C	T	A	C	A	G	T	A	C	G	C	G	T	A	G	T	C	G	G	G	G	C	T	T	A	C	A	A	A	T	G	C	T	A	G	C	C	G	C	T	T	A	G	A	A
ANGKARONG::IRGC 71493-1	IRIS 313-9050	IRGC 127070	trop	T	C	T	A	C	A	G	T	A	C	G	A/C	G	T	A	G	T	C	G	G	G	G	C	T	T	A	T	G	T	A	T	G	C	T	A	G	C	C	G	T	T	T	A	G	A	A
KANPURI::IRGC 53278-1	IRIS 313-11477	IRGC 127489	aus	T	C	T	A	C	A	G	T	A	C	G	C	G	T	A	G	T	C	G	G	G	G	C	T	T	A	C	A	A	A	T	G	C	T	A	G	C	C	G	C	T	T	A	G	A	A
PAIZ AMBARBU::IRGC 36179-1	IRIS 313-11189	IRGC 128424	admix	T	C	T	A	C	A	G	T	A	C	G	C	G	T	A	G	T	C	G	G	G	G	C	T	T	A	C	A	A	A	T	G	C	T	A	G	C	C	G	C	T	T	A	G	A	A
RANACHANDRABHOG::IRGC 46567-2	IRIS 313-11369	IRGC 128146	ind2	T	C	T	A	C	A	G	T	A	C	G	C	G	T	A	G	T	C	G	G	G	G	C	T	T	A	C	A	A	A	T	G	C	T	A	G	C	C	G	C	T	T	A	G	A	A
NOROI::IRGC 31611-1	IRIS 313-8864	IRGC 121069	aus	T	C	T	A	C	A	G	T	A	C	G	C	G	T	A	G	T	C	G	G	G	G	C	T	T	A	C	A	A	A	T	G	C	T	A	G	C	C	G	C	T	T	A	G	A	A
GOLFO::GERVEX 118-C1	IRIS 313-8044	IRGC 122065	trop	T	C	T	A	C	A	G	T	A	C	G	C	G	T		G	T	C	G	G	G	G	C	T	T	A	T	G	T	A	T		C	T	A	G	C	C	G	T	T	T	A	G	A	A
MIUDO ROXO::IRGC 50517-1	IRIS 313-11429	IRGC 128388	trop	T	C	T	A	C	A	G	T	A	C	G	C	G	T	A	G	T	C	G	G	G	G	C	T	T	A	T	G	T	A	T	G	C	T	A	G	C	C	G	T	T	T	A	G	A	A
LOCAL::IRGC 53300-1	IRIS 313-11478	IRGC 127572	ind2	T	C	T	A	C	A	G	T	A	C	G	C	G		A	G	T	C	G	G	G	G	C	T	T	A	C	A	A	A	T	G	C	T	A	G	C	C	G	C	T	T	A	G	A	A
UPRH 58::IRGC 61525-1	IRIS 313-11618	IRGC 127879	aus	T	C	T	A	C	A	G	T	A	C	G	C	G	T	A	G	T	C	G	G	G	G	C	T	T	A	C	A	A	A	T	G	C	T	A	G	C	C	G	C	T	T	A	G	A	A
UPRH 166::IRGC 61615-1	IRIS 313-11619	IRGC 127875	aus	T	C	T	A	C	A	G	T	A	C	G	C	G	T	A	G	T	C	G	G	G	G	C	T	T	A	C	A	A	A	T	G	C	T	A	G	C	C	G	C	T	T	A	G	A	A
BUAGKOG::IRGC 74318-1	IRIS 313-11913	IRGC 128245	trop	T	C	T	A	C	A	G	T	A	C	G	C	G	T	A	G	T	C	G	G	G	G	C	T	T	A	T	G	T	A	T	G	C	T	A	G	C	C	G	T	T	T	A	G	A	A
PADI HANGIR::IRGC 79507-1	IRIS 313-12006	IRGC 132022	trop	T	C	T	A	C	A	G	T	A	C	G	C	G	T	A	G	T	C	G	G	G	G	C	T	T	A	T	G	T	A	T	G	C	T	A	G	C	C	G	T	T	T	A	G	A	A
ARC 10916::IRGC 12673-1	IRIS 313-10676	IRGC 127133	admix	T	C	T	A	C	A	G	T	A	C	G	C	G	T	A	G	T	C	G	G	G	G	C	T	T	A	C	A	A	A	T	G	C	T	A	G	C	C	G	C	T	T	A	G	A	A
LASAT PUTIH::IRGC 44076-1	IRIS 313-8955	IRGC 126231	trop	T	C	T	G/A	C	A	G	T	A	C	G	C		T	A	G	T	C	G	G	G	G	C	T	T	A	T	G	T	A	T	G	C	T	A	G	C	C	G	T	T	T	A	G	A	A
BARI SUTAR::IRGC 52410-1	IRIS 313-11454	IRGC 127211	aus	T	C	T	A	C	A	G	T	A	C	G	C	G	T	A	G	T	C	G	G	G	G	C	T	T	A	C	A	A	A	T	G	C	T	A	G	C	C	G	C	T	T	A	G	A	A
KARANGI::IRGC 77128-1	IRIS 313-11963	IRGC 127491	aus	T	C	T	A	C	A	G	T	A	C	G	C	G	T	A	G	T	C	G	G	G	G	C	T	T	G/A	C	A	A	A	T	G	C	T	A	G	C	C	G	C	T	T	A	G	A	A
SEMENDANG::IRGC 93633-1	IRIS 313-12241	IRGC 127793	trop	T	C	T	A	C	A	G	T	A	C	G	C		T	A	G	T	C	G	G	G	G	C	C/T	T	A	T	G	T	A	T	G	C	T	A	G	C	C	G	T	T	T	A	G	A	A
SIDALI::IRGC 9567-1	IRIS 313-10623	IRGC 127804	aus	T	C	T	A	C	A	G	T	A	C	G	C	G	T	A	G	T	C	G	G	G	G	C	T	T	A	C	A	A	A	T	G	C	T	A	G	C	C	G	C	T	T	A	G	A	A
LOCAL BHAT::IRGC 52343-1	IRIS 313-11452	IRGC 127571	aus	T	C	T	A	C	A	G	T	A	C	G	C	G	T	A	G	T	C	G	G	G	G	C	T	T	A	C	A	A	A	T	G	C	T	A	G	C	C	G	C	T	T	A	G	A	A
KATAKCHIKON::IRGC 25880-1	IRIS 313-10963	IRGC 127497	aus	T	C	T	A	C	A	G	T	A	C	G	C	G	T	A	G	T	C	G	G	G	G	C	T	T	A	C	A	A	A	T	G	C	T	A	G	C	C	G	C	T	T	A	G	A	A
CN 44-40-7::IRGC 45368-1	IRIS 313-11355	IRGC 127286	indx	T	C	T	A	C	A	G	T	A	C	G	C	G	T	A	G	T	C	G	G	G	G	C	T	T	A	C	A	A	A	T	G	C	T	A	G	C	C	G	C	T	T	A	G	A	A
NCS 271 A::IRGC 62216-1	IRIS 313-11636	IRGC 127654	aus	T	C	T	A	C	A	G	T	A	C	G	C	G		A	G	T	C	G	G	G	G	C	T	T	A	C	A	A	A	T	G	C	T	A	G	C	C	G	C	T	T	A	G	A	A
D 204-1::IRGC 6445-1	IRIS 313-10534	IRGC 127290	aus	T	C	T	A	C	A	G	T	A	C	G	C	G	T	A	G	T	C	G	G	G	G	C	T	T	A	C	A	A	A	T	G	C	T	A	G	C	C	G	C	T	T	A	G	A	A
BHADOIA 303::IRGC 6588-1	IRIS 313-8321	IRGC 120894	aus	T	C	T	A	C	A	G	T	A	C	G	C	G	T	A	G	T	C	G	G	G	G	C	T	T	A	C	A	A	A	T	G	C	T	A	G	C	C	G	C	T	T	A	G	A	A
KALIBORO 600::IRGC 29367-1	IRIS 313-11067	IRGC 127481	aus	T	C	T	A	C	A	G	T	A	C	G	C	G	T	A	G	T	C	G	G	G	G	C	T	T	A	C	A	A	A	T	G	C	T		G	C	A/C	G	C	T	T	A	G	A	A
BADUIE::IRGC 53715-1	IRIS 313-9403	IRGC 125666	ind2	T	C	T	A	C	A	G	T	A	C	G	C	G	T	A	G	T	C	G	G	G	G	C	T	T	A	C	A	A	A	T	G	C	T	A	G	C	C	G	C	T	T	A	G	A	A
ISWAR KORA::IRGC 50674-1	IRIS 313-11432	IRGC 127443	admix	T	C	T	A	C	A	G	T	A	C	G	C	G	T	A	G	T	C	G	G	G	G	C	T	T	A	C	A	A	A	T	G	C	T	A	G	C	C	G	C	T	T	A	G	A	A
KAMULI::IRGC 23928-1	IRIS 313-10925	IRGC 127485	aus	T	C	T	A	C	A	G	T	A	C	G	C	G	T	A	G	T	C	G	G	G	G	C	T	T	A	C	A	A	A	T	G	C	T	A	G	C	C	G	C	T	T	A	G	A	A
REXMONT::GERVEX 1669-C1	IRIS 313-8202	IRGC 122216	trop	T	C	T	A	C	A	G	T	A	C	G	C	G	T	A	G	T	C	G	G	G	G	C	T	T	A	T	G	T	A	T	G	C	T	A	G	C	C	G	T	T	T	A	G	A	A
GORIA::IRGC 58736-1	IRIS 313-11557	IRGC 127390	aus	T	C	T	A	C	A	G	T	A	C	G	C	G	T	A	G	T	C	G	G	G	G	C	T	T	A	C	A	A	A	T	G	C	T	A		C	C	G	C	T	T	A	G	A	A
KUSUM KATIKI::IRGC 59099-1	IRIS 313-11565	IRGC 127536	ind2	T	C	T	A	C	A	G	T	A	C	G	C	G	T	A	G	T	C	G	G	G	G	C	T	T	A	C	A	A	A	T	G	C	T	A	G	C	C	G	C	T	T	A	G	A	A
UPRH 197::IRGC 61641-1	IRIS 313-11620	IRGC 127876	aus	T	C	T	G/A	C	A	G	T	A	C	G	C	G	T	A	G	T	C	G	G	G	G	C	T	T	A	C	A	A	A	T	G	C	T	A	G	C	C	G	C	T	T	A	G	A	A
CATIBOS::IRGC 3762-1	IRIS 313-10485	IRGC 127248	trop	T	C	T	A	C	A	G	T	A	C	G	C	G	T	A	G	T	C	G	G	G	G	C	C/T	T	A	T	G	T	A	T	G	C	T	A	G	C	C	G	T	T	T	A	G	A	A
GORA DHAN 2::IRGC 66269-1	IRIS 313-11712	IRGC 127389	aus	T	C	T	A	C	A	G	T	A	C	G	C	G		A	G	T	C	G	G	G	G	C	T	T	A	C	A	A	A	T	G	C	T	A	G	C	C	G	C	T	T	A	G	A	A
HANPA::IRGC 27547-2	IRIS 313-11015	IRGC 128050	aus	T	C	T	A	C	A	G	T	A	C	G	C		T	A	G	T	C	G	G	G	G	C	T	T	A	C	A	A	A	T	G	C	T	A	G	C	C	G	C	T	T	A	G	A	A
AUS 219::IRGC 29031-1	IRIS 313-11049	IRGC 127179	aus	T	C	T	A	C	A	G	T	A	C	G	C	G	T	A	G	T	C	G	G	G	G	C	T	T	A	C	A	A	A	T	G	C	T	A	G	C	C	G	C	T	T	A	G	A	A
BORO 70-2::IRGC 29283-1	IRIS 313-11063	IRGC 135741	aus	T	C	T	A	C	A	G	T	A	C	G	C	G	T	A	G	T	C	G	G	G	G	C	T	T	A	C	A	T/A	A	T	G	C	T	A	G	C	C	G	C	T	T	A	G	A	A
B 505 A 1-28-7-1-2::IRGC 6741-1	IRIS 313-9452	IRGC 125661	trop	T	C	T	A	C	A	G	T	A	C	G	C	G	T	A	G	T	C	G	G	G	G	C	T	T	A	T	G	T	A	T	G	C	T	A	G	C	C	G	T	T	T	A	G	A	A
SUNGA WALA::IRGC 26802-1	IRIS 313-10987	BD1	aus	T	C	T	A	C	A	G	T	A	C	G	C	G	T	A	G	T	C	G	G	G	G	C	T	T	A	C	A	A	A	T	G	C	T	A	G	C	C	G	C	T	T	A	G	A	A
KALIKALMA::IRGC 45996-2	IRIS 313-11361	IRGC 128067	ind2	T	C	T	A	C	A	G	T	A	T	A	C	G		T	C	T	T	A	A	G	A	C	C	T	G	C	G	T	T	C	G	T	G	A	A	T	C	G	T	T	C	G	G	T	A
SUFAID 246::IRGC 28303-1	IRIS 313-8390	IRGC 121128	aus	T	C	T	A	C	A	G	T	A	C	G	C	G		A	G	T	C	G	G	G	G	C	T	T	A	C	A	A	A	T	G	C	T	A	G	C	C	G	C	T	T	A	G	A	A
KALIA::IRGC 34699-1	IRIS 313-9626	IRGC 121005	aus	T	C	T	A	C	A	G	T	A	C	G	C	G	T	A	G	T	C	G	G	G	G	C	T	T	A	C	A	A	A	T	G	C	T	A	G	C	C	G	C	T	T	A	G	A	A
KOLAMBA::IRGC 52456-1	IRIS 313-11456	IRGC 127528	aus	T	C	T	A	C	A	G	T	A	C	G	C	G		A	G	T	C	G	G	G	G	C	T	T	A	C	A	A	A	T	G	C	T	A	G	C	C	G	C	T	T	A	G	A	A
ARC 7255::IRGC 12343-2	IRIS 313-10668	IRGC 127974	indx	T	C	T	A	C	A	G	T	A	C	G	C	G	T	A	G	T	C	G	G	G	G	C	T	T	A	C	A	A	A	T	G	C	T	A	G	C	C	G	C	T	T	A	G	A	A
ARC 13829	IRIS 313-8712	IRGC 117426	aro	T	C	T	A	C	A	G	T	A	C	G	C		T	A	G	T	C	G	G	G	G	C	T	T	A	C	A	A	A	T	G	C	T	A	G	C	C	G	C	T	T	A	G	A	A
KHARSU 80::IRGC 28016-1	IRIS 313-8398	IRGC 121022	aus	T	C	T	A	C	A	G	T	A	C	G	C	G		A	G	T	C	G	G	G	G	C	T	T	A	C	A	A	A	T	G	C	T	A	G	C	C	G	C	T	T	A	G	A	A
HOLOI BASH (SOLOI BASH)::IRGC 64778-1	IRIS 313-8721	IRGC 120969	aus	T	C	T	A	C	A	G	T	A	C	G	C	G	T	A	G	T	C	G	G	G	G	C	C/T	T	A	C	A	A	A	T	G	C	T	A	G	C	C	G	C	T	T	A	G	A	A
SALSI::IRGC 52833-1	IRIS 313-11462	IRGC 127780	aus	T	C	T	A	C	A	G	T	A	C	G	C	G	T	A	G	T	C	G	G	G	G	C	T	T	A	C	A	A	A	T	G	C	T	A	G	C	C	G	C	T	T	A	G	A	A
SP 6 (WC 836)::IRGC 57602-1	IRIS 313-11539	IRGC 128475	trop	T	C	T	A	C	A	G	T	A	C	G	C			A	G	T	C	G	G	G	G	C	T	T	A	T	G	T	A	T	G	C	T	A	G	C	C	G	T	T	T	A	G	A	A
HATEA::IRGC 86973-1	IRIS 313-12141	IRGC 132399	aus	T	C	T	A	C	A	G	T	A	C	G	C	G	T		G	T	C	G	G	G	G	C	T	T	A	C	A	A	A	T	G	C	T	A	G	C	A/C	G	C	T	T	A	G	A	A
SHWEWARHNAN::IRGC 96053-1	IRIS 313-12269	IRGC 127802	indx	T	C	T	A	C	A	G	T	A	C	G	C	G	T	A	G	T	C	G	G	G	G	C	T	T	A	C	A	A	A	T	G	C	T	A	G	C	C	G	C	T	T	A	G	A	A
ARC 12067::IRGC 21881-1	IRIS 313-10876	IRGC 127142	aus	T	C	T	A	C	A	G	T	A	C	G	C	G	T	A	G	T	C	G	G	G	G	C	T	T	A	C	A	A	A	T	G	C	T	A	G	C	C	G	C	T	C/T	A	G	A	A
DAHARNAGRA::IRGC 45465-2	IRIS 313-11359	IRGC 128024	ind2	T	C	T	A	C	A	G	T	A	C	G	C	G	T	A	G	T	C	G	G	G	G	C	T	T	A	C	A	A	A	T	G	C	T	A	G	C	C	G	C	T	T	A	G	A	A
GOBYERNO::IRGC 47216-1	IRIS 313-9929	IRGC 127048	trop	T	C	T	A	C	A	G	T	A	C	G	C	G	T	A	G	T	C	G	G	G	G	C	T	T	A	T	G	T	A	T	G	C	T	A	G	C	C	G	T	T	T	A	G	A	A
PORASHI::IRGC 78397-1	IRIS 313-11982	IRGC 127739	aus	T	C	T	A	C	A	G	T	A	C	G	C	G	T	A	G	T	C	G	G	G	G	C	T	T	A	C	A	A	A	T	G	C	T	A	G	C	C	G	C	T	T	A	G	A	A
INDIA DULAR (NO ORDEM 7)::IRGC 26070-1	IRIS 313-10969	IRGC 127430	aus	T	C	T	A	C	A	G	T	A	C	G	C	G	T	A	G	T	C	G	G	G	G	C	T	T	A	C	A	A	A	T	G	C	T	A	G	C	C	G	C	T	T	A	G	A	A
IRAT 352	CX64	IRGC 135943	ind3	T	C	T	A	C	A	G	G/T	T/A	C	G	C	G	T	A	G	T	C	G	G	G	G	C	T	T	A	T	G	T	A	T	G	C	T	A	G	C	C	G	T	T	T	A	G	A	A
DANGAR::IRGC 76296-1	IRIS 313-9610	IRGC 120927	aus	T	C	T	A	C	A	G	T	A	C	G	C	G	T	A	G	T	C	G	G	G	G	C	T	T	A	C	A	A	A	T	G	C	T	A	G	C	C	G	C	T	T	A	G	A	A
JABOR SAIL::IRGC 66831-1	IRIS 313-8410	IRGC 121618	aus	T	C	T	A	C	A	G	T	A	C	G	C	G	T	A	G	T	C	G	G	G	G	C	T	T	A	C	A	A	A	T	G	C	T	A	G	C	C	G	C	T	T	A	G	A	A
BERENJ 1277 S::IRGC 3461-1	IRIS 313-9783	IRGC 121902	admix	T	C	T	A	C	A	G	T	A	C	G	C	G	T	A	G	T	C	G	G	G	G	C	T	T	A	C	A	A	A	T	G	C	T	A	G	C	C	G	C	T	T	A	G	A	A
KURULU WEE (WHITE)::IRGC 66518-1	IRIS 313-8342	IRGC 121029	aus	T	C	T	A	C	A	G	T	A	C	G	C	G	T	A	G	T	C	G	G	G	G	C	T	T	G/A	C	A	A	A	T	G	C	T	A	G	C	C	G	C	T	T	A	G	A	A
LEKATAN::IRGC 71554-1	IRIS 313-8894	IRGC 126070	trop	T	C	T	A		A	G	T	A	C	G	C	G	T	A	G	T	C	G	G	G	G	C	T	T	A	T	G	T	A	T	G	C	T		G	C	A/C	G	T	T	T	A	G	A	A
LALDIGHA::IRGC 53541-1	IRIS 313-11487	IRGC 128358	ind2	T	C	T	A	C	A	G	T	A	C	G	C	G	T	A	G	T	C	G	G	G	G	C	T	T	A	C	A	A	A	T	G	C	G/T	A	G	C	C	G	C	T	T	A	G	A	A
BATHURI::IRGC 25838-1	IRIS 313-8963	IRGC 120887	aus	T	C	T	A	C	A	G	T	A	C	G	C	G	T	A	G	T	C	G	G	G	G	C	T	T	A	C	A	A	A	T	G	C	T	A	G	C	C	G	C	T	T	A	G	A	A
TAK SUFAID::IRGC 73127-1	IRIS 313-9283	IRGC 121134	aus	T	C	T	A	C	A	G	T	A	C	G	C	G	T	A	G	T	C	G	G	G	G	C	T	T	A	C	A	A	A	T	G	C	T	A	G	C	C	G	C	T	T	A	G	A	A
AUS 359::IRGC 29146-2	IRIS 313-11060	IRGC 132322	aus	T	C	T	A	C	A	G	T	A	C	G	C	G	T	A	G	T	C	G	G	G	G	C	T	T	A	C	A	A	A	T	G	C	T	A	G	C	C	G	C	T	T	A	G	A	A
BAMLA SUFFAID 320::IRGC 27776-1	IRIS 313-11020	IRGC 128236	aus	T	C	T	A	C	A	G	T	A	C	G	C	G	T	A	G	T	C	G	G	G	G	C	T	T	A	C	A	A	A	T	G	C	T	A	G	C	C	G	C	T	T	G/A	G	A	A
MUTHA SAMBA::IRGC 49924-2	IRIS 313-11419	BH61	indx	T	C	T	A	C	A	G	T	A	C	G	C	G	T	A	G	T	C	G	G	G	G	C	T	T	A	C	A	A	A	T	G	C	T	A	G	C	C	G	C	T	T	A	G	A	A
CX424	CX424	CX424	ind1B	T	C	T	A	C	A	G	T	A	C	G	C	G	T	A	G	T	C	G	G	G	G	C	T	T	A	C	A	A	A	T	G	C	T	A	G	C	C	G	C	T	T	A	G	A	A
79 UPLA::GERVEX 154-C1	IRIS 313-8057	IRGC 121956	trop	T	C	T	A	C	A	G	T	A	C	G	C	G		A	G	T	C	G	G	G	G	C	T	T	A	T	G	T	A	T	G	C	T	A	G	C	C	G	T	T	T	A	G	A	A
SIRHANTI::IRGC 53930-1	IRIS 313-11492	IRGC 127813	aus	T	C	T	A	C	A	G	T	A	C	G	C	G	T	A	G	T	C	G	G	G	G	C	T	T	A	C	A	A	A	T	G	C	T	A	G	C	C	G	C	T	T	A	G	A	A
E ZI 32::IRGC 70127-1	IRIS 313-11797	IRGC 128289	ind1A	T	C	T	A	C	A	G	T	A	C	G	C	G	T	A	G	T	C	G	G	G	G	C	T	T	A	C	A	A	A	T	G	C	T	A	G	C	C	G	C	T	T	A	G	A	A
PULUT MAS::IRGC 82676-1	IRIS 313-12069	IRGC 128438	trop	T	C	T	A	C	A	G	T	A	C	G	C		T	A	G	T	C	G	G	G	G	C	T	T	A	T	G	T	T/A	T	G		T	A	G	C	C	G	T	T	T	A	G	A	A
34::IRGC 28371-2	IRIS 313-11036	IRGC 127919	aus	T	C	T	A	C	A	G	T	A	C	G	C	G	T	A	G	T	C	G	G	G	G	C	T	T	A	C	A	A	A	T	G	C	T	A	G	C	C	G	C	T	T	A	G	A	A
BANJANG::IRGC 44069-1	IRIS 313-8626	IRGC 126045	trop	T	C	T	A	C	A	G	T	A	C	G	C	G	T	A	G	T	C	G	G	G	G	T/C	C/T	T	A	T	G	T	A	T	G	C	T	A	G	C	C	G	T	T	T	A	G	A	A
JACINTO::GERVEX 1653-C1	IRIS 313-8186	IRGC 122122	trop	T	C	T	A	C	A	G	T	A	C	G	C	G	T	A	G	T	C	G	G	G	G	C	T	T	A	T	G	T	A	T	G	C	T	A	G	C	C	G	T	T	T	A	G	A	A
SHYAMJIRA::IRGC 77522-1	IRIS 313-11969	IRGC 135795	ind2	T	C	T	A	C	A	G	T	A	C	G	C		T	A	G	T	C	G	G	G	G	C	T	T	A	C	A	A	A	T	G	C	T	A		C	C	G	C	T	T	A	G	A	A
IRBB7	CX134	IRGC 135948	ind1B	T	C	T	A	C	A	G	G/T	T/A	C	G	C	G		A	G	T	C	G	G	G	G	C	T	T	G/A	C	A	A	T/A	T	G	C	T	A	G	C	C	G	C	T	T	A	G	A	A
INIA TACUARI::G1	IRIS 313-15907	IRGC 126959	trop	T	C	T	A	C	A	G	T	A	C	G	C	G		A	G	T	C	G	G	G	G	C	T	T	A	T	G	T	A	T	G	C	T	A	G	C	C	G	T	T	T	A	G	A	A
NEWREX::IRGC 64657-1	IRIS 313-9648	IRGC 125855	admix	T	C	T	A	C	A	G	T	A	C	G	C	G	T	A	G	T	C	G	G	G	G	C	T	T	A	T	G	T	A	T	G	C	T	A	G	C	C	G	T	T	T	A	G	A	A
GUO DI HEI::IRGC 72697-1	IRIS 313-10196	AG22	trop	T	C	T	A	C	A	G	T	A	C	G	C	G		A	G	T	C	G	G	G	G	C	T	T	A	T	G	T	A	T	G	C	T	A	G	C	C	G	T	T	T	A	G	A	A
PULUTAN::IRGC 71596-1	IRIS 313-9375	IRGC 125877	trop	T	C	T	A	C	A	G	T	A	C	G	C	G	T	A	G	T	C	G	G	G	G	C	T	T	A	T	G	T	A	T	G	C	T	A	G	C	C	G	T	T	T	A	G	A	A
PANDRI PAREWA::IRGC 61030-1	IRIS 313-11603	IRGC 128425	aus	T	C	T	A	C	A	G	T	A	C	G	C	G	T	A	G	T	C	G	G	G	G	C	T	T	A	C	A	T/A	A	T	G	C	T	A	G	C	C	G	C	T	T	A	G	A	A
ARC 10145::IRGC 20744-1	IRIS 313-10854	IRGC 127127	aus	T	C	T	A	C	A	G	T	A	C	G	C	G		A	G	T	C	G	G	G	G	C	T	T	A	C	A	A	A	T	G	C	T	A	G	C	C	G	C	T	T	A	G	A	A
LENJA MURALI::IRGC 66815-1	IRIS 313-9661	IRGC 121038	aus	T	C	T	A	C	A	G	T	A	C	G	C		T	A	G	T	C	G	G	G	G	C	T	T	A	C	A	A	A	T	G	C	T	A	G	C	C	G	C	T	T	A	G	A	T/A
SHUFENG 101	B116	B116	indx	T	C	T	A	C	A	G	T	A	C	G	C	G	T	A	G	T	C	G	G	G	G	C	T	T	A	C	A	A	A	T	G	C	T	A	G	C	C	G	C	T	T	A	G	A	A
BUTNAPAR::IRGC 74734-1	IRIS 313-11917	IRGC 127241	aus	T	C	T	A	C	A	G	T	A	C	G	A/C	G	T	A	G	T	C	G	G	G	G	C	T	T	A	C	A	A	A	T	G	C	T	A	G	C	C	G	C	T	T	A	G	A	A
BORA DIGA::IRGC 26439-1	IRIS 313-10979	BC86	aus	T	C	T	A	C	A	G	T	A	C	G	C	G	T	A	G	T	C	G	G	G	G	C	T	T	A	C	G/A	A	A	T	G	C	T	A	G	C	C	G	C	T	T	A	G	A	A
VADAI::IRGC 37341-1	IRIS 313-11209	IRGC 135806	ind2	T	C	T	A	C	A	G	T	A	C	G	C	G	T	A	G	T	C	G	G	G	G	C	T	T	A	C	A	A	A	T	G	C	T	A	G	C	C	G	C	T	T	A	G	A	A
TAMBU::IRGC 48932-1	IRIS 313-11397	IRGC 132044	trop	T	C	T	A	C	A	G	T	A	C	G	C			A	G	T	C	G	G	G	G		T	T	A	T	G	T	A	T	G	C	T	A	G	C		G	T	T	T	A	G	A	A
IR 68704-145-1-1-B::C1	IRIS 313-7907	IRGC 122108	trop	T	C	T	A	C	A	G	T	A	C	G	C			A	G	T	C	G	G	G	G	C	T	T	A	T	G	T	A	T	G	C	T	A	G	C	C	G	T	T	T	A	G	A	A
SOLAY GHAT::IRGC 73121-1	IRIS 313-9695	IRGC 131919	aus	T	C	T	A	C	A	G	T	A	C	G	C	G	T	A	G	T	C	G	G	G	G	C	T	T	A	C	A	A	A	T	G	C	T	A	G	C	C	G	C	T	T	A	G	A	A
ALEXANDROS::GERVEX 1678-C1	IRIS 313-8209	IRGC 121962	trop	T	C	T	A	C	A	G			C	G	C	G	T	A	G	T	C	G	G	G	G	C	T	T	A	T	G	T	A	T	G	C	T	A	G	C	C	G	T	T	T	A	G	A	A
BEGMI 135::IRGC 27845-1	IRIS 313-11024	IRGC 127217	aus	T	C	T	A	C	A	G	T	A		G	C	G	T	A	G	T	C	G	G	G	G	C	T	T	A	C	A	A	A	T	G	C	T	A	G	C	C	G	C	T	T	A	G	A	A
W 398::IRGC 46787-1	IRIS 313-11374	IRGC 127889	aus	T	C	T	A	C	A	G	T	A	C	G	C		T	A	G	T	C	G	G	G	G	C		T	A	C	A	A		T	G	C	T	A	G	C	C	G	C	T	T	A	G	A	A
KETAN MENAH::IRGC 48733-1	IRIS 313-10152	IRGC 125798	trop	T	C	T	A	C	A	G	T	A	C	G	C	G		A	G	T	C	G	G	G	G	C	T	T	A	T	G	T	A	T	G	C	T	A	G	C	C	G	T	T	T	A	T/G	A	A
ARC 11751::IRGC 21614-1	IRIS 313-10869	IRGC 127138	aus	T	C	T	A			G	T	A	C	G	C	G		A	G	T	C	G	G	G	G	C	T	T	A	C	A	A	A	T	G	C	T	A	G	C	C	G	C	T	T	A	G	A	A
KOLONGI BAO::IRGC 24135-2	IRIS 313-10929	IRGC 128090	ind2	T	C	T	A	C	A	G	T	A	C	G	C	G	T	A	G	T	C	G	G	G	G	C	T	T	A	C	A	A	A	T	G	C	T	A	G	C	C	G	C	T	T	A	G	A	A
ARC 14709::IRGC 42976-2	IRIS 313-11300	IRGC 127960	ind2	T	C	T	A	C	A	G	T	A	C	G	C	G	T	A	G	T	C	G	G	G	G	C	T	T	A	C	A	A	A	T	G	C	T	A	G	C	C	G	C	T	T	A	G	A	A
MINATANDA::IRGC 74613-1	IRIS 313-8594	AC13	trop	T	C	T	A	C	A	G	T	A	C	G	C	G		A	G	T	C	G	G	G	G	C	T	T	A	T	G	T	A	T	G	C	T	A	G	C	C	G	T	T	T	A	G	A	A
MANSARA DHAN::IRGC 86940-1	IRIS 313-12139	IRGC 127604	aus	T	C	T	A	C	A	G	T	A	C	G	C	G	T	A	G	T	C	G	G	G	G	C	T	T	A	C	A	A	A	T	G	C	T	A	G	C	C	G	C	T	T	A	G	A	A
KINANDANG BUSIKSIK::IRGC 74607-1	IRIS 313-9389	IRGC 126982	trop	T	C	T	A	C	A	G	T	A	C	G	C			A	G	T	C	G	G	G	G	C	T	T	A	T	G	T	A	T	G	C	T	A	G	C	C	G	T	T	T	A	G	A	A
MANAUTHUKHA	CX32	IRGC 135980	japx	T	C	T	A	C	A	G	T	A	C	G	C	G	C/T	A	G	T	C	G	G	G	G	C	T	T	A	T	G	T	A	T	G	C	T	A	G	C	C	G	T	T	T	A	G	A	A
UPRH 33::IRGC 61505-1	IRIS 313-11617	IRGC 128495	aus	T	C	T	A	C	A	G	T	A	T	A	C	G	T	T	C	T	T	A	A	G	A	C	C	T	G	C	G	T	T	C	G	T	G	A	A	T	C	G	T	T	C	G	G	T	A
DEVARASI::IRGC 16173-1	IRIS 313-10734	IRGC 127315	aus	T	C	T	A	C	A	G	T	A	C	G	C	G	T	A	G	T	C	G	G	G	G	C	T	T	A	C	A		A	T	G	C	T	A	G	C	C	G	C	T	T	A	G	A	A
JHUL DIGA::IRGC 26478-1	IRIS 313-10981	IRGC 127456	aus	T	C	T	A	C	A	G	T	A	C	G	C	G	T	A	G	T	C	G	G	G	G	C	T	T	A	C	A		A	T	G	C	T	A	G	C	C	G	C	T	T	A	G	A	A
CHANDARHAT::IRGC 25845-1	IRIS 313-9368	IRGC 121605	aus	T	C	T	A	C	A	G	T	A	C	G	C	G	T	A	G	T	C	G	G	G	G	C	T	T	A	C	A	A	A	T	G	C	T	A	G	C	C	G	C	T	T	A	G	A	A
LAL MOTI::IRGC 82168-1	IRIS 313-12055	IRGC 127545	aus	T	C	T	A	C	A	G	T	A	C	G	C	G	T	A	G	T	C	G	G	G	G	C	T	T	A	C	A	A	A	T	G	C	T	A	G	C	C	G	C	T	T	A	G	A	A
HANSRAJ::IRGC 27936-2	IRIS 313-11026	IRGC 132336	aro	T	C	T	A	C	A	G	T	A	C	G	C			A	G	T	C	G	G	G	G	C	T	T	A	C	A	A	A	T	G	C	T	A	G	C	C	G	C	T	T	A	G	A	A
ARC 14756::IRGC 41736-1	IRIS 313-11272	IRGC 127153	aus	T	C	T	A	C	A	G	T	A	C	G	C	G	T	A	G	T	C	G	G	G	G	C	T	T	A	C	A	A	A	T	G	C	T	A	G	C	C	G	C	T	T	A	G	A	A
MAYBELLE::IRGC 78629-1	IRIS 313-9363	IRGC 125835	trop	T	C	T	A	C		G	T	A	C	G	C			A	G	T	C	G	G	G	G	C	T	T	A	T	G	T	A	T	G	C	T	A	G	C	C	G	T	T	T	A	G	A	A
IAC 165::IRGC 82775-2	IRIS 313-15903	AB08	indx	T	C	T	A	C	A	G	T	A	C	G		G		A	G	T	C	G	G	G	G	C	T	T	A	C	A	A		T		C	T	A	G	C	C	G	C	T	T	A	G	A	A
BASMATI 1::IRGC 27798-1	IRIS 313-8656	IRGC 126046	aro	T	C	T	A	C	A	G	T	A	C	G	C	G	T	A	G	T	C	G	G	G	G	C	T	T	A	C	A	A	A	T	G	C	T	A	G	C	C	G	C	T	T	A	G	A	A
BIKYAT::IRGC 26276-1	IRIS 313-9897	IRGC 125682	trop	T	C	T	A	C	A	G	T	A	C	G	C	G		A	G	T	C	G	G	G	G	C	T	T	A	T	G	T	A	T	G	C	T	A	G	C	C	G	T	T	T	A	G	A	A
DAWN CI 9534::GERVEX 481-C1	IRIS 313-8073	IRGC 122033	aus	T	C	T	A	C	A	G	T	A	C	G	C		T	A	G	T	C	G	G	G	G	C	T	T	A	C	A	A	A	T	G	C	T	A	G	C	C	G	C	T	T	A	G	A	A
RERM BILASH::IRGC 16273-2	IRIS 313-10736	IRGC 128149	aus	T	C	T	A	C	A	G	T	A	C	G	C	G	T	A	G	T	C	G	G	G			T	T	A	C	A	A	A	T		C		A		C	C	G	C	T	T	A	G	A	A
R 146::IRGC 38606-1	IRIS 313-11232	IRGC 128442	aus	T	C	T	A	C	A	G	T	A	C	G				A	G	T	C	G	G	G	G	C	T	T	A	C	A	A	A	T	A/G	C	T	A	G	C	C	G	C	T	T	A	G	A	A
LALSAITA::IRGC 43915-1	IRIS 313-8789	IRGC 121036	aus	T	C	T	A	C	A	G	T	A	C	G	C	G		A	G	T	C	G	G	G	G	C	T	T	A	C	G/A	A	A	T	G	C	G/T	A	G	C	C	G	C	T	T	A	G	A	A
MUTA GANJE::IRGC 26744-1	IRIS 313-9072	IRGC 125847	ind2	T	C	T	A	C	A	G	T	A	C	G	C	G	T	A	G	T	C	G	G	G	G	C	T	T	A	C	A	A	A	T	G	C	T	A	G	C	C	G	C	T	T	A	G	A	A
B 6144-MR-6-0-0::C1	IRIS 313-7641	IRGC 121974	indx	T	C	T	A	C	A	G	T	A	C	G	C	G		A	G	T	C	G	G	G	G		T	T	A	T	G	T	A	T	G	C	T	A	G	C	C	G	T	T	T	A	G	A	A
PAEDAI SOBUDI::IRGC 27222-1	IRIS 313-11001	IRGC 128421	trop	T	C	T	A	C	A	G	T	A	C	G	C	G	T	A	G	C/T	C	G	G	G	G	C	T	T	A	T	G	T	A	T		C	T	A	G	C	C	G	T	T	T	A	G	A	A
DUDHSAR::IRGC 26458-1	IRIS 313-10980	IRGC 127344	admix	T	C	T	A	C	A	G	T	A	C/T		C	G	T		G/C	T	C/T	G/A	G/A	G	G/A	C	C/T	T	G/A	C	G/A	T/A	T/A	T/C	G	C/T	G/T	A	G/A	T/C	C	G		T	C/T	G/A	G	A/T	A
SKY BONNET::IRGC 66759-1	IRIS 313-8976	IRGC 125902	trop	T	C	T	A	C	A	G	T	A	C	G	C		T	A	G	T	C	G	G	G	G	C	T	T	A	T	G	T	A	T	G	C	T	A	G	C	C	G	T	T	T	A	G	A	A
PULUT HALAPA::IRGC 27403-1	IRIS 313-11009	IRGC 127749	trop	T	C	T	A	C	A	G	G/T	A	C	G	C	G	T	A	G	T	C	G	G	G	G	C	T	T	G/A	T	G	T	T/A	T	G	C	T	A	G	T/C	C	G	T	T	T	A	G	A	A
AUS 449::IRGC 29230-1	IRIS 313-11061	IRGC 127190	aus	T	C	T	G/A	T/C	G/A	G	T	A	C	G	C	G	T	A	G	T	C	G	G	G	G	C	T	T	A	C	A	A	A	T	G	C	T	A	G	C	C		C	T	T	A	G	A	A
KHAMA 1183::IRGC 37685-2	IRIS 313-11216	IRGC 128082	aus	T	C	T	A	C	A	G	T	A	C	G	C	G	T	A	G	T	C	G	G	G	G	C	T	T	A	C	A	A	A	T	G	C	T	A	G	C	C	G	C	T	T	A	G	A	A
MOTANGA::IRGC 49242-2	IRIS 313-11401	IRGC 128113	aro	T	C	T	A	C	A	G	T	A	C	G	C	G	T	A	G	T	C	G	G	G	G	C	T	T	A	C	A	A	A	T	G	C	T	A	G	C	C	G	C	T	T	A	G	A	A
CX425	CX425	CX425	ind1B	T	C	T	A	C	A	G	T	A	C	G	C	G	T	A	G	T	C	G	G	G	G	C	T	T	A	C	A	T/A	A	T	A/G	C	T	A	G	C	C	G	C	T	T	A	G	A	A
BOUAKE 189::C1	IRIS 313-7654	IRGC 126997	ind1B	T	C	T	A	C	A	G	T	A	C	G	C	G	T	A	G	T	C	G	G	G	G	C	T	T	A	T	G	T	A	T	G	C	T	A	G	C	C	G	T	T	T	A	G	A	A
BINNAFUL::IRGC 53479-1	IRIS 313-11481	IRGC 127228	aus	T	C	T	A	C	A	G	T	A	C	G	C	G		A	G	T	C	G	G	G	G	C	T	T	A	C	A	A	A	T	G	C	T	A	G	C	C	G	C	T	T	A	G	A	A
LEK::IRGC 40199-1	IRIS 313-8911	AK59	admix	T	C	T	A	C	A	G	T	A	C/T	G/A	C	G	T	A/T	G/C	T	C/T	G/A	G/A	G	G/A	C	C/T	T	G/A	C/T	G	T	T/A	T/C	G	C/T	G/T	A	G/A	T/C	C	G	T	T	C/T	G/A	G	A/T	A
CIPPI::IRGC 52415-1	IRIS 313-11455	IRGC 128268	aus	T	C	T	A			G	T	A	C	G	C	G		A	G	T	C	G	G	G	G	C	T	T	A	C	A	A	A	T	G	C	T	A	G	C	C	G	C	T	T	A	G	A	A
MOTIA::IRGC 28036-1	IRIS 313-11028	IRGC 128393	aus	T	C	T	A	C	A	G	T	A	C	G	C	G	T	A	G	T	C	G	G	G	G	C	T	T	A	C	A	A	A	T	G	C	T	A	G	C	C	G	C	T	T	A	G	A	A
77 UPLA::GERVEX 159-C1	IRIS 313-8060	IRGC 121955	trop	T	C	T	A	C	A	G	T	A	C	G	C	G	T	A	G	T	C	G	G	G	G	C	T	T	A	T	G	T	A	T	G	C	T	A	G	C	C	G	T	T	T	A	G	A	A
PAE SANGGULA::IRGC 27297-1	IRIS 313-11004	IRGC 128423	trop	T	C	T	A	C	A	G	T	A	C	G	C		T	A	G	T	C	G	G	G	G	C	T	T	A	T	G	T	A	T		C	T	A	G	C	C	G	T	T	T	A	G	A	A
VANDANA	CX236	IRGC 117598	indx	T	C	T	A	C	A	G	T	A	C	G	C	G	T	A	G	T	C	G	G	G	G	C	T	T	A	C	A	A	A	T	G	C	T	A	G	T/C	C	G	C	T	T	A	G	A	A
PAE ONGGA::IRGC 18418-1	IRIS 313-10799	IRGC 127704	trop	T	C	T	A	C	A	G	T	T/A	C	G	C	G	T	A	G	T	C	G	G	G	G	C	T	T	A	T	G	T	A	T	G	C	T	A	G	C	C	G	T	T	C/T	A	T/G	A	A
SHITTA AMAN::IRGC 37596-1	IRIS 313-11214	IRGC 127799	aus	T	C	T	A	C	A	G	T	A	C	G	C	G	T	A	G	T	C	G	G	G	G	C	T	T	A	C	A	A	A	T	G	C	T	A	G	C	C	G	C	T	T	A	G	A	A
LAL SAR::IRGC 16185-1	IRIS 313-10735	IRGC 127546	aus	T	C	T	A	C	A	G	T	A	C	G	C	G	T	A	G	T	C	G	G	G	G	C	T	T	A	C	A	A	A	T	G	C	T	A	G	C	C	G	C	C/T	T	A	G	A	A
ARC 7001::IRGC 20436-1	IRIS 313-10849	IRGC 127166	aus	T	C	T	A	C	A	G	T	A	C	G	C	G		A	G	T	C	G	G	G	G	C	T	T	A	C	A	A	A	T	G	C	T	A	G	C	C	G	C	T	T	A	G	A	A
CHILE BORO::IRGC 45297-2	IRIS 313-11353	IRGC 128013	aus	T	C	T	A	C	A	G	T	A	C	G	C	G	T	A	G	T	C	G	G	G	G	C	T	T	A	C	A	A	A	T	G	C	T	A	G	C	C	G	C	T	T	A	G	A	A
SETYA::IRGC 88654-1	IRIS 313-12183	IRGC 127796	aus	T	C	T	A	C	A	G	T	A	T	A	C		T	T	C	T	T	A	A	G	A	C	C	T	G	C	G	T	T	C	G	T	G	A	A	T	C	G	T	T	C	G	G	T	A
XIANGWANXIAN 3	B125	B125	indx	T	C	T	A	C	G/A	G	T	A	C	G	C	G	T	A	G	T	C	G	G	G	G	C	T	T	A	C	A	A	A	T	G	C	T	A	G	C	C	G	C	T	T	A	G	A	A
LARA BORO::IRGC 79342-1	IRIS 313-12002	IRGC 127553	aus	T	C	T	A	C	A	G	T	A	C	G	C	G	T	A	G	T	C	G	G	G	G	C	T	T	A	C	A	A	A	T	G	C	T	A		C	C	G	C	T	T	A	G	A	A
BRC 25-146-2-1	B176	IRGC 135850	indx	T	C	T	A	C	A	G	T	A	C	G	C	G	T	A	G	T	C	G	G	G	G	C	T	T	A	T	G	T	A	T	G	C	T	A	G	C	C	G	T	T	T	A	G	A	A
ARC 10799::IRGC 12631-1	IRIS 313-9313	IRGC 125638	indx	T	C	T	A	C	A	G	T	A	C	G	C	G	T	A	G	T	C	G	G	G	G	C	T	T	A	C	A	A	A	T	G	C	T	A	G	C	C	G	C	T	T	A	G	A	A
SADA AUS::IRGC 35117-1	IRIS 313-11173	IRGC 127776	aus	T	C	T	A	C	A	G	T	A	C	G	C	G	T	A	G	T	C	G	G	G	G	C	T	T	A	C	A	A	A	T	G	C	T	A	G	C	C	G	C	T	T	A	G	A	A
ARC 12433::IRGC 22064-1	IRIS 313-10882	IRGC 127146	aus	T	C	T	A	C	A	G	T	A	C	G	C	G	T	A	G	T	C	G	G	G	G	C	T	T	A	C	A	A	A	T	G	C	T	A	G	C	C	G	C	T	T	A	G	A	A
JHONA 101::IRGC 27976-1	IRIS 313-11027	IRGC 127454	aus	T	C	T	A	C	A	G	T	A	C	G	C	G	T	A	G	T	C	G	G	G	G	C	T	T		C				T	G	C	T	A	G	C	C	G	C	T	T	A	G	A	A
ARC 11822::IRGC 21677-1	IRIS 313-10873	IRGC 127140	aus	T	C	T	A	T/C	A	G	T	A	C	G	C	G	T	A	G	T	C	G	G	G	G	C	T	T	A	C	A	A	A	T	G	C	T	A	G	C	C	G	C	T	T	A	G	A	A
KADAMSAIL::IRGC 37468-2	IRIS 313-11211	IRGC 128063	ind2	T	C	T	A	C	A	G	T	A	C	G	C	G	T	A	G	T	C	G	G	G	G	C	T	T	A	C	A	A	A	T	G	C	T	A	G	C	C	G	C	T	T	A	G	A	A
AUS 344::IRGC 29131-1	IRIS 313-11059	IRGC 127189	aus	T	C	T	A	C	A	G	T	A	C	G	C	G	T	A	G	T	C	G	G	G	G		T	T	A	C	A	A		T		C	T	A	G	C	C	G	C	T	T	A	G	A	A
DA 7	IRIS 313-8703	IRGC 124432	ind2	T	C	T	A	C	A	G	T	A	T	A	C	G	T	T	C	T	T	A	A	G	A	C	C	T	G	C	G	T	T	C	G	T	G	A	A	T	C	G	T	T	C	G	G	T	A
BONGEZA::IRGC 53483-1	IRIS 313-11482	IRGC 127234	aus	T	C	T	G/A	C	A	G	T	A	C	G	C	G	T	A	G	T	C	G	G	G	G	C	T	T	A	C	A	A	A	T	G	C	T	A	G	C	C	G	C	T	T	A	G	A	A
ARC 10975::IRGC 42611-2	IRIS 313-11293	IRGC 127934	aro	T	C	T	A	C	A	G	T	A	C	G	C		T	A	G	T	C	G	G	G	G	C	T	T	A	C	A	A	A	T	G	C	T	A	G	C	C	G	C	T	T	A	G	A	A
ARC 10100::IRGC 20709-1	IRIS 313-9137	IRGC 121185	aus	T	C	C/T	A	T/C	G/A	G	T	A	C	G	C	G	T	A	G	T	C	G	G	G	G	C	T	C/T	A	C	G/A	T/A	A	T	G	C	T		G	C	A/C	G	C	T	T	A	T/G	A	A
AUS PADDY (RED)::IRGC 44978-1	IRIS 313-11348	IRGC 127192	aus	T	C	T	A	C	A	G	T	A	C	G	C		T	A	G		C	G	G	G	G	C		T	A	C		A	A	T	G	C		A	G	C	C	G	T/C	T	T	A	G	A	A
TAK::IRGC 73124-1	IRIS 313-8655	IRGC 121582	aus	T	C	T	A	C	A	G	T	A	C	G	C	G		A	G	T	C	G	G	G	G	C	T	T	A	C	A	A	A	T	G	C	T	A	G	C	C	G	C	T	T	A	G	A	A
BAKASI::IRGC 27074-1	IRIS 313-10996	IRGC 127204	indx	T	C	T	A	C	A	G	T	A		G	C	G	T	A	G	T	C		G	G	G	C	T	T	A	T	G	T	A	T	G	C	T	A	G	T/C	C	G	T	T	T	G/A	G	A	A
DHAN 263::IRGC 27926-2	IRIS 313-11025	IRGC 128030	aus	T	C	T	A	C	A	G	T	A	C	G	C	G	T	A	G	T	C	G	G	G	G	C	T	T	A	C	A	A	A	T	G	C	T	A	G	C	C	G	C	T	T	A	G	A	A
SONA AUS::IRGC 35160-1	IRIS 313-11175	IRGC 127821	aus	T	C	T	A	C	A	G	T	A	C	G	C	G	T	A	G	T	C	G	G	G	G	C	T	T	A	C	A	A	A	T	G	C	T	A	G	C	C	G	C	T	T	A	G	A	A
TAIZHONGXIANXUAN 2	B197	B197	ind1A	T	C	T	A	C	A	G	T	A	C	G	C	G	T	A	G	T	C	G	G	G	G	C	T	T	A	C	A	A	A	T	G	C	G/T	A	G	C	C	G	C	T	T	A	G	A	A
498-2A BR 8::IRGC 5891-1	IRIS 313-8450	IRGC 126041	ind2	T	C	T	A	C	A	G	T	A	C	G	C		T	A	G	T	C	G	G	G	G	C	T	T	A	C	A	A	A	T	G	C	T	A	G	C	C	G	C	T	T	A	G	A	A
CHAKILA::IRGC 27540-1	IRIS 313-11014	IRGC 127253	aus	T	C	T	A	C	A	G	T	A	C	G			T	A	G	T	C	G	G	G	G	C	T	T	A	C	A	A	A	T	G	C	T	A	G	C	C	G	C	T	T	A	G	A	A
CHHOTE DHAN	IRIS 313-8268	IRGC 117446	aro	T	C	T	A	C	A	G	T	A	C	G	C	G		A	G	T	C	G	G	G	G		T		A	C	A	A	A	T	G	C	T	A	G	C	C	G	C	T	T	A	G	A	A
LACASSINE::GERVEX 1660-C1	IRIS 313-8193	IRGC 122146	trop	T	C	T	A	C	A	G	T	A	C	G	C	G	T	A	G	T	C	G	G	G	G	C	T	T	A	T	G	T	A	T	G	C	T	A	G	C	C	G	T	T	T	A	G	A	A
MALCHI::IRGC 61004-1	IRIS 313-11602	IRGC 127597	aus	T	C	T	A	C	A	G	T	A	C	G	C	G	T	A	G	T	C	G	G	G	G	C	T	T	A	C	A	A	A	T	G	C	T	A	G	C	C	G	C	T	T	A	G	A	A
GHAIYA::IRGC 16286-1	IRIS 313-10737	IRGC 128297	aus	T	C	T	A	C	A	G	T	A	C	G	C		T	A	G		C	G	G	G	G	C	T	T	A	C	A	A	A	T		C	T	A	G		C	G	C	T	T	A	G	A	A
PORANG::IRGC 27577-1	IRIS 313-11019	IRGC 128436	aus	T	C	T	A	C	A	G	T	A	C	G	C	G	T	A	G	T	C	G	G	G	G	C	T	T	A	C	A	A	A	T	G	C	T	A	G	C	C	G	C	T	T	A	G	A	A
ARC 12079::IRGC 21888-1	IRIS 313-10877	IRGC 127143	aus	T	C	T	A	C	A	G	T	A	C		C	G	T	A	G	T	C	G	G	G	G	C	T	T	A	C	A	A	A	T		C	T	A	G	C	C	G	C	T	T	A	G	A	A
CHAWAL::IRGC 73090-1	IRIS 313-9601	IRGC 121606	aro	T	C	T	A	C	A	G	T	A	C	G	C	G	T	A	G	T	C	G		G	G	C	T	T	A	C	A	A	A	T	G	C	T	A	G	C	C	G	C	T	T	A	G	A	A
KANGRI::IRGC 73104-1	IRIS 313-11888	IRGC 127488	aus	T	C	T	A	C	A	G	T	A	C	G	C		T	A	G	T	C	G	G	G	G	C	T	T	A	C	A	A	A	T	G	C	T	A	G	C	C	G	C	T	T	A	G	A	A
ARC 13591::IRGC 41177-2	IRIS 313-11260	IRGC 127950	indx	T	C	T	A	C	A	G	T	A	C/T	G/A	C	G	T	A/T	G/C	T	C/T	G/A	G/A	G		C	C/T	T	G/A	C	G/A	T/A	T/A	T/C	G	C/T	G/T	A	G/A	T/C	C	G	T/C	T	C/T	G/A	G	A/T	A
JAGLI BORO::IRGC 27516-2	IRIS 313-8252	IRGC 121233	aus	T	C	T	A	C	A	G	T	A	C	G	C	G	T	A	G	T	C	G	G	G	G	C	T	C/T	A	C	A	A	A	T	G	C	T	A	G	C	C	G	C	T	T	A	G	A	A
PURA BINNI::IRGC 26772-1	IRIS 313-9271	IRGC 125878	ind2	T	C	T	A	C	A	G	T	A	C	G	C	G		A	G	T	C	G	G	G	G	C	T	T	A	C	A	A	A	T	G	C	T	A	G	C	C	G	C	T	T	A	G	A	A
BORO 394::IRGC 29297-2	IRIS 313-11065	IRGC 132326	aus	T	C	T	A	C	A	G	T	A	C	G	C	G	T	A	G	T	C	G	G	G	G	C	C/T	T	A	C	A	A	A	T	G	C	T	A	G	C	C	G	C	T	T	A	G	A	A
ARC 10843::IRGC 12653-1	IRIS 313-10673	IRGC 127130	aus	T	C	T	A	C	A	G	T	A	C	G		G	T	A	G	T	C	G	G	G	G	C	T	T	A	C	A	A	A	T		C	T	A	G	C	C	G	C	T	T	A	G	A	A
BLUE BELLE::IRGC 51125-1	IRIS 313-9491	IRGC 125685	trop	T	C	T	A	C	A	G	T	A	C	G	C	G		A	G	T	C	G	G	G	G	C	T	T	G/A	C/T	G	T	A	T	G	C	T	A	G	C	C	G	T	T	T	A	G	A	A
ADR 52::IRGC 40638-2	IRIS 313-11252	BF80	indx	T	C	T	A	C	A	G	T	A	C	G	C	G	T	A	G	T	C	G	G	G	G	C	T	T	A	C	A	A	A	T	G	C	T	A	G	C	C	G	C	T	T	A	G	A	A
KAYELI KUNING::IRGC 31974-1	IRIS 313-11117	IRGC 127502	trop	T	C	T	A	C	A	G	T	A	C	G	C	G	T	A	G	T	C	G	G	G	G	C	T	T	A	T	G	T		T	G	C	T	A	G	C	C	G	T	T	T	A	G	A	A
ARC 14901::IRGC 41811-1	IRIS 313-11274	IRGC 127155	aus	T	C	T	A	C	A	G	T	A		G/A	C	G	T			T		G		G		C	C/T	T	A	C	G/A	A	A		G	C/T	G/T	A		T/C	C	G	C	T	C/T	G/A	G	A/T	A
KINANDANGPATONG	CX248	IRGC 135970	trop	T	C	T	A	C	A	G	T	A	C	G	C	G	T	A	G	T	C	G	G	G	G	C	T	T	A	T	G	T	A	T	G	C	T	A	G	C	C	G	T	T	T	A	G	A	A
JHONA 349	CX63	IRGC 117769	aus	T	C	T	A	C	A	G	T	A	C	G	C	G	T	A	G	T	C	G	G	G	G	C	T	T	A	C	A	A	A	T	G	C	T	A	G	C	C	G	C	T	C/T	A	G	A	A
80050YR72136-43	B054	IRGC 135817	trop	T	C	T	A	C	A	G	T	A	C	G	C			A	G	T	C	G	G	G	G	C	T	T	A	T	G	T	A	T	G	C	T	A	G	C	C	G	T	T	T	A	G	A	A
CX408	CX408	CX408	ind1B	T	C	T	A	C	A	G	G/T	T/A	C	G	C	G	T	A	G	T	C	G	G	G	G	C	T	T	A	C	G/A	A	A	T	G	C	G/T	A	G	C	C	G	C	T	T	A	G	A	T/A
SIMUL KHURI::IRGC 35154-1	IRIS 313-8771	IRGC 121120	aus	T	C	T	A	C	A	G	T	A	C	G	C	G	T	A	G	T	C	G	G	G	G	C	T	T	G/A	C	A	A	A	T	G	C	T	A	G	C	C	G	C	T	T	A	G	A	A
MUSHKAN 340 A::IRGC 28073-1	IRIS 313-11029	IRGC 127641	aus	T	C	T	A	C	A	G	T	A	C	G	C		T	A	G	T	C	G	G	G	G	C	T	T	A	C	A	A	A	T	G	C	T	A	G	C	C	G	C	T	T	A	G	A	A
ARC 12021::IRGC 21837-1	IRIS 313-10875	IRGC 127141	aus	T	C	T	A	C	A	G	T	A	C	G	C		T	A	G	T	C	G	G	G	G	C	T	T	A	C			A	T	G	C	T	A	G	C	C	G	C	T	T	A	G	A	A
MINANOK::IRGC 44637-2	IRIS 313-11340	IRGC 135639	trop	T	C	T	A	C	A	G	T	A	C	G	C			A			C	G	G	G		C	T	T		T	G	T	A	T		C	T	A	G	C		G			T	A	G	A	A
LAYANDABU::IRGC 25214-1	IRIS 313-9129	IRGC 125820	trop	T	C	T	A	C	A	G	T	A	C	G	C	G	T	A	G	T	C	G		G	G	C	T	T	A	T	G	T	A	T	G	C	T	A	G	C	C	G	T	T	T	A	G	A	A
BAK TULSI::IRGC 34831-1	IRIS 313-11164	IRGC 127205	aus	T	C	T	A	C	A	G	T	A	C	G	C		T	A	G	T	C	G	G	G	G	C	T	T	A	C	A		A	T	G	C	T	A	G	C	C	G	C	T	T	A	G	A	A
PTB33	CX157	IRGC 136025	indx	T	C	T	A	C	A	G	T	A	C	G	C	G		A	G	T	C	G	G	G	G	C	T	T	A	C	A	A	A	T	G	C	T	A	G	C	C	G	C	T	T	A	G	A	A
SONAMUKHI::IRGC 46693-1	IRIS 313-9287	IRGC 126161	ind2	T	C	T	A	C	A	G	T	A	C	G	C	G	T	A	G	T	C	G	G	G	G	C	T	T	A	C	A	A	A	T	G	C	T	A		C	C	G	C	T	T	A	G	A	A
BOTESWAR 2::IRGC 27536-1	IRIS 313-11013	IRGC 127236	aus	T	C	T	A	C	A	G	T	A	C	G	C	G	T	A	G	T	C	G		G	G	C	T	T	A	C	A	T/A	A	T	G	C	T	A	G	C	C	G	C	T	T	A	G	A	A
BALA	CX228	IRGC 135836	indx	T	C	T	A	C	A	G	T	A	C	G	C	G	T	A	G	T	C	G	G	G	G	C	T	T	A	C	A	A	A	T	G	C	T	A	G	C	C	G	C	T	T	A	G	A	A
RAUSRR 4::IRGC 79785-1	IRIS 313-12013	IRGC 127767	ind2	T	C	T	A	C	A	G	T	A	C	G	C	G	T	A	G	T	C	G	G	G	G	C	T	T	A	C	A	A	A	T	G	C	T	A	G	C	C	G	C	T	T	A	G	A	A
80A97YR303-304-1-3	B053	IRGC 135819	trop	C/T	C	C/T	A	C	A	G	G/T	T/A	C	G	A/C		T	A	G	T	C	G	G	G	G	C	C/T	T	A	C/T	G	T	A	T	A/G	C	T	A	G	T/C	C	G	T	T	T	A	G	A	A
QINGKE	B164	B164	aus	T	C	T	A	C	A	G	T	A	C	G	C	G	T	A	G	T	C	G	G	G	G	C	T	T	A	C	G/A	A	A	T	G	C	G/T	A		C	C	G	C	T	T	A	G	A	A
SAGC_ｼ_7	CX347	IRGC 136039	indx	T	C	C/T	A	T/C	G/A	G	T	A	C	G	A/C		T	A	G	T	C	G	G	G	G	T/C	T	T	G/A	T	G	T	A	T	G	C	T	A	G	C	C	G	T	C/T	C/T	A	G	A	A
KOYRA::IRGC 77267-1	IRIS 313-8283	IRGC 121026	aus	T	C	T	A	C	A	G	T	A	C	G	C	G	T	A	G	T	C	G	G	G	G	C	T	T	A	C	A	A	A	T	G	C	T	A	G	C	C	G	C	T	T	A	G	A	A
053A-3	CX351	IRGC 135811	temp	T	C	T	A	C	A	G	T	A	C	G	C	G		A	G	T	C	G	G	G	G	C	T	T	A	T	G	T	A	T	G	C	T	A	G	C	C	G	T	T	T	A	G	A	A
19::IRGC 70786-1	IRIS 313-11821	IRGC 127096	ind2	T	C	T	A	C	A	G	T	A	T	A	C	G	T	T	C	T	T	A	A	G	A	C	C	T	G	C	G	T	T	C	G	T	G	A	A	T	C	G	T	T	C	G	G	T	A
NARIKEL BADI::IRGC 37550-1	IRIS 313-11213	IRGC 127648	aus	T	C	T	A	C	A	G	T	A	C	G	C		T	A	G	T	C	G	G	G	G	C	T	T	A	C	A	A	A	T	G	C	T	A	G	C	C	G	C	T	T	A	G	A	A
LAL TAURA::IRGC 35017-1	IRIS 313-11170	IRGC 127547	aus	T	C	T	A	C	A	G	T	A	C	G	C	G	T	A	G	T	C	G	G	G	G	C	T	T	A	C	A		A	T	G	C	T	A	G	C	C	G	C	T	T	A	G	A	A
STRAW 23-400::IRGC 38390-1	IRIS 313-8822	AD80	aus	T	C	T	A	C	A	G	T	A	C	G	C	G		A	G	T	C	G	G	G	G	C	T	T	A	C	A	A	A	T	G	C	T	A	G	C	C	G	C	T	T	A	G	A	A
ZARBASAIL::IRGC 37346-1	IRIS 313-11210	IRGC 127911	aus	T	C	T	A	C	A	G	T	A	C	G	C			A	G	T	C	G	G	G	G	C	T	T	A	C	A	A	A	T	G	C	T	A	G	C	C	G	C	T	T	A	G	A	A
L 10595::IRGC 68109-1	IRIS 313-11750	IRGC 127538	indx	T	C	T	A	C	A	G	T	A	T	A	C	G	T	T	C	T	T	A	A	G	A	C	C	T	G	C	G	T	T	C	G	T	G	A	A	T	C	G	T	T	C	G	G	T	A
BAZAIL 975::IRGC 32816-2	IRIS 313-11123	IRGC 127990	aus	T	C	T	A	C	A	G	T	A	C	G	C	G		A	G	T	C	G	G	G	G	C	T	T	A	C		A	A	T	G	C	T	A	G	C	C		C	T	T	A	G	A	A
RANI BHOG::IRGC 35109-1	IRIS 313-11172	IRGC 127762	aus	T	C	T	A	C	A	G	T	A	C	G	C	G	T	A	G	T	C	G	G	G	G	C	T	T	A	C	A	A	A		G	C	T	A	G	C	C	G	C	T	T	A	G	A	A
JAO KHAO::IRGC 57046-1	IRIS 313-11530	IRGC 131993	ind3	T	C	T	A	C	A	G	T	A	T	A	C	G	T	T	C	T	T	A	A	G	A	C	C	T	G	C	G	T	T	T/C	G	T	G	A	A	T	C	G	T	T	C	G	G	T	A
OB CHUEY::IRGC 64568-1	IRIS 313-11684	IRGC 132021	ind3	T	C	T	A	C	A	G	T	A	T	A	C	G	T	T	C	T	T	A	A	G	A	C	C	T	G	C	G	T	T	C	G	T	G	A	A	T	C	G	T	T	C	G	G	T	A
YSBR1	CX395	IRGC 136082	admix	C/T	T/C	T	G/A	T/C	G/A	G	T	A	C	G	C	G	T	A	G	C/T	C	G	G	G	G	T/C	C/T	T	A	T	G	T	A	T	A/G	C	G/T	A	G	C	C	G	T	T	T	A	G	A	A
NCS 745::IRGC 62466-1	IRIS 313-11644	IRGC 127663	ind2	T	C	T	A	C	A	G	T	A	T	A	C	G	T	T	C	T	T	A	A	G	A	C	C	T	G	C	G	T	T	C	G	T	G	A	A	T	C	G	T	T	C	G	G	T	A
KONG KHSACH BANG KATT::IRGC 75350-1	IRIS 313-11935	IRGC 132006	ind3	T	C	T	A	C	A	G	T	A	T	A	C	G	T	T	C	T	T	A	A	G	A	C	C	T	G	C	G	T	T	C	G	T	G	A	A	T	C	G	T	T	C	G	G	T	A
ARC 14860::IRGC 41793-2	IRIS 313-11273	IRGC 127962	indx	T	C	T	A	C	A	G	T	A	T	A	C	G	T	T	C	T	T	A	A	G	A	C	C	T	G	C	G	T	T	C	G	T	G	A	A	T	C	G	T	T	C	G	G	T	A
DA GANG ZHAN::IRGC 67103-1	IRIS 313-10177	IRGC 125719	indx	T	C	T	A	C	A	G	T	A	T	A	C	G	T	T	C	T	T	A	A	G	A	C	C	T	G	C	G	T	T	C	G	T	G	A	A	T	C	G	T	T	C	G	G	T	A
JATI MANI::IRGC 66565-1	IRIS 313-11717	IRGC 127450	indx	T	C	T	A	C	A	G	T	A	T	A	C	G	T	T	C	T	T	A	A	G	A	C	C	T	G	C	G	T	T	C	G	T	G	A	A	T	C	G	T	T	C	G	G	T	A
KAMPTI::IRGC 75626-1	IRIS 313-11939	IRGC 127484	ind3	T	C	T	A	C	A	G	T	A	T	A	C	G	T	T	C	T	T	A	A	G	A	C	C	T	G	C	G	T	T	C	G	T	G	A	A	T	C	G	T	T	C	G	G	T	A
ARC 10905::IRGC 12669-1	IRIS 313-10675	IRGC 127132	indx	T	C	T	A	C	A	G	T	A	T	A	C		T	T	C	T	T	A	A	G	A	C	C	T	G	C	G	T	T	C	G	T	G	A	A	T	C	G	T	T	C	G	G	T	A
KUL REUSEI::IRGC 82308-1	IRIS 313-12058	IRGC 132406	ind3	T	C	T	A	C	A	G	T	A	T	A	C	G	T	T	C	T	T	A	A	G	A	C	C	T	G	C	G	T	T	C	G	T	G	A	A	T	C	G	T	T	C	G	G	T	A
KOLA MUCHI::IRGC 26384-2	IRIS 313-10975	BC82	ind2	T	C	T	A	C	A	G	T	A	T	A	C	G	T	T	C	T	T	A	A	G	A	C	C	T	G	C	G	T	T	C	G	T	G	A	A	T	C	G	T	T	C	G	G	T	A
KANAI BASHI::IRGC 34967-1	IRIS 313-11169	IRGC 131997	aus	T	C	T	A	C	A	G		A	C	G	C		T	A	G	T	C	G	G	G	G	C	T	T	A	C	A	A	A	T	G	C	T	A	G	C	C	G	C	T	T	A	G	A	A
AUS 78-62::IRGC 69456-1	IRIS 313-9294	IRGC 131929	ind2	T	C	T	A	C	A	G	T	A	T	A	C	G	T	T	C	T	T	A	A	G	A	C	C	T	G	C	G	T	T	C	G	T	G	A	A	T	C	G	T	T	C	G	G	T	A
SELHI::IRGC 52760-1	IRIS 313-11460	IRGC 127792	ind2	T	C	T	A	C	A	G	T	A	T	A	C	G	T	T	C	T	T	A	A	G	A	C	C	T	G	C	G	T	T	C	G	T	G	A	A	T	C	G	T	T	C	G	G	T	A
NCS 766::IRGC 62478-1	IRIS 313-11645	IRGC 127664	ind2	T	C	T	A	C	A	G	T	A	T	A	C	G	T	T	C	T	T	A	A	G	A	C	C	T	G	C	G	T	T	C	G	T	G	A	A	T	C	G	T	T	C	G	G	T	A
LEUANG KHAJAWN::IRGC 66014-1	IRIS 313-11709	IRGC 132010	ind3	T	C	T	A	C	A	G	T	A	T	A	C	G	T	T	C	T	T	A	A	G	A	C	C	T	G	C	G	T	T	C	G	T	G	A	A	T	C	G	T	T	C	G	G	T	A
LUO SI ZHAN::IRGC 67211-1	IRIS 313-11728	IRGC 127581	ind3	T	C	T	A	C	A	G	T	A	T	A	C	G	T	T	C	T	T	A	A	G	A	C	C	T	G	C	G	T	T	C	G	T	G	A	A	T	C	G	T	T	C	G	G	T	A
FOFFI::IRGC 68438-1	IRIS 313-11758	IRGC 131987	ind2	T	C	T	A	C	A	G	T	A	T	A	C	G	T	T	C	T	T	A	A	G	A	C	C	T	G	C	G	T	T	C	G	T	G	A	A	T	C	G	T	T	C	G	G	T	A
NS 199::IRGC 68864-1	IRIS 313-11761	IRGC 127683	ind2	T	C	T	A	C	A	G	T	A	T	A	C	G	T	T	C	T	T	A	A	G	A	C	C	T	G	C	G	T	T	C	G	T	G	A	A	T	C	G	T	T	C	G	G	T	A
MOSHI::IRGC 70648-1	IRIS 313-11811	IRGC 127632	ind2	T	C	T	A	C	A	G	T	A	T	A	C	G	T	T	C	T	T	A	A	G	A	C	C	T	G	C	G	T	T	C	G	T	G	A	A	T	C	G	T	T	C	G	G	T	A
BULEIDA A-75	B019	IRGC 135852	indx	T	C	T	A	C	A	G	T	A		G/A	C	G	T			T	C/T	G/A	G/A	G	G/A	C	T	T	G/A	C/T	G	T	T/A		G	C/T	G/T	A	G/A	T/C	C	G	T	T	C/T	G/A	G		A
AN FU ZHAN::IRGC 67878-1	IRIS 313-11745	IRGC 127123	ind1A	T	C	T	A	C	A	G	T	A	T	A	C	G	T	T	C	T	T	A	A	G	A	C	C	T	G	C	G	T	T	C	G	T	G	A	A	T	C	G	T	T	C	G	G	T	A
NIAW NAHK KRAD::IRGC 71352-1	IRIS 313-11840	IRGC 132412	ind3	T	C	T	A	C	A	G	T	A	T	A	C	G	T	T	C	T	T	A	A	G	A	C	C	T	G	C	G	T	T	C	G	T	G	A	A	T	C	G	T	T	C	G	G	T	A
BAI RI XIAN::IRGC 72588-1	IRIS 313-11878	IRGC 127203	ind1A	T	C	T	A	C	A	G	T	A	T	A	C	G	T	T	C	T	T	A	A	G	A	C	C	T	G	C	G	T	T	C	G	T	G	A	A	T	C	G	T	T	C	G	G	T	A
SINTHA::IRGC 24687-1	IRIS 313-10941	IRGC 127809	indx	T	C	T	A	C	A	G	T	A	T	A	C	G	T	T	C	T	T	A	A	G	A	C	C	T	G	C	G	T	T	C	G	T	G	A	A	T	C	G	T	T	C	G	G	T	A
KORTIK KAIKA::IRGC 31841-1	IRIS 313-11116	IRGC 127532	aus	T	C	T	A	C	A	G	T	A	C	G	C			A	G	T	C	G	G	G	G	C	T	T	A	C	A	A	A	T	G	C	T	A	G	C	C	G	C		T	A	G	A	A
KONAMANI::IRGC 49806-1	IRIS 313-11416	IRGC 127529	ind2	T	C	T	A	C	A	G	T	A	T	A	C	G	T	T	C	T	T	A	A	G	A	C	C	T	G	C	G	T	T	C	G	T	G	A	A	T	C	G	T	T	C	G	G	T	A
ARC 18597::IRGC 43299-1	IRIS 313-8453	IRGC 126043	indx	T	C	T	A	C	A	G	T	A	T	A	C	G	T	T	C	T	T	A	A	G	A	C	C	T	G	C	G	T	T	C	G	T	G	A	A	T	C	G	T	T	C	G	G	T	A
MARAGBE::IRGC 69263-1	IRIS 313-8391	AH23	ind2	T	C	T	A	C	A	G	T	A	T	A	C	G	T	T	C	T	T	A	A	G	A	C	C	T	G	C	G	T	T	C	G	T	G	A	A	T	C	G	T	T	C	G	G	T	A
MADINIKA 1329::GERVEX 8366-C1	IRIS 313-7725	IRGC 124407	ind2	T	C	T	A	C	A	G	T	A	T	A	C	G	T	T	C	T	T	A	A	G	A	C	C	T	G	C	G	T	T	C	G	T	G	A	A	T	C	G	T	T	C	G	G	T	A
IR 72967-12-2-3::C1	IRIS 313-7911	IRGC 122111	ind1B	T	C	T	A	C	A	G	T	A	T	A	C	G	T	T	C	T	T	A	A	G	A	C	C	T	G	C	G	T	T	C	G	T	G	A	A	T	C	G	T	T	C	G	G	T	A
EX WUKARI (WILD)::IRGC 63214-1	IRIS 313-11657	AP52	ind2	T	C	T	A	C	A	G	T	A	T	A	C	G	T	T	C	T	T	A	A	G	A	C	C	T	G	C	G	T	T	C	G	T	G	A	A	T	C	G	T	T	C	G	G	T	A
TSIPALA MENAHAR::IRGC 69979-1	IRIS 313-11794	IRGC 127867	ind2	T	C	T	A	C	A	G	T	A	T	A	C	G	T	T	C	T	T	A	A	G	A	C	C	T	G	C	G	T	T	C	G	T	G	A	A	T	C	G	T	T	C	G	G	T	A
BHONDU PAREWA::IRGC 70802-1	IRIS 313-11822	IRGC 135738	ind2	T	C	T	A	C	A	G	T	A	T	A	C	G	T	T	C	T	T	A	A	G	A	C	C	T	G	C	G	T	T	C	G	T	G	A	A	T	C	G	T	T	C	G	G	T	A
DHANIYA PHOOL::IRGC 70811-1	IRIS 313-11824	IRGC 127317	ind2	T	C	T	A	C	A	G	T	A	T	A	C	G	T	T	C	T	T	A	A	G	A	C	C	T	G	C	G	T	T	C	G	T	G	A	A	T	C	G	T	T	C	G	G	T	A
GI TAH::IRGC 74883-1	IRIS 313-11920	IRGC 127386	indx	T	C	T	A	C	A	G	T	A	T	A	C	G	T	T	C	T	T	A	A	G	A	C	C	T	G	C	G	T	T	C	G	T	G	A	A	T	C	G	T	T	C	G	G	T	A
GURULEY::IRGC 32441-1	IRIS 313-11120	IRGC 127396	ind2	T	C	T	A	C	A	G	T	A		G				A	G	T	C	G	G	G	G	C	T	T	A	C	G/A	A	A	T		C	T	A	G	C	C	G	C	T	T	A	G	A	A
E 21::IRGC 33929-2	IRIS 313-11151	IRGC 128035	ind3	T	C	T	A	C	A	G	T	A	T	A	C	G	T	T	C	T	T	A	A	G	A	C	C	T	G	C	G	T	T	C	G	T	G	A	A	T	C	G	T	T	C	G	G	T	A
NANOAY P.A	B037	IRGC 135999	trop	T	C	T	A	C	A	G	T	A	C	G	C	G			G	T	C	G	G	G	G	C	C/T	T	G/A	C/T	G	T	T/A	T/C	A/G		G/T	A	G	C	A/C	G	T	T	C/T	A	G		A
DHOLA AMAN (LOWLAND AMAN)::IRGC 8341-1	IRIS 313-9156	IRGC 126200	ind2	T	C	T	A	C	A	G	T	A	T	A	C	G	T	T	C	T	T	A	A	G	A	C	C	T	G	C	G	T	T	C	G	T	G	A	A	T	C	G	T	T	C	G	G	T	A
NCS 771 A::IRGC 62483-1	IRIS 313-11646	IRGC 127665	ind2	T	C	T	A	C	A	G	T	A	T	A	C	G	T	T	C	T	T	A	A	G	A	C	C	T	G	C	G	T	T	C	G	T	G	A	A	T	C	G	T	T	C	G	G	T	A
AI JIAO AO FAN ZI::IRGC 67871-1	IRIS 313-11744	IRGC 127114	indx	T	C	T	A	C	A	G	T	A	T	A	C	G	T	T	C	T	T	A	A	G	A	C	C	T	G	C	G	T	T	C	G	T	G	A	A	T	C	G	T	T	C	G	G	T	A
SABORAMANDALOAFO::IRGC 69875-1	IRIS 313-11789	IRGC 127774	ind2	T	C	T	A	C	A	G	T	A	T	A	C	G	T	T	C	T	T	A	A	G	A	C	C	T	G	C	G	T	T	C	G	T	G	A	A	T	C	G	T	T	C	G	G	T	A
R 582::IRGC 70504-1	IRIS 313-11807	IRGC 127757	indx	T	C	T	A	C	A	G	T	A	T	A	C	G	T	T	C	T	T	A	A	G	A	C	C	T	G	C	G	T	T	C	G	T	G	A	A	T	C	G	T	T	C	G	G	T	A
BHU BHUSI::IRGC 70803-1	IRIS 313-11823	IRGC 127223	ind2	T	C	T	A	C	A	G	T	A	T	A	C	G	T	T	C	T	T	A	A	G	A	C	C	T	G	C	G	T	T	C	G	T	G	A	A	T	C	G	T	T	C	G	G	T	A
NATEL BORO::IRGC 34749-1	IRIS 313-11163	IRGC 127652	aus	T	C	T	A	C	A	G	T	A	C	G	C	G	T	A	G	T	C	G	G	G	G	C	T	T	A	C	A		A	T	G	C	T	A	G	C	C	G	C	T	C/T	G/A	G	A	A
KITRANA 1007::IRGC 68517-1	IRIS 313-10026	IRGC 125804	ind2	T	C	T	A	C	A	G	T	A	T	A	C	G	T	T	C	T	T	A	A	G	A	C	C	T	G	C	G	T	T	C	G	T	G	A	A	T	C	G	T	T	C	G	G	T	A
ARC 15480::IRGC 53799-1	IRIS 313-11490	IRGC 127160	indx	T	C	T	A	C	A	G	T	A	T	A	C	G	T	T	C	T	T	A	A	G	A	C	C	T	G	C	G	T	T	C	G	T	G	A	A	T	C	G	T	T	C	G	G	T	A
HOLDIGANTHI::IRGC 61105-1	IRIS 313-11607	IRGC 127411	ind2	T	C	T	A	C	A	G	T	A	T	A	C	G	T	T	C	T	T	A	A	G	A	C	C	T	G	C	G	T	T	C	G	T	G	A	A	T	C	G	T	T	C	G	G	T	A
GAM PERNG::IRGC 62135-1	IRIS 313-11635	IRGC 128294	ind3	T	C	T	A	C	A	G	T	A	T	A	C	G	T	T	C	T	T	A	A	G	A	C	C	T	G	C	G	T	T	C	G	T	G	A	A	T	C	G	T	T	C	G	G	T	A
PLAWNG SAENG::IRGC 64595-1	IRIS 313-11685	IRGC 127735	ind3	T	C	T	A	C	A	G	T	A	T	A	C	G	T	T	C	T	T	A	A	G	A	C	C	T	G	C	G	T	T	C	G	T	G	A	A	T	C	G	T	T	C	G	G	T	A
DAW NOK KAEN::IRGC 65548-1	IRIS 313-11700	IRGC 127306	ind3	T	C	T	A	C	A	G	T	A	T	A	C	G	T	T	C	T	T	A	A	G	A	C	C	T	G	C	G	T	T	C	G	T	G	A	A	T	C	G	T	T	C	G	G	T	A
DAW 85::IRGC 66704-1	IRIS 313-11720	IRGC 127302	ind3	T	C	T	A	C	A	G	T	A	T	A	C	G	T	T	C	T	T	A	A	G	A	C	C	T	G	C	G	T	T	C	G	T	G	A	A	T	C	G	T	T	C	G	G	T	A
FAN WU::IRGC 70245-1	IRIS 313-11801	IRGC 127368	indx	T	C	T	A	C	A	G	T	A	T	A	C	G	T	T	C	T	T	A	A	G	A	C	C	T	G	C	G	T	T	C	G	T	G	A	A	T	C	G	T	T	C	G	G	T	A
NEANG MINH::IRGC 83897-1	IRIS 313-12097	IRGC 135778	ind3	T	C	T	A	C	A	G	T	A	T	A	C		T	T	C	T	T	A	A	G	A	C	C	T	G	C	G	T	T	C	G	T	G	A	A	T	C	G	T	T	C	G	G	T	A
ARC 6052::IRGC 12196-1	IRIS 313-10664	IRGC 127163	ind2	T	C	T	A	C	A	G	T	A	T	A	C	G	T	T	C	T	T	A	A	G	A	C	C	T	G	C	G	T	T	C	G	T	G	A	A	T	C	G	T	T	C	G	G	T	A
ARC 11322::IRGC 21315-2	IRIS 313-10863	IRGC 127937	ind2	T	C	T	A	C	A	G	T	A	T	A	C	G	T	T	C	T	T	A	A	G	A	C	C	T	G	C	G	T	T	C	G	T	G	A	A	T	C	G	T	T	C	G	G	T	A
ARC 12124::IRGC 21929-1	IRIS 313-10879	IRGC 127145	admix	T	T/C	T	A	C	A	G	T	A	C	G	C		T	A	G	T	C	G	G	G	G	C	T	T	A	C	A	A	A	T	G	C	T	A	G	C	C	G	C	T	T	A	G	A	A
SRAU THMOR::IRGC 29904-1	IRIS 313-11089	IRGC 127824	ind3	T	C	T	A	C	A	G	T	A	T	A	C	G	T	T	C	T	T	A	A	G	A	C	C	T	G	C	G	T	T	C	G	T	G	A	A	T	C	G	T	T	C	G	G	T	A
ARC 13919::IRGC 41313-2	IRIS 313-11263	IRGC 127953	indx	T	C	T	A	C	A	G	T	A	T	A	C	G	T	T	C	T	T	A	A	G	A	C	C	T	G	C	G	T	T	C	G	T	G	A	A	T	C	G	T	T	C	G	G	T	A
SANBAILI	B264	B264	ind1A	T	C	T	A	C	A	G	T	A	T	A	C	G	T	T	C	T	T	A	A	G	A	C	C	T	G	C	G	T	T	C	G	T	G	A	A	T	C	G	T	T	C	G	G	T	A
BANIKAT::IRGC 67720-1	IRIS 313-8988	IRGC 125672	ind2	T	C	T	A	C	A	G	T	A	T	A	C	G	T	T	C	T	T	A	A	G	A	C	C	T	G	C	G	T	T	C	G	T	G	A	A	T	C	G	T	T	C	G	G	T	A
KHAO LEUANG RAI::IRGC 48168-1	IRIS 313-9121	IRGC 125802	ind2	T	C	T	A	C	A	G	T	A	T	A	C	G	T	T	C	T	T	A	A	G	A	C	C	T	G	C	G	T	T	C	G	T	G	A	A	T	C	G	T	T	C	G	G	T	A
LALKA (LAL DHAN)::IRGC 64946-1	IRIS 313-10010	IRGC 125818	ind2	T	C	T	A	C	A	G	T	A	T	A	C	G	T	T	C	T	T	A	A	G	A	C	C	T	G	C	G	T	T	C	G	T	G	A	A	T	C	G	T	T	C	G	G	T	A
AR 133::IRGC 53942-1	IRIS 313-11493	IRGC 127126	indx	T	C	T	A	C	A	G	T	A	T	A	C	G	T	T	C	T	T	A	A	G	A	C	C	T	G	C	G	T	T	C	G	T	G	A	A	T	C	G	T	T	C	G	G	T	A
NCS 599::IRGC 62373-1	IRIS 313-11642	IRGC 127661	ind2	T	C	T	A	C	A	G	T	A	C/T	A	C	G	T	T	C	T	T	A	A	G	A	C	C	T	G	C	G	T	T	C	G	T	G	A	A	T	C	G	T	T	C	G	G	T	A
SAN ZHAO QI::IRGC 72289-1	IRIS 313-11871	IRGC 127787	ind1A	T	C	T	A	C	A	G	T	A	T	A	C		T	T	C	T	T	A	A	G	A	C	C	T	G	C	G	T	T	C	G	T	G	A	A	T	C	G	T	T	C	G	G	T	A
ARC 14358::IRGC 41523-2	IRIS 313-11267	IRGC 127956	ind2	T	C	T	A	C	A	G	T	A	T	A	C	G	T	T	C	T	T	A	A	G	A	C	C	T	G	C	G	T	T	C	G	T	G	A	A	T	C	G	T	T	C	G	G	T	A
W1263	CX160	IRGC 136066	ind2	T	C	T	A	C	A	G	T	A	T	A	C	G	T	T	C	T	T	A	A	G	A	C	C	T	G	C	G	T	T	C	G	T	G	A	A	T	C	G	T	T	C	G	G	T	A
DUO 57	CX290	CX290	ind1B	T	C	T	A	C	A	G	T	A	T	A	C	G	T	T	C	T	T	A	A	G	A	C	C	T	G	C	G	T	T	C	G	T	G	A	A	T	C	G	T	T	C	G	G	T	A
BUCAYAB::IRGC 44357-1	IRIS 313-8948	IRGC 126974	ind3	T	C	T	A	C	A	G	T	A	T	A	C	G	T	T	C	T	T	A	A	G	A	C	C	T	G	C	G	T	T	C	G	T	G	A	A	T	C	G	T	T	C	G	G	T	A
ARC 18112::IRGC 42274-1	IRIS 313-8982	IRGC 125655	indx	T	C	T	A	C	A	G	T	A	T	A	C	G	T	T	C	T	T	A	A	G	A	C	C	T	G	C	G	T	T	C	G	T	G	A	A	T	C	G	T	T	C	G	G	T	A
CHANDINA::IRGC 36420-1	IRIS 313-9917	IRGC 125699	ind1B	T	C	T	A	C	A	G	T	A	T	A	C	G	T	T	C	T	T	A	A	G	A	C	C	T	G	C	G	T	T	C	G	T	G	A	A	T	C	G	T	T	C	G	G	T	A
PSBRC 68::IRGC 99711-1	IRIS 313-10235	IRGC 125874	indx	T	C	T	A	C	A	G	T	A	T	A	C	G	T	T	C	T	T	A	A	G	A	C	C	T	G	C	G	T	T	C	G	T	G	A	A	T	C	G	T	T	C	G	G	T	A
MENAHARA 505::IRGC 68709-1	IRIS 313-11760	IRGC 127623	ind2	T	C	T	A	C	A	G	T	A	T	A	C	G	T	T	C	T	T	A	A	G	A	C	C	T	G	C	G	T	T	C	G	T	G	A	A	T	C	G	T	T	C	G	G	T	A
NS 1515::IRGC 68947-1	IRIS 313-11762	IRGC 127682	ind2	T	C	T	A	C	A	G	T	A	T	A	C	G	T	T	C	T	T	A	A	G	A	C	C	T	G	C	G	T	T	C	G	T	G	A	A	T	C	G	T	T	C	G	G	T	A
PAKISTANHMWE::IRGC 70763-1	IRIS 313-11820	IRGC 127709	ind3	T	C	T	A	C	A	G	T	A	T	A	C	G	T	T	C	T	T	A	A	G	A	C	C	T	G	C	G	T	T	C	G	T	G	A	A	T	C	G	T	T	C	G	G	T	A
IR 19058-107-1::IRGC 72997-1	IRIS 313-11887	IRGC 127434	ind1B	T	C	T	A	C	A	G	T	A	T	A	C	G	T	T	C	T	T	A	A	G	A	C	C	T	G	C	G	T	T	C	G	T	G	A	A	T	C	G	T	T	C	G	G	T	A
SAN BAO GU::IRGC 76732-1	IRIS 313-11953	IRGC 127783	ind1A	T	C	T	A	C	A	G	T	A	T	A	C	G	T	T	C	T	T	A	A	G	A	C	C	T	G	C	G	T	T	C	G	T	G	A	A	T	C	G	T	T	C	G	G	T	A
TOS 9795::IRGC 80142-1	IRIS 313-12024	IRGC 127866	ind1B	T	C	T	A	C	A	G	T	A	T	A	C	G	T	T	C	T	T	A	A	G	A	C	C	T	G	C	G	T	T	C	G	T	G	A	A	T	C	G	T	T	C	G	G	T	A
NEANG SAATH K 45::IRGC 23109-2	IRIS 313-10912	BC19	ind3	T	C	T	A	C	A	G	T	A	T	A	C		T	T	C	T	T	A	A	G	A	C	C	T	G	C	G	T	T	C	G	T	G	A	A	T	C	G	T	T	C	G	G	T	A
NS 252::IRGC 68878-1	IRIS 313-10030	IRGC 121075	ind2	T	C	T	A	C	A	G	T	A	T	A	C	G	T	T	C	T	T	A	A	G	A	C	C	T	G	C	G	T	T	C	G	T	G	A	A	T	C	G	T	T	C	G	G	T	A
SML ACORNI::IRGC 13389-1	IRIS 313-9464	IRGC 125903	admix	T	C	T	A	C	A	G	T	A	T	A	C	G		T	C	T	T	A	A	G	A	C	C	T	G	C	G	T	T	C	G	T	G	A	A	T	C	G	T	T	C	G	G	T	A
ARC 10754::IRGC 12603-1	IRIS 313-8986	IRGC 125637	indx	T	C	T	A	C	A	G	T	A	T	A	C	G	T	T	C	T	T	A	A	G	A	C	C	T	G	C	G	T	T	C	G	T	G	A	A	T	C	G	T	T	C	G	G	T	A
BARIK KUDI::IRGC 52807-1	IRIS 313-9384	IRGC 125674	ind2	T	C	T	A	C	A	G	T	A	T	A	C	G	T	T	C	T	T	A	A	G	A	C	C	T	G	C	G	T	T	C	G	T	G	A	A	T	C	G	T	T	C	G	G	T	A
DENG DENG QI::IRGC 72036-1	IRIS 313-10190	IRGC 125726	ind1A	T	C	T	A	C	A	G	T	A	T	A	C	G	T	T	C	T	T	A	A	G	A	C	C	T	G	C	G	T	T	C	G	T	G	A	A	T	C	G	T	T	C	G	G	T	A
BATU::IRGC 71508-1	IRIS 313-8312	IRGC 131932	ind3	T	C	T	A	C	A	G	T	A	T	A	C	G	T	T	C	T	T	A	A	G	A	C	C	T	G	C	G	T	T	C	G	T	G	A	A	T	C	G	T	T	C	G	G	T	A
B 3913 B 16-20 ST 28::IRGC 63099-1	IRIS 313-11656	IRGC 127196	indx	T	C	T	A	C	A	G	T	A	T	A	C	G	T	T	C	T	T	A	A	G	A	C	C	T	G	C	G	T	T	C	G	T	G	A	A	T	C	G	T	T	C	G	G	T	A
KHAO' PAWM::IRGC 64416-2	IRIS 313-11681	IRGC 132426	ind3	T	C	T	A	C	A	G	T	A	T	A	C	G	T	T	C	T	T	A	A	G	A	C	C	T	G	C	G	T	T	C	G	T	G	A	A	T	C	G	T	T	C	G	G	T	A
PADINTHUMA::IRGC 70762-2	IRIS 313-11819	IRGC 132362	ind3	T	C	T	A	C	A	G	T	A	T	A	C	G	T	T	C	T	T	A	A	G	A	C	C	T	G	C	G	T	T	C	G	T	G	A	A	T	C	G	T	T	C	G	G	T	A
ARC 6218::IRGC 12255-1	IRIS 313-10666	IRGC 127164	indx	T	C	T	A	C	A	G	T	A	T	A	C		T	T	C	T	T	A	A	G	A	C	C	T	G	C	G	T	T	C	G	T	G	A	A	T	C	G	T	T	C	G	G	T	A
BUDDA	CX97	IRGC 135851	ind1B	T	C	T	A	C	A	G	T	A	T	A	C	G	T	T	C	T	T	A	A	G	A	C	C	T	G	C	G	T	T	C	G	T	G	A	A	T	C	G	T	T	C	G	G	T	A
PUTTU NELLU::IRGC 55346-1	IRIS 313-9969	IRGC 126989	indx	T	C	T	A	C	A	G	T	A	T	A	C	G	T	T	C	T	T	A	A	G	A	C	C	T	G	C	G	T	T	C	G	T	G	A	A	T	C	G	T	T	C	G	G	T	A
ARC 18092::IRGC 42256-1	IRIS 313-9427	IRGC 125654	indx	T	C	T	A	C	A	G	T	A	T	A	C	G	T	T	C	T	T	A	A	G	A	C	C	T	G	C	G	T	T	C	G	T	G	A	A	T	C	G	T	T	C	G	G	T	A
DHANE BURWA::IRGC 10105-1	IRIS 313-8530	IRGC 126199	ind2	T	C	T	A	C	A	G	T	A	T	A	C	G	T	T	C	T	T	A	A	G	A	C	C	T	G	C	G	T	T	C	G	T	G	A	A	T	C	G	T	T	C	G	G	T	A
BANGBANG::IRGC 53131-1	IRIS 313-11472	AN53	ind3	T	C	T	A	C	A	G	T	A	T	A	C	G	T	T	C	T	T	A	A	G	A	C	C	T	G	C	G	T	T	C	G	T	G	A	A	T	C	G	T	T	C	G	G	T	A
TV 30::IRGC 55221-1	IRIS 313-11507	IRGC 127870	ind1B	T	C	T	A	C	A	G	T	A	C	G	C		T	A	G	T	C	G		G	G	C	T	T	A	T	G	T	A	T	G	C	T	A	G	C	C	G	T	T	T	A	G	A	A
NCS 830::IRGC 62518-1	IRIS 313-11648	IRGC 127667	ind2	T	C	T	A	C	A	G	T	A	T	A	C	G	T	T	C	T	T	A	A	G	A	C	C	T	G	C	G	T	T	C	G	T	G	A	A	T	C	G	T	T	C	G	G	T	A
PERUBAK LUEY::IRGC 86436-1	IRIS 313-12135	IRGC 127726	ind1B	T	C	T	A	C	A	G	T	A	T	A	C	G	T	T	C	T	T	A	A	G	A	C	C	C/T	G	C	G	T	T	C	G	T	G	A	A	T	C	G	T	T	C	G	G	T	A
BR 116-3B-53::IRGC 39559-2	IRIS 313-11241	IRGC 128001	ind2	T	C	T	A	C	A	G	T	A	T	A	C	G	T	T	C	T	T	A	A	G	A	C	C	T	G	C	G	T	T	C	G	T	G	A	A	T	C	G	T	T	C	G	G	T	A
BA BAI GU::IRGC 79580-1	IRIS 313-10221	IRGC 125663	indx	C/T	C	T	A	C	A	G	T	A	T	A	C	G	T	T	C	T	T	A	A	G	A	C	C	T	G	C	G	T	T	C	G	T	G	A	A	T	C	G	T	T	C	G	G	T	A
ADIALLO::IRGC 56264-1	IRIS 313-11523	IRGC 127106	indx	T	C	T	A	C	A	G	T	A	T	A	C	G	T	T	C	T	T	A	A	G	A	C	C	T	G	C	G	T	T	C	G	T	G	A	A	T	C	G	T	T	C	G	G	T	A
DAWK PUT::IRGC 66699-1	IRIS 313-11719	IRGC 127304	ind3	T	C	T	A	C	A	G	T	A	T	A	C	G	T	T	C	T	T	A	A	G	A	C	C	T	G	C	G	T	T	C	G	T	G	A	A	T	C	G	T	T	C	G	G	T	A
LIU LI YOU::IRGC 72198-1	IRIS 313-11868	IRGC 127569	ind1A	T	C	T	A	C	A	G	T	A	T	A	C	G	T	T	C	T	T	A	A	G	A	C	C	T	G	C	G	T	T	C	G	T	G	A	A	T	C	G	T	T	C	G	G	T	A
IR 19661-364-1-2-3::IRGC 78061-1	IRIS 313-11979	IRGC 127435	ind1B	T	C	T	A	C	A	G	T	A	T	A	C	G	T	T	C	T	T	A	A	G	A	C	C	T	G	C	G	T	T	C	G	T	G	A	G/A	T	C	G	T	T	C	G	G	T	A
ATT CHHMOUS::IRGC 87030-1	IRIS 313-12142	IRGC 127177	ind3	T	C	T	A	C	A	G		A	T	A	C		T	T	C	T	T	A	A	G	A	C	C	T	G	C	G	T	T	C	G	T	G	A	A	T	C	G	T	T	C	G	G	T	A
LG 9274::IRGC 98715-1	IRIS 313-12303	IRGC 127561	indx	T	C	T	A	C	A	G	T	A	T	A	C	G	T	T	C	T	T	A	A	G	A	C	C	T	G	C	G	T	T	C	G	T	G	A	A	T	C	G	T	T	C	G	G	T	A
PERIYA VELLAI::IRGC 15475-1	IRIS 313-10717	IRGC 127725	ind2	T	C	T	A	C	A	G	T	A	T	A	C	G	T	T	C	T	T	A	A	G	A	C	C	T	G	C	G	T	T	C	G	T	G	A	A	T	C	G	T	T	C	G	G	T	A
ARC 12101::IRGC 21907-1	IRIS 313-10878	IRGC 127144	aus	T	C	T	A	C	A	G	T	A	C	G	C		T	A	G	T	C	G	G	G	G	C	T	T	A	C	A	A	A	T	G	C	T	A	G	C	C	G	T/C	T	T	A	G	A	A
B 6136-3-TB-0-1-5::IRGC 117312-1	IRIS 313-10333	IRGC 125951	ind1B	T	C	T	A	C	A	G	T	A	T	A	C	G	T	T	C	T	T	A	A	G	A	C	C	T	G	C	G	T	T	C	G	T	G	A	A	T	C	G	T	T	C	G	G	T	A
INIAP 6::IRGC 117002-1	IRIS 313-10307	IRGC 127050	indx	T	C	T	A	C	A	G	T	A	T	A	C	G	T	T	C	T	T	A	A	G	A	C	C	T	G	C	G	T	T	C	G	T	G	A	A	T	C	G	T	T	C	G	G	T	A
BKN BR 1031-78-5-4::IRGC 55927-1	IRIS 313-11515	IRGC 127231	indx	T	C	T	A	C	A	G	T	A	T	A	C	G	C/T	T	C	T	T	A	A	G	A	C	C	T	G	C	G	T	T	C	G	T	G	A	A	T	C	G	T	T	C	G	G	T	A
GAO JIAO YING GAN ZHAN::IRGC 68053-1	IRIS 313-11748	IRGC 127378	indx	T	C	T	A	C	A	G	T	A	T	A	C	G	T	A/T	C	T	T	A	A	G	A	C	C	T	G	C	G	T	T	C	G	T	G	A	A	T	C	G	T	T	C	G	G	T	A
KE SHU BAI::IRGC 72183-1	IRIS 313-11867	IRGC 127503	ind1A	T	C	T	A	C	A	G	T	A	T	A	C	G	T	T	C	T	T	A	A	G	A	C	C	T	G	C	G	T	T	C	G	T	G	A	A	T	C	G	T	T	C	G	G	T	A
ANAK CHINA::IRGC 14479-1	IRIS 313-10706	AZ93	ind3	T	C	T	A	C	A	G	T	A	T	A	C	G	T	T	C	T	T	A	A	G	A	C	C	T	G	C	G	T	T	C	G	T	G		A	T	C	G	T	T	C	G	G	T	A
CHITRAJ 14-134::IRGC 37837-2	IRIS 313-11220	IRGC 128015	ind2	T	C	T	A	C	A	G	T	A	T	A	C	G	T	T	C	T	T	A	A	G	A	C	C	T	G	C	G	T	T	C	G	T	G	A	A	T	C	G	T	T	C	G	G	T	A
WUKEZHAN	B265	B265	indx	T	C	T	A	C	A	G	T	A	T	A	C	G	T	T	C	T	T	A	A	G	A	C	C	T	G	C	G	T	T	C	G	T	G	A	A	T	C	G	T	T	C	G	G	T	A
PT60	CX48	CX48	indx	T	C	T	A	C	A	G	T	A	T	A	C	G	T	T	C	T	T	A	A	G	A	C	C	T	G	C	G	T	T	C	G	T	G	A	A	T	C	G	T	T	C	G	G	T	A
KOTTEYARAN::IRGC 47383-1	IRIS 313-8660	IRGC 125616	ind2	T	C	T	A	C	A	G	T	A	T	A	C	G	T	T	C	T	T	A	A	G	A	C	C	C/T	G	C	G	T	T	C	G	T	G	A	A	T	C	G	T	T	C	G	G	T	A
KETAN SERANG::IRGC 14615-1	IRIS 313-9590	IRGC 125799	ind3	T	C	T	A	C	A	G	T	A	T	A	C	T/G	T	T	C	T	T	A	A	G	A	C	C	T	G	C	G	T	T	C	G	T	G	A	A	T	C	G	T	T	C	G	G	T	A
ARC 10812::IRGC 21074-1	IRIS 313-8386	IRGC 126173	indx	T	C	T	A	C	A	G	T	A	T	A	C		T	T	C	T	T	A	A	G	A	C	C	T	G	C	G	T	T	C	G	T	G	A	A	T	C	G	T	T	C	G	G	T	A
MUDALIGA WEE::IRGC 74706-1	IRIS 313-11916	IRGC 128395	ind2	T	C	T	A	C	A	G	T	A	T	A	C		T	T	C	T	T	A	A	G	A	C	C	T	G	C	G	T	T	C	G	T	G	A	A	T	C	G	T	T	C	G	G	T	A
NANG SAU DO::IRGC 26243-1	IRIS 313-10970	BC77	ind3	T	C	T	A	C	A	G	T	A	T	A	C		T	T	C	T	T	A	A	G	A	C	C	T	G	C	G	T	T	C	G	T	G	A	A	T	C	G	T	T	C	G	G	T	A
KAZALSAIL::IRGC 37161-2	IRIS 313-11205	IRGC 128075	ind2	T	C	T	A	C	A	G	T	A	T	A	C	G	T	T	C	T	T	A	A	G	A	C	C	T	G	C	G	T	T	C	G	T	G	A	A	T	C	G	T	T	C	G	G	T	A
YIKONG	B006	IRGC 136078	indx	T	C	T	A	C	A	G	T	A	T	A	C	T/G	T	T	C	T	T	A	A	G	A	C	C	T	G	C	G	T	T	C	G	T	G	A	A	T	C	G	T	T	C	G	G	T	A
JHODI BIRUN::IRGC 31812-1	IRIS 313-9262	IRGC 125785	ind2	T	C	T	A	C	A	G	T	A	T	A	C	G	T	T	C	T	T	A	A	G	A	C	C	T	G	C	G	T	T	C	G	T		A	A	T	C	G	T	T	C	G	G	T	A
RAI MAHK MEUANG::IRGC 66154-1	IRIS 313-11711	IRGC 132295	ind3	T	C	T	A	C	A	G	T	A	T	A	C	G	T	T	C	T	T	A	A	G	A	C	C	T	G	C	G	T	T	C	G	T	G	A	A	T	C	G	T	T	C	G	G	T	A
PA LAT NGAN::IRGC 91983-1	IRIS 313-12225	IRGC 127711	ind3	T	C	T	A	C	A	G	T	A	T	A	C	G	T	T	C	T	T	A	A	G	A	C	C	T	G	C	G	T	T	C	G	T	G	A	A	T	C	G	T	T	C	G	G	T	A
VARY GONY::IRGC 97308-2	IRIS 313-12284	IRGC 128200	ind2	T	C	T	A	C	A	G	T	A	T	A	C	G	T	T	C	T	T	A	A	G	A	C	C	T	G	C	G	T	T	C	G	T	G	A	A	T	C	G	T	T	C	G	G	T	A
CYLINDRICAL 30-605::IRGC 37845-2	IRIS 313-11221	IRGC 128022	ind2	T	C	T	A	C	A	G	T	A	T	A	C	G	T	T	C	T	T	A	A	G	A	C	C	T	G	C	G	T	T	C	G	T	G	A	A	T	C	G	T	T	C	G	G	T	A
PADI LADANG ASE POLO KOMEK	B026	IRGC 136017	indx	T	C	T	A	C	A	G	T	A	T	A	C	G	T	T	C	T	T	A	A	G	A	C	C	T	G	C	G	T	T	C	G	T	G	A	A	T	C	G	T	T	C	G	G	T	A
WAS 174-B-3-5::C1	IRIS 313-7809	IRGC 122286	indx	T	C	T	A	C	A	G	T	A	T	A	C	G	T	T	C	T	T	A	A	G	A	C	C	T	G	C	G	T	T	C	G	T	G	A	A	T	C	G	T	T	C	G	G	T	A
KYUN TAW SEIN::IRGC 58072-1	IRIS 313-11543	IRGC 127537	ind3	T	C	T	A	C	A	G	T	A	T	A	C	G	T	T	C	T	T	A	A	G	A	C	C	T	G	C	G	T	T	C	G	T	G	A	A	T	C	G	T	T	C	G	G	T	A
ADUKKAN::IRGC 81783-1	IRIS 313-12052	IRGC 127109	indx	T	C	T	A	C	A	G	T	A	T	A	C	G	T	T	C	T	T	A	A	G	A	C	C	T	G	C	G	T	T	C	G	T	G	A	A	T	C	G	T	T	C	G	G	T	A
NGA CHEKH FAT::IRGC 97701-2	IRIS 313-12291	IRGC 132358	indx	T	C	T	A	C	A	G	T	A	T	A	C	G	T	T	C	T	T	A	A	G	A	C	C	T	G	C	G	T	T	C	G	T	G	A	A	T	C	G	T	T	C	G	G	T	A
HEGAR MANAH::IRGC 17733-1	IRIS 313-10774	IRGC 127404	indx	T	C	T	A	C	A	G	T	A	T	A	C	G	T	T	C	T	T	A	A	G	A	C	C	T	G	C	G	T	T	C	G	T	G	A	A	T	C	G	T	T	C	G	G	T	A
NEANG CHAN::IRGC 23034-1	IRIS 313-10909	IRGC 135776	ind3	T	C	T	A	C	A	G	T	A	T	A	C		T	T	C	T	T	A	A	G	A	C	C	T	G	C	G	T	T	C	G	T	G	A	A	T	C	G	T	T	C	G	G	T	A
LAI NOK KHA::IRGC 29604-2	IRIS 313-11076	IRGC 128094	ind3	T	C	T	A	C	A	G	T	A	T	A	C	G	T	T	C	T	T	A	A	G	A	C	C	T	G	C	G	T	T	C	G	T	G	A	A	T	C	G		T	C	G	G	T	A
OR 117-8::IRGC 39680-2	IRIS 313-11242	IRGC 128121	ind2	T	C	T	A	C	A	G	T	A	T	A	C	G	T	T	C	T	T	A	A	G	A	C	C	T	G	C	G	T	T	C	G	T	G	A	A	T	C	G	T	T	C	G	G	T	A
ARC 12411::IRGC 41047-2	IRIS 313-11256	IRGC 127941	indx	T	C	T	A	C	A	G	T	A	T	A	C		T	T	C	T	T	A	A	G	A	C	C	T	G	C	G	T	T	C	G	T	G	A	A	T	A/C	G	T	T	C	G	G	T	A
ARC 18371::IRGC 42423-2	IRIS 313-11287	IRGC 127969	indx	T	C	T	A	C	A	G	T	A	T	A	C	G	T	T	C	T	T	A	A	G	A	C	C	T	G	C	G	T	T	C	G	T	G	A	A	T	C	G	T	T	C	G	G	T	A
ASHI BINNI::IRGC 77216-1	IRIS 313-9594	IRGC 126131	indx	T	C	T	A	C	A	G	T	A	T	A	C	G	T	T	C	T	T	A	A	G	A	C	C	T	G	C	G	T	T	C	G	T	G	A	A	T	C	G	T	T	C	G	G	T	A
IE MATA CICEM::IRGC 66562-1	IRIS 313-8978	AH86	ind3	T	C	T	A	C	A	G	T	A	T	A	C	G		T	C	T	T	A	A	G	A	C	C	T	G	C	G	T	T	C	G	T	G	A	A	T	C	G	T	T	C	G	G	T	A
RTS 16::IRGC 8235-1	IRIS 313-9429	IRGC 126309	indx	T	C	T	A	C	A	G	T	A	T	A	C	G	T	T	C	T	T	A	A	G	A	C	C	T	G	C	G	T	T	C	G	T	G	A	A	T	C	G	T	T	C	G	G	T	A
HERATH BANDA::IRGC 67630-1	IRIS 313-11741	IRGC 127407	ind2	T	C	T	A	C	A	G	T	A	T	A	C	G	T	T	C	T	T	A	A	G	A	C	C	T	G	C	G	T	T	C	G	T	G	A	A	T	C	G	T	T	C	G	G	T	A
LAANG::IRGC 79258-1	IRIS 313-12000	IRGC 135569	ind3	T	C	T	A	C	A	G	T	A	T	A	C	G	T	T	C	T	T	A	A	G	A	C	C	T	G	C	G	T	T	C	G	T	G	A	A	T	C	G	T	T	C	G	G	T	A
SARIN TSIPALA::IRGC 83154-1	IRIS 313-12083	IRGC 128460	ind2	T	C	T	A	C	A	G	T	A	T	A	C	G	T	T	C	T	T	A	A	G	A	C	C	T	G	C	G	T	T	C	G	T	G	A	A	T	C	G	T	T	C	G	G	T	A
OUSSANTHIABA::IRGC 16046-2	IRIS 313-10728	IRGC 132261	indx	T	C	T	A	C	A	G	T	A	T	A	C		T	T	C	T	T	A	A	G	A	C	C	T	G	C	G	T	T	C	G	T	G	A	A	T	C	G	T	T	C	G	G	T	A
ARC 6015::IRGC 20314-2	IRIS 313-10847	IRGC 127972	indx	T	C	T	A	C	A	G	T	A	T	A	C	G	T	T	C	T	T	A	A	G	A	C	C	T	G	C	G	T	T	C	G	T	G	A	A	T	C	G	T	T	C	G	G	T	A
AUS 171::IRGC 29004-1	IRIS 313-11048	IRGC 127178	aus	T	C	T	A	C	A	G	T	A	T	A	C	G	T	T	C	T	T	A	A	G	A	C	C	T	G	C	G	T	T	C	G	T	G	A	A	T	C	G	T	T	C	G	G	T	A
M 142::IRGC 35054-1	IRIS 313-11171	IRGC 127583	aus	T	C	T	A	C	A	G	T	A	C	G	C	G	T	A	G	T	C	G	G	G	G	C	T	T	A	C	A	A	A	T	G	C	T	A	G	C	C	G	C	T	C/T	A	G	A	A
STRAW 23-428::IRGC 38416-2	IRIS 313-11229	IRGC 128171	ind2	T	C	T	A	C	A	G	T	A	T	A	C	G	T	T	C	T	T	A	A	G	A	C	C	T	G	C	G	T	T	C	G	T	G	A	A	T	C	G	T	T	C	G	G	T	A
BANCHI::IRGC 45055-2	IRIS 313-11351	IRGC 127986	ind2	T	C	T	A	C	A	G	T	A	T	A	C	G	T	T	C	T	T	A	A	G	A	C	C	T	G	C	G	T	T	C	G	T	G	A	A	T	C	G	T	T	C	G	G	T	A
INDO NO 13030::IRGC 48630-2	IRIS 313-11394	IRGC 128057	indx	T	C	T	A	C	A	G	T	A	T	A	C	G	T	T	C	T	T	A	A	G	A	C	C	T	G	C	G	T	T	C	G	T	G	A	A	T	C	G	T	T	C	G	G	T	A
BEGUM::IRGC 33990-1	IRIS 313-9641	IRGC 125602	aus	T	C	T	A	C	A	G	T	A	C	G	C		T	A	G	T	C	G	G	G	G	C	T	T	A	C	A	A	A	T	G	C	T	A	G	C	C	G	C	T	T	A	G	A	A
TONG GU HONG::IRGC 81026-1	IRIS 313-10226	IRGC 125925	indx	T	C	T	A	C	A	G	T	A	T	A	C		T	T	C	T	T	A	A	G	A	C	C	T	G	C	G	T	T	C	G	T	G	A	A	T	C	G	T	T	C	G	G	T	A
BOTRA MAITSO::GERVEX 8389-C1	IRIS 313-7651	IRGC 121990	ind2	T	C	T	A	C	A	G	T	A	T	A	C	G	T	T	C	T	T	A	A	G	A	C	C	T	G	C	G	T	T	C	G	T	G	A	A	T	C	G	T	T	C	G	G	T	A
QING ZAO 3::IRGC 67281-1	IRIS 313-11732	IRGC 127755	ind1A	T	C	T	A	C	A	G	T	A	T	A	C	G	T	T	C	T	T	A	A	G	A	C	C	T	G	C	G	T	T	C	G	T	G	A	A	T	C	G	T	T	C	G	G	T	A
DUDHSAR::IRGC 26609-2	IRIS 313-10984	IRGC 128034	ind2	T	C	T	A	C	A	G	T	A	T	A	C	G	T	T	C	T	T	A	A	G	A	C	C	T	G	C	G	T	T	C	G	T	G	A	A	T	C	G	T	T	C	G	G	T	A
AMPIPIT::IRGC 44272-2	IRIS 313-11331	IRGC 132237	ind3	T	C	T	A	C	A	G	T	A	T	A	C		T	T	C	T	T	A	A	G	A	C	C	T	G	C	G	T	T	C	G	T	G	A	A	T	C	G	T	T	C	G	G	T	A
SACHI::IRGC 46612-2	IRIS 313-11370	IRGC 132368	ind2	T	C	T	A	C	A	G	T	A	T	A	C	G	T	T	C	T	T	G/A	A	G	A	C	C	T	G	C	G	T	T	C	G	T	G	A	A	T	C	G	T	T	C	G	G	T	A
NANXIONGZAOYOUZHAN	B210	B210	ind1A	T	C	T	A	C	A	G	T	A	T	A	C	G	T	T	C	T	T	A	A	G	A	C	C	T	G	C	G	T	T	C	G	T	G	A	A	T	C	G	T	T	C	G	G	T	A
ALTAMIRA 9::IRGC 116953-1	IRIS 313-10257	IRGC 127031	indx	T	C	T	A	C	A	G	T	A	T	A	C	G	T	T	C	T	T	A	A	G	A	C	C	T	G	C	G	T	T	C	G	T	G	A	A	T	C	G	T	T	C	G	G	T	A
NCS 809 A::IRGC 62502-1	IRIS 313-11647	IRGC 127666	ind2	T	C	T	A	C	A	G	T	A	T	A	C	G	T	T	C	T	T	A	A	G	A	C	C	T	G	C	G	T	T	C	G	T	G	A	A	T	C	G	T	T	C	G	G	T	A
BA TUC RAN::IRGC 73239-1	IRIS 313-11895	IRGC 132391	ind3	T	C	T	A	C	A	G	T	A	T	A	C	G	T	T	C	T	T	A	A	G	A	C	C	T	G	C	G	T	T	C	G	T	G	A	A	T	C	G	T	T	C	G	G	T	A
PUANG MAHLAI KHAO::IRGC 76959-1	IRIS 313-11958	AS74	ind3	T	C	T	A	C	A	G	T	A	T	A	C	G	T	T	C	T	T	A	A	G	A	C	C	T	G	C	G	T	T	C	G	T	G	A	A	T	C	G	T	T	C	G	G	T	A
J34	B052	IRGC 135949	ind2	T	C	T	A	C	A	G	T	A	T	A	C	G	T	T	C	T	T	A	A	G	A	C	C	T	G	C	G	T	T	C	G	T	G	A	A	T	C	G	T	T	C	G	G	T	A
MUTTU SAMBA::IRGC 36333-1	IRIS 313-9039	IRGC 121441	ind2	T	C	T	A	C	A	G	T	A	T	A	C	G	T	T	C	T	T	A	A	G	A	C	C	T	G	C	G	T	T	C	G	T	G	A	A	T	C	G	T	T	C	G	G	T	A
MULLIKURUVA::IRGC 77529-1	IRIS 313-9557	IRGC 125845	ind2	T	C	T	A	C	A	G	T	A	T	A	C	G	T	T	C	T	T	A	A	G	A	C	C	T	G	C	G	T	T	C	G	T	G	A	A	T	C	G	T	T	C	G	G	T	A
SML AWINI::IRGC 13391-1	IRIS 313-9841	IRGC 125904	indx	T	C	T	A	C	A	G	T	A	T	A	C	G	T	T	C	T	T	A	A	G	A	C	C	T	G	C	G	T	T	C	G	T	G	A	A	T	C	G	T	T	C	G	G	T	A
TSIPALA MENA 626::GERVEX 5392-C1	IRIS 313-7795	IRGC 124427	ind2	T	C	T	A	C	A	G	T	A	T	A	A/C	G	T	T	C	T	T	A	A	G	A	C	C	T	G	C	G	T	T	C	G	T	G	A	A	T	C	G	T	T	C	G	G	T	A
ZINYA KOLAMBA::IRGC 52402-1	IRIS 313-11453	IRGC 127916	ind2	T	C	T	A	C	A	G	T	A	T	A	C	G	T	T	C	T	T	A	A	G	A	C	C	T	G	C	G	T	T	C	G	T	G	A	A	T	C	G	T	T	C	G	G	T	A
TAI ZHOU XIAN::IRGC 59912-1	IRIS 313-11580	IRGC 127840	indx	T	C	T	A	C	A	G	T	A	T	A	C		T	T	C	T	T	A	A	G	A	C	C	T	G	C	G	T	T	C	G	T	G	A	A	T	C	G	T	T	C	G	G	T	A
JADO::IRGC 61966-1	IRIS 313-11627	IRGC 127448	aro	T	C	T	A	C	A	G	T	A	C	G	C		T	A	G	T	C	G	G	G	G	C	T	T	A	C	A	A	A	T	G	C	T	A	G	C	C	G	C	T	T	A	G	A	A
SESAT JADI::IRGC 71834-1	IRIS 313-11850	IRGC 132041	ind3	T	C	T	A	C	A	G	T	A	T	A	C	G	T	T	C	T	T	A	A	G	A	C	C	T	G	C	G	T	T	C	G	T	G	A	A	T	C	G	T	T	C	G	G	T	A
MA WEI ZHAN::IRGC 72220-1	IRIS 313-11869	IRGC 127615	ind1A	T	C	T	A	C	A	G	T	A	T	A	C		T	T		T	T	A	A	G	A	C	C	T	G	C	G	T	T	C	G	T	G	A	A	T	C	G	T	T	C	G	G	T	A
KAUN TREI::IRGC 79194-1	IRIS 313-11999	IRGC 132281	ind3	T	C	T	A	C	A	G	T	A	T	A	C	G	T	T	C	T	T	A	A	G	A	C	C	T	G	C	G	T	T	C	G	T	G	A	A	T	C	G	T	T	C	G	G	T	A
TA PAI MAUNG::IRGC 7292-1	IRIS 313-10560	IRGC 127848	ind1A	T	C	T	A	C	A	G	T	A	T	A	C	G	T	T	C	T	T	A	A	G	A	C	C	T	G	C	G	T	T	C	G	T	G	A	A	T	A/C	G	T	T	C	G	G	T	A
SOC NAU (BIEN THE)::IRGC 32074-1	IRIS 313-11118	IRGC 135797	ind3	T	C	T	A	C	A	G	T	A	T	A	C	G	T	T	C	T	T	A	A	G	A	C	C	T	G	C	G	T	T	C	G	T	G	A	A	T	C	G	T	T	C	G	G	T	A
ARC 12757::IRGC 41095-2	IRIS 313-11257	IRGC 127944	indx	T	C	T	A	C	A	G	T	A	T	A	C	G	T	T	C	T	T	A	A	G	A	C	C	T	G	C	G	T	T	C	G	T	G	A	A	T	C	G	T	T	C	G	G	T	A
BAZAIL::IRGC 27526-1	IRIS 313-8717	IRGC 126184	indx	T	C	T	A	C	A	G	T	A	C	G	C		T	A	G	T	C	G	G	G	G	C	T	T	A	C	A	A	A	T	G	C	T	A	G	C	C	G	C	T	T	A	G	A	A
IA CUBA 17::IRGC 116990-1	IRIS 313-10271	IRGC 125966	indx	T	C	T	A	C	A	G	T	A		A	C	G	T	T	C	T	T	A	A	G	A	C	C	T	G	C	G	T	T	C	G	T	G	A	A	T	C	G	T	T	C	G	G	T	A
TAMASHIRO HIKARI::IRGC 74534-1	IRIS 313-10077	IRGC 125917	indx	T	C	T	A	C	A	G	T	A	T	A	C		T	T	C	T	T	A	A	G	A	C	C	T	G	C	G	T	T	C	G	T	G	A	A	T	C	G	T	T	C	G	G	T	A
HSIN-T'AO YUAN CHING YU::IRGC 65074-1	IRIS 313-11695	IRGC 127421	ind1A	T	C	T	A	C	A	G	T	A	T	A	C	G	T	T	C	T	T	A	A	G	A	C	C	T	G	C	G	T	T	C	G	T	G	A	A	T	C	G	T	T	C	G	G	T	A
KHAO NAHNG PRUNG::IRGC 71220-1	IRIS 313-11837	IRGC 127514	ind3	T	C	T	A	C	A	G	T	A	C/T	A	C	G	T	T	C	T	T	A	A	G	A	C	C	T	G	C	G	T	T	C	G	T	G	A	A	T	C	G	T	T	C	G	G	T	A
JIA GEN::IRGC 79654-1	IRIS 313-12007	IRGC 127457	indx	T	C	T	A	C	A	G	T	A	T	A	C	G	T	T	C	T	T	A	A	G	A	C	C	T	G	C	G	T	T	C	G	T	G	A	A	T	C	G	T	T	C	G	G	T	A
PA PHA EA::IRGC 87751-1	IRIS 313-12161	IRGC 127717	ind3	T	C	T	A	C	A	G	T	A	T	A	C	G	T	T	C	T	T	A	A	G	A	C	C	T	G	C	G	T	T	C	G	T	G	A	A	T	C	G	T	T	C	G	G	T	A
SADAJIRA 19-339::IRGC 38361-2	IRIS 313-11228	IRGC 128155	ind2	T	C	T	A	C	A	G	T	A	T	A	C	G	T	T	C	T	T	A	A	G	A	C	C	T	G	C	G	T	T	C	G	T	G	A	A	T	C	G	T	T	C	G	G	T	A
STRAW 23-438::IRGC 38426-2	IRIS 313-11230	IRGC 128172	ind2	T	C	T	A	C	A	G	T	A	T	A	C		T	T	C	T	T	A	A	G	A	C	C	T	G	C	G	T	T	C	G	T	G	A	A	T	C	G	T	T	C	G	G	T	A
POKKALI::IRGC 8948-1	IRIS 313-8244	IRGC 126002	ind2	T	C	T	A	T/C	G/A	G	T	A	T	A	C	G	T	T	C	T	T	A	A	G	A	C	C	T	G	C	G	T	T	C	G	T	G	A	A	T	C	G	T	T	C	G	G	T	A
SUWEON 311::IRGC 61890-1	IRIS 313-10000	IRGC 125907	ind1B	T	C	T	A	C	A	G	T	A	T	A	C	G		T	C	T	T	A	A	G	A	C	C	T	G	C	G	T	T	C	G	T	G	A	A	T	C	G	T	T	C	G	G	T	A
PULUTHI KARAN (MIXED)::IRGC 77530-1	IRIS 313-8306	AG59	indx	T	C	T	A	C	A	G	T	A	T	A	C	G		T	C	T	T	A	A	G	A	C	C	T	G	C	G	T	T	C	G	T	G	A	A	T	C	G	T	T	C	G	G	T	A
HNANWA::IRGC 33118-1	IRIS 313-8751	IRGC 126209	ind3	T	C	T	A	C	A	G	G/T	T/A	T	A	C	G	T	T	C	T	T	A	A	G	A	C	C	T	G	C	G	T	T	T/C	G	T	G	A	A	T	C	G	T	T	C	G	G	T	A
PA RABICHINA::IRGC 58609-1	IRIS 313-11554	IRGC 132291	ind3	T	C	C/T	A	C	A	G	T	A	T	A	C		T	T	C	T	T	A	A	G	A	C	C	T	G	C	G	T	T	C	G	T	G	A	A	T	C	G	T	T	C	G	G	T	A
NULI::IRGC 58824-1	IRIS 313-11558	IRGC 127684	ind2	T	C	T	A	C	A	G	T	A	T	A	C	G	T	T	C	T	T	A	A	G	A	C	C	T	G	C	G	T	T	C	G	T	G	A	A	T	C	G	T	T	C	G	G	T	A
JUGRAY::IRGC 60960-1	IRIS 313-11599	IRGC 127468	ind2	T	C	T	A	C	A	G	T	A	T	A	C	G	T	T	G/C	T	T	A	A	G	A	C	C	T	G	C	G	T	T	C	G	T	G	A	A	T	C	G	T	T	C	G	G	T	A
NCS 458::IRGC 62290-1	IRIS 313-11640	IRGC 127658	ind2	T	C	T	A	C	A	G	T	A	T	A	C	G	T	T	G/C	C/T	T	A	A	G	A	C	C	T	G	C	G	T	T	C	G	T	G	A	A	T	C	G	T	T	C	G	G	T	A
GNASSOUMADOUGOU::IRGC 75595-1	IRIS 313-11938	IRGC 131988	indx	T	C	T	A	C	A	G	T	A	T	A	C	G	T	T	C	T	T	A	A	G	A	C	C	T	G	C	G	T	T	C	G	T	G	A	A	T	C	G	T	T	C	G	G	T	A
O. SATIVA::IRGC 10164-2	IRIS 313-10628	IRGC 132361	ind2	T	C	T	A	C	A	G	T	A	T	A	C		T	T	C	T	T	A	A	G	A	C	C	T	G	C	G	T	T	C	G	T	G	A	A	T	C	G	T	T	C	G	G	T	A
DAMODAR::IRGC 17038-1	IRIS 313-10756	IRGC 127299	ind2	T	C	T	A	C	A	G	T	A	T	A	C	G	T	T	C	T	T	A	A	G	A	C	C	T	G	C	G	T	T	C	G	T	G	A	A	T	C	G	T	T	C	G	G	T	A
PHCAR SLA KI::IRGC 23169-2	IRIS 313-10915	IRGC 128133	ind3	T	C	T	A	C	A	G	T	A	T	A	C	G	T	T	C	T	T	A	A	G	A	C	C	T	G	C	G	T	T	C	G	T	G	A	A	T	C	G	T	T	C	G	G	T	A
DAMNOEUB POR HING::IRGC 22841-2	IRIS 313-10900	IRGC 132331	ind3	T	C	T	A	C	A	G	T	A	T	A	C	G	T	T	C	T	T	A	A	G	A	C	C	T	G	C	G	T	T	C	G	T	G	A	A	T	C	G	T	T	C	G	G	T	A
SADAJIRA 19-258::IRGC 38293-2	IRIS 313-11226	IRGC 128153	ind2	T	C	T	A	C	A	G	T	A	T	A	C	G	T	T	C	T	T	A	A	G	A	C	C	T	G	C	G	T	T	C	G	T	G	A	A	T	C	G	T	T	C	G	G	T	A
CO 22	B011	IRGC 135870	indx	T	C	T	A	C	A	G	T	A	T	A	C	G	T	T	C	T	T	A	A	G	A	C	C	T	G	C	G	T	T	C	G	T	G	A	A	T	C	G	T	T	C	G	G	T	A
GUANG122	CX121	CX121	ind1B	T	C	T	A	C	A	G	T	A	T	A	C	G		T	G/C	T	T	A	A	G	A	C	C	T	G	C	G	T	T	C	G	T	G	A	A	T	C	G	T	T	C	G	G	T	A
PATALASAFED SUNGHAWADO::IRGC 61133-1	IRIS 313-8920	IRGC 125869	ind2	T	C	T	A	C	A	G	T	A	T	A	C			T	C	T	T	A	A	G	A	C	C	T	G	C	G	T	T	C	G	T	G	A	A	T	C	G	T	T	C	G	G	T	A
H 15-23-DA::C1	IRIS 313-7681	IRGC 122076	indx	T	C	T	A	C	A	G	T	A	T	A	C	G	T	T	C	T	T	A	A	G	A	C	C	T	G	C	G	T	T	C	G	T	G	A	A	T	C	G	T	T	C	G	G	T	A
NIAW NARAI::IRGC 71353-1	IRIS 313-11841	IRGC 127679	ind3	T	C	T	A	C	A	G	T	A	T	A	C	G	T	T	C	T	T	A	A	G	A	C	C	T	G	C	G	T	T	C	G	T	G	A	A	T	C	G	T	T	C	G	G	T	A
ESCONDE CACHO::IRGC 74305-1	IRIS 313-11912	IRGC 127361	ind3	T	C	T	A	C	A	G	T	A	T	A	C	G	T	T	C	T	T	A	A	G	A	C	C	T	G	C	G	T	T	C	G	T	G	A	A	T	C	G	T	T	C	G	G	T	A
HSINCHU AI CHIO CHIENG::IRGC 78182-1	IRIS 313-11980	IRGC 127420	ind1A	T	C	T	A	C	A	G	T	A	T	A	C	G	T	T	C	T	T	A	A	G	A	C	C	T	G	C	G	T	T	C	G	T	G	A	A	T	C	G	T	T	C	G	G	T	A
BAANYALOJOPOIHUN::IRGC 7928-2	IRIS 313-10576	IRGC 127979	ind2	T	C	T	A	C	A	G	T	A	T	A	C	G	T	T	C	T	T	A	A	G	A	C	C	T	G	C	G	T	T	C	G	T	G	A	A	T	C	G	T	T	C	G	G	T	A
ARC 14899::IRGC 43016-1	IRIS 313-11302	IRGC 127154	indx	T	C	T	A	C	A	G	T	A	T	A	C	G	T	T	C	T	T	A	A	G	A	C	C	T	G	C	G	T	T	C	G	T	G	A	A	T	C	G	T	T	C	G	G	T	A
NAH MOI::IRGC 48353-2	IRIS 313-11390	IRGC 128114	ind3	T	C	T	A	C	A	G	T	A	T	A	C	G	T	T	C	T	T	A	A	G	A	C	C	T	G	C	G	T	T	C	G	T	G	A	A	T	C	G	T	T	C	G	G	T	A
SITHAIYAN KOTTAI SAMBA::IRGC 50155-1	IRIS 313-9936	IRGC 126143	ind2	T	C	T	G/A	C	A	G	T	A	T	A	C	G	T	T	C	T	T	A	A	G	A	C	C	T	G	C	G	T	T	C	G	T	G	A	A	T	C	G	T	T	C	G	G	T	A
TJERE SUGI::IRGC 16650-1	IRIS 313-9005	IRGC 132376	ind3	T	C	T	A	C	A	G	T	A	T	A	C	G	T	T	C	T	T	A	A	G	A	C	C	T	G	C	G	T	T	C	G	T	G	A	A	T	C	G	T	T	C	G	G	T	A
KODIA PHUL::IRGC 52168-1	IRIS 313-11449	IRGC 127526	indx	T	C	T	A	C	A	G	T	A	T	A	C	G		T	C	T	T	A	A	G	A	C	C	T	G	C	G	T	T	C	G	T	G	A	A	T	C	G	T	T	C	G	G	T	A
EJALI::IRGC 53500-1	IRIS 313-11484	IRGC 127357	aus	T	C	T	A	C	A	G	T	A	T	A	C	G	T	T	C	T	T	A	A	G	A	C	C	T	G	C	G	T	T	C	G	T	G	A	A	T	C	G	T	T	C	G	G	T	A
TUBMAN::IRGC 58682-1	IRIS 313-11556	IRGC 132051	ind3	T	C	T	A	C	A	G	T	A	T	A	C	G	T	T	C	T	T	A	A	G	A	C	C	T	G	C	G	T	T	C	G	T	G	A	A	T	C	G	T	T	C	G	G	T	A
MOONOR::IRGC 59136-1	IRIS 313-11566	AO54	ind2	T	C	T	A	C	A	G	T	A	T	A	C	G	T	T	C	T	T	A	A	G	A	C	C	T	G	C	G	T	T	C	G	T	G	A	A	T	C	G	T	T	C	G	G	T	A
NCS 331::IRGC 62247-1	IRIS 313-11638	IRGC 127656	ind2	T	C	T	A	C	A	G	T	A	T	A	C	G	T	T	C	T	T	A	A	G	A	C	C	T	G	C	G	T	T	C	G	T	G	A	A	T	C	G	T	T	C	G	G	T	A
DA GUAN YIN ZHAN::IRGC 72006-1	IRIS 313-11855	IRGC 127292	ind1A	T	C	T	A	C	A	G	T	A	T	A	C		T	T	C	T	T	A	A	G	A	C	C	T	G	C	G	T	T	C	G	T	G	A	A	T	C	G	T	T	C	G	G	T	A
POTOQOIN::IRGC 78677-1	IRIS 313-11988	IRGC 132033	indx	T	C	T	A	C	A	G	T	A	T	A	C	G	T	T	C	T	T	A	A	G	A	C	C	T	G	C	G	T	T	C	G	T	G	A	A	T	C	G	T	T	C	G	G	T	A
GANDHISAIL::IRGC 43826-2	IRIS 313-11321	IRGC 128043	ind2	T	C	T	A	C	A	G	T	A	T	A	C	G	T	T	C	T	T	A	A	G	A	C	C	T	G	C	G	T	T	C	G	T	G	A	A	T	C	G	T	T	C	G	G	T	A
DUDHSWAR 15-141::IRGC 37951-1	IRIS 313-9397	AI26	ind2	T	C	T	A	C	A	G	T	A	T	A	C	G	T	T	C	T	T	A	A	G	A	C	C	T	G	C	G	T	T	C	G	T	G	A	A	T	C	G	T	T	C	G	G	T	A
IR 52718-B-B-6-B-B-1-1::IRGC 117334-1	IRIS 313-10357	IRGC 126024	indx	T	C	T	A	C	A	G	T	A	T	A	C	G	T	T	C	T	T	A	A	G	A	C	C	T	G	C	G	T	T	C	G	T	G	A	A	T	C	G	T	T	C	G	G	T	A
BOTESHSHORE::IRGC 53484-1	IRIS 313-11483	IRGC 128244	aus	T	C	T	A	C	A	G	T	A	T	A	C	G	T	T	C	T	T	A	A	G	A	C	C	T	G	C	G	T	T	C	G	T	G	A	A	T	C	G	T	T	C	G	G	T	A
PA WOON::IRGC 58656-1	IRIS 313-11555	IRGC 135578	indx	T	C	T	A	C	A	G	T	A	T	A	C	G	T	T	C	T	T	A	A	G	A	C	C	T	G	C	G	T	T	C	G	T	G	A	A	T	C	G	T	T	C	G	G	T	A
AMAKOYALI::IRGC 60878-1	IRIS 313-11595	IRGC 128213	aus	T	C	T	A	C	A	G	T	A	C	G	C	G	T	A	G	T	C	G	G	G	G	C	T	T	A	C	A	A	A	T	G	C	T	A	G	C	C	G	T/C	T	T	A	G	A	A
TAN NONG::IRGC 56126-1	IRIS 313-11521	IRGC 127847	indx	T	C	T	A	C	A	G	T	A	T	A	C	G	T	T	C	T	T	A	A	G	A	C	C	T	G	C	G	T	T	C	G	T	G	A	A	T	C	G	T	T	C	G	G	T	A
CHING CH'UNG::IRGC 65002-1	IRIS 313-11693	IRGC 127278	indx	C/T	T/C	T	A	C	A	G	T	A	T	A	C	G	T	T	C	T	T	A	A	G	A	C	C	T	G	C	G	T	T	C	G	T	G	A	A	T	C	G	T	T	C	G	G	T	A
KILOMBERO::IRGC 69698-1	IRIS 313-11780	IRGC 127524	ind3	T	C	T	A	C	A	G	T	A	T	A	C	G		T	C	T	T	A	A	G	A	C	C	T	G	C	G	T	T	C	G	T	G	A	A	T	C	G	T	T	C	G	G	T	A
MALOBA (DISSI ROUGE)::IRGC 75700-1	IRIS 313-11940	IRGC 127599	indx	T	C	T	A	C	A	G	T	A	T	A	C		T	T	C	T	T	A	A	G	A	C	C	T	G	C	G	T	T	C	G	T	G	A	A	T	C	G	T	T	C	G	G	T	A
DADKHANI::IRGC 45454-2	IRIS 313-11358	IRGC 128023	ind2	T	C	T	A	C	A	G	T	A	T	A	C	G	T	T	C	T	T	A	A	G	A	C	C	T	G	C	G	T	T	C	G	T	G	A	A	T	C	G	T	T	C	G	G	T	A
MATALI::IRGC 49891-2	IRIS 313-11418	IRGC 128106	ind2	T	C	T	A	C	A	G	T	A	T	A	C	G	T	T	C	T	T	A	A	G	A	C	C	T	G	C	G	T	T	C	G	T	G	A	A	T	C	G	T	T	C	G	G	T	A
829	CX250	IRGC 135820	ind1B	T	C	T	A	C	A	G	T	A	T	A	C	G	T	T	C	T	T	A	A	G	A	C	C	T	G	C	G	T	T	C	G	T	G	A	A	T	C	G	T	T	C	G	T/G	T	A
BAT DO::IRGC 7014-1	IRIS 313-8341	IRGC 121599	indx	T	C	T	A	C	A	G	T	A	T	A	C	G	T	T	C	T	T	A	A	G	A	C	C	T	G	C	G	T	T	C	G	T	G	A	A	T	C	G	T	T	C	G	G	T	A
PATISAIL::IRGC 37562-1	IRIS 313-8932	IRGC 126079	ind3	T	C	T	A	C	A	G	T	A	T	A	C		T	T	C	T	T	A	G/A	G	A	C	C	T	G	C	G	T	T	C	G	T	G	A	A	T	C	G	T	T	C	G	G	T	A
RACE PERUMAL::IRGC 55347-1	IRIS 313-9970	IRGC 125881	ind2	T	C	T	A	C	A	G	T	A	T	A	C	G	T	T	C	T	T	A	A	G	A	C	C	T	G	C	G	T	T	C	G	T	G	A	A	T	C	G	T	T	C	G	G	T	A
CAMPONI::IRGC 116963-1	IRIS 313-10325	IRGC 125956	indx	T	C	T	A	C	A	G	T	A	T	A	C		T	T	C	T	T	A	A	G	A	C	C	T	G	C	G	T	T	C	G	T	G	A	A	T	C	G	T	T	C	G	G	T	A
IR 65483-111-5-9-2-11::IRGC 117286-1	IRIS 313-10366	IRGC 125976	indx	T	C	T	A	C	A	G	T	A	T	A	C	G	T	T	C	T	T	A	A	G	A	C	C	T	G	C	G	T	T	C	G	T	G	A	A	T	C	G	T	T	C	G	G	T	A
LOC TRANG MUON::IRGC 73216-1	IRIS 313-11894	IRGC 128368	indx	T	C	T	A	C	A	G	T	A	T	A	C		T	T	C	C/T	T	A	A	G	A	C	C	T	G	C	G	T	T	C	G	T	G	A	A	T	C	G	T	T	C	G	G	T	A
EA NOUAN::IRGC 95147-1	IRIS 313-12259	IRGC 127352	ind3	T	C	T	A	C	A	G	T	A	T	A	C	G	T	T	C	T	T	A	A	G	A	C	C	T	G	C	G	T	T	C	G	T	G	A	A	T	C	G	T	T	C	G	G	T	A
ARC 12867::IRGC 22401-1	IRIS 313-10891	IRGC 127148	aus	T	C	T	A	C	A	G	T	A	T	A	C	G	T	T	C	T	T	A	A	G	A	C	C	T	G	C	G	T	T	C	G	T	G	A	A	T	C	G	T	T	C	G	G	T	A
MALAGASY::IRGC 69717-1	IRIS 313-11782	IRGC 128376	ind2	T	C	T	A	C	A	G	T	A	T	A	C	G	T	T	C	T	T	A	A	G	A	C	C	T	G	C	G	T	T	C	G	T	G	A	A	T	C	G	T	T	C		G	T	A
TUI (KIDAYAN)::IRGC 79058-1	IRIS 313-11996	IRGC 127869	ind3	T	C	T	A	C	A	G	T	A	T	A	C		T	T	C	T	T	G/A	A	G	A	C	C	T	G	C	G	T	T	C	G	T	G	A	A	T	C	G	T	T	C	G	G	T	A
EA LOUY::IRGC 91220-1	IRIS 313-12221	IRGC 127351	ind3	T	C	T	A	C	A	G	T	A	T	A	C	G	T	T	C	T	T	A	A	G	A	C	C	T	G	C	G	T	T	C	A/G	T	G	A	A	T	C	G	T	T	C	G	G	T	A
MOTANGE PAHELLO LAULE::IRGC 16160-1	IRIS 313-10733	IRGC 127634	indx	T	C	T	A	C	A	G	T	A	T	A	C	G	T	T	C	T	T	A	A	G	A	C	C	T	G	C	G	T	T	C	G	T	G	A	A	T	C	G	T	T	C	G	G	T	A
MINH SOC (CAMBODIA)::IRGC 16731-2	IRIS 313-10749	BA42	ind3	T	C	T	A	C	A	G	T	A	T	A	C	G	T	T	C	T	T	A	A	G	A	C	C	T	G	C	G	T	T	C	G	T	G	A	A	T	C	G	T	T		G	G	T	A
CO 36::IRGC 26847-2	IRIS 313-10988	IRGC 132422	indx	T	C	T	A	C	A	G	T	A	T	A	C	G	T	T	C	T	T	A	A	G	A	C	C	T	G	C	G	T	T	C	G	T	G	A	A	T	C	G	T	T	C	G	G	T	A
IR 1813-694-2::IRGC 32656-2	IRIS 313-11122	IRGC 128059	ind1B	T	C	T	A	C	G/A	G	T	A	T	A	C		T	T	C	T	T	A	A	G	A	C	C	T	G	C	G	T	T	C	G	T	G	A	A	T	C	G	T	T	C	G	G	T	A
SML CAMPONI::IRGC 40642-1	IRIS 313-11253	BF81	indx	T	C	T	A	C	A	G	T	A	T	A	C	G	T	T	C	T	T	A	A	G	A	C	C	T	G	C	G	T	T	C	G	T	G	A	A	T	C	G	T	T	C	G	G	A/T	A
MAKARANDASAIL::IRGC 46289-2	IRIS 313-11367	IRGC 128103	ind2	T	C	T	A	C	A	G	T	A	T	A	C	G		T	C	T	T	A	A	G	A	C	C	T	G	C	G	T	T	C	G	T	G	A	A	T	C	G	T	T	C	G	G	T	A
C 894-21	B027	IRGC 135858	ind3	T	C	T	A	C	A	G	T	A	T	A	C	G		T	C	T	T	A	A	G	A	C	C	T	G	C	G	T	T	C	G	T	G	A	A	T	C	G	T	T	C	G	G	T	A
IRBB60	CX126	IRGC 135946	ind1B	T	C	T	A	C	A	G	T	A	C	G	C	G		A	G	T	C	G	G	G	G	C	T	T	A	C	A	A	A	T	G	C	T	A	G	C	C	G	C	T	T	A	G	A	A
IR 07F287::G1	IRIS 313-15900	IRGC 126960	indx	T	C	T	A	C	A	G	T	A	T	A	C	G	T	T	C	T	T	A	A	G	A	C	C	T	G	C	G	T	T	C	G	T	G	A	A	T	C	G	T	T	C	G	G	T	A
KHAO' HAWM::IRGC 78257-1	IRIS 313-8985	IRGC 126153	ind3	T	C	T	A	C	A	G	T	A	T	A	C	G	T	T	C	T	T	A	A	G	A	C	C	T	G	C	G	T	T	C	G	T	G	A	A	T	C	G	T	T	C	G	G	T	A
XI GAN JING REN::IRGC 60035-1	IRIS 313-9184	IRGC 126014	indx	T	C	T	A	C	A	G	T	A	T	A	C	G		T	C	T	T	A	A	G	A	C	C	T	G	C	G	T	T	C	G	T	G	A	A	T	C	G	T	T	C	G	G	T	A
KN 1 B 361-1-8-6-9::IRGC 46974-1	IRIS 313-9924	IRGC 125805	indx	T	C	T	A	C	A	G	T	A	T	A	C	G	T	T	C	T	T	A	A	G	A	C	C	T	G	C	G	T	T	T/C	G	T	G	A	A	T	C	G	T	T	C	G	G	T	A
SOM DIGUIME::IRGC 56751-1	IRIS 313-9986	IRGC 126168	indx	T	C	T	A	C	A	G	T	A	T	A	C		T	T	C	T	T	A	A	G	A	C	C	C/T	G	C	G	T	T	C	G	T	G	A	A	T	C	G	T	T	C	G	G	T	A
SOLOMON RED RICE::IRGC 50950-1	IRIS 313-9944	IRGC 126312	indx	T	C	T	A	C	A	G	T	T/A	T	A	C	G	T	T	C	T	T	A	A	G	A	C	C	T	G	C	G	T	T	C	G	T	G	A	A	T	C	G	T	T	C	G	G	T	A
IR 77390-1-6-4-19-1-B::IRGC 117303-1	IRIS 313-10392	IRGC 127075	ind1B	T	C	T	A	C	A	G	T	A	T	A	C		T	T	C	T	T	A	A	G	A	C	C	T	G	C	G	T	T	C	G	T	G	A	A	T	C	G	T	T	C	G	G	A/T	A
IB 11::IRGC 74420-2	IRIS 313-11914	IRGC 132252	ind2	T	C	T	A	C	A	G	T	A	T	A	C	G		T	C	T	T	A	A	G	A	C	C	T	G	C	G	T	T	C	G	T	G	A	A	T	C	G	T	T	C	G	G	T	A
TANG DU GU::IRGC 77400-1	IRIS 313-11967	IRGC 127846	indx	T	C	T	A	C	A	G	T	A	T	A	C	G		T	C	T	T	A	A	G	A	C	C	T	G	C	G	T	T	C	G	T	G	A	A	T	C	G	T	T	C	G	G	T	A
DONGREM::IRGC 6688-1	IRIS 313-10544	IRGC 127340	ind2	C/T	C	T	A	C	A	G	T	A	T	A	C	G	T	T	C	T	T	A	A	G	A	C	C	T	G	C	G	T	T	C	G	T	G	A	A	T	C	G	T	T	C	G	G	T	A
ARC 13204::IRGC 22558-1	IRIS 313-10894	IRGC 127150	admix	T	C	T	A	C	A	G	T	T/A	T	A	C		T	T	C	T	T	A	A	G	A	C	C	T	G	C	G	T	T	C	A/G	T	G	A	A	T	C	G	T	T	C	G	G	T	A
CHAO LEP NOK::IRGC 29451-2	IRIS 313-11072	IRGC 128012	ind3	T	C	T	A	C	A	G	T	A	T	A	C	G	T	T	C	T	T	A	A	G	A	C	C	T	G	C	G	T	T	C	G	T	G	A	A	T	C	G	T	T	C	G	G	T	A
CAC 75::IRGC 45352-2	IRIS 313-11354	IRGC 128008	ind2	T	C	T	A	C	A	G	T	A	T	A	C	G	T	T	C	T	T	A	A	G	A	C	C	T	G	C	G	T	T	C	G	T	G	A	A	T	C	G	T	T	C	G	G	T	A
IR71466-75-3-B-1	CX124	IRGC 135936	indx	T	C	T	A	C	A	G	T	A	T	A	C	G	T	T	C	T	T	A	A	G	A	C	C	T	G	C	G	T	T	C	G	T	G	A	A	T	C	G	T	T	C	G	G	T	A
SIGARDIS::IRGC 15555-1	IRIS 313-9867	IRGC 126088	ind1B	T	C	T	A	C	A	G	T	A	T	A	C	G	T	T	C	T	T	A	A	G	A	C	C	T	G	C	G	T	T	C	G	T	G	A	A	T	C	G	T	T	C	G	G	T	A
ARIANA::GERVEX 396-C1	IRIS 313-8069	IRGC 121966	indx	T	C	T	A	C	A	G	T	A	T	A	C	G	T	T	C	T	T	A	A	G	A	C	C	T	G	C	G	T	T	C	G	T	G	A	A	T	C	G	T	T	C	G	G	A/T	A
TUNAGANNAPNANG::IRGC 52046-1	IRIS 313-11447	IRGC 128492	indx	T	C	T	A	C	A	G	T	A	T	A	A/C	T/G	T	T	C	T	T	A	A	G	A	C	C	T	G	C	G	T	T	C	G	T	G	A	A	T	C	G	T	T	C	G	G	T	A
UPRH 31::IRGC 61503-1	IRIS 313-11616	IRGC 127878	admix	T	C	T	A	C	A	G	T	A	T	A	C		T	T	C	T	T	A	A	G	A	C	C	T	G	C	G	T	T	C	G	T	G	A	A	T	C	G	T	T	C	G	G	A/T	T/A
GUANG QING 334::IRGC 67132-1	IRIS 313-11726	IRGC 127393	ind1A	T	C	T	A	C	A	G	T	A	T	A	C	G	T	T	C	T	T	A	A	G	A	C	C	T	G	C	G	T	T	C	G	T	G	A	A	T	C	G	T	T	C	G	G	T	A
ALAGUSAMBA::IRGC 8944-2	IRIS 313-10610	IRGC 132315	ind2	T	C	T	A	C	A	G	T	A	T	A	C	G	T	T	C	T	T	A	A	G	A	C	C	T	G	C	G	T	T	C	G	T	G	A	A	T	C	G	T	T	C	G	G	T	A
JIN JUN DAO::IRGC 59710-1	IRIS 313-8405	IRGC 125613	indx	T	C	T	A	C	A	G	T	A	T	A	C	G	T	T	C	T	T	A	A	G	A	C	C	T	G	C	G	T	T	C	G	C/T	G	A	A	T	A/C	G	T	T	C	G	G	T	T/A
BENGALY MORIMO::IRGC 10976-1	IRIS 313-9551	IRGC 125677	ind2	T	C	T	A	C	A	G	T	A	T	A	C	G	T	T	C	T	T	A	A	G	A	C	C	T	G	C	G	T	T	C	G	T	G	A	A	T	C	G	T	T	C	G	G	T	A
ROJON'NY NTAOLO::IRGC 69410-1	IRIS 313-11772	IRGC 128452	ind2	T	C	T	A	C	A	G	T	A	T	A	C	G	T	T	C	T	T	A	A	G	A	C	C	T	G	C	G	T	T	C	G	T	G	A	A	T	C	G	T	T	C	G	G	T	A
MURGI BRINJ::IRGC 73109-1	IRIS 313-11889	IRGC 127639	indx	T	C	T	A	C	A	G	T	A	T	A	C		T	T	C	T	T	A	A	G	A	C	C	T	G	C	G	T	T	C	G	T	G	A	A	T	C	G	T	T	C	G	G	T	A
TJERE MANGGA::IRGC 19116-2	IRIS 313-10820	IRGC 128189	ind3	T	C	T	A	C	A	G	T	A	T	A	C	G	T	T	C	T	T	A	A	G	A	C	C	T	G	C	G	T	T	C	G	T	G	A	A	T	C	G	T	T	C	G	G	T	A
GOBOL SAIL (BALAM)::IRGC 26624-2	IRIS 313-10985	IRGC 132424	ind2	T	C	T	A	C	A	G	T	A	C	G	C	G	T	A	G	T	C	G	G	G	G	C	T	T	A	C	A		A	T		C	T	A	G		C	G	C	T	T	A	G	A	A
KHAO MAK KHAM::IRGC 29533-1	IRIS 313-11074	BD88	ind3	T	C	T	A	C	A	G	T	A	T	A	C	G	T	T	C	T	T	A	A	G	A	C	C	T	G	C	G	T	T	C	G	T	G	A	A	T	C	G	T	T	C	G	G	T	A
KUMRI::IRGC 37182-2	IRIS 313-11206	IRGC 128092	indx	T	C	T	A	C	A	G	T	A	T	A	C	G	T	T	C	T	T	A	A	G	A	C	C	T	G	C	G	T	T	C	G	T	G	A	A	T	C	G	T	T	C	G	G	T	A
SICAN::IRGC 117029-1	IRIS 313-10285	IRGC 121119	indx	T	C	T	A	C	A	G	T	A	T	A	C	G	T	T	C	T	T	A	A	G	A	C	C	T	G	C	G	T	T	C	G	T	G	A	A	T	C	G	T	T	C	G	G	T	A
KAM PAI::IRGC 78245-1	IRIS 313-9019	IRGC 126152	ind3	T	C	T	A	C	A	G	T	A	T	A	C	G	T	T	C	T	T	A	A	G	A	C	C	T	G	C	G	T	T	C	G	T	G	A	A	T	C	G	T	T	C	G	G	T	A
KEDOT::IRGC 66568-1	IRIS 313-8291	AH15	ind3	T	C	T	A	C	A	G	T	A	T	A	C		T	T	C	T	T	A	G/A	G	G/A	C	C	T	G	C	G	T	T	C	G	T	G	A	A	T	C	G	T	T	C	G	G	T	A
WAR 87-7-A10-2-B-B-B-1::IRGC 117362-1	IRIS 313-10422	AI83	indx	T	C	T	A	C	A	G	T	A	C	G	C	G		A	G	T	C	G	G	G	G	C	T	T	A	C	A	A	A	T	G	C	T	A	G	C	C	G	C	T	T	A	G	A	A
PAN DAWK MAHK::IRGC 71380-1	IRIS 313-11843	IRGC 132290	ind3	T	C	T	A	C	A	G	T	A	C/T	A	C		T	T	C	T	T	A	A	G	A	C	C	T	G	C	G	T	T	C	G	C/T	G	A	A	T	C	G	T	T	C	G	G	T	A
YU HE HONG::IRGC 74266-1	IRIS 313-11910	IRGC 127907	indx	T	C	T	A	C	A	G	T	A	T	A	C	G		T	C	T	T	A	A	G	A	C	C	T	G	C	G	T	T	C	G	T	G	A	A	T	C	G	T	T	C	G	G	T	A
LG 4153::IRGC 98528-1	IRIS 313-12302	IRGC 127560	ind3	T	C	T	A	C	A	G	T	A	T	A	C	G	T	T	C	T	T	A	A	G	A	C	C	T	G	C	G	T	T	C	G	T	G	A	A	T	C	G	T	T	C	G	G	T	A
NATURAL HYBRID C 33-8::IRGC 5929-1	IRIS 313-10520	AY1	indx	T	C	T	A	C	A	G	T	A	T	A	C	G	T	T	C	T	T	A	A	G	A	C	C	T	G	C	G	T	T	C	G	T	G	A	A	T	C	G	T	T	C	G	G	T	A
MALANDI 2::IRGC 19454-2	IRIS 313-10831	IRGC 132355	trop	C	T	C	G	T	G	A	G	T	C	G	A	T	C	A	G	C	C	G	G	T	G	T	C	T	G	C	G	T	T	T	A	C	G	A	G	T	A	A	T	C	C	G	T	A	T
SIPULUT SUBANG::IRGC 24824-2	IRIS 313-10944	IRGC 132269	ind3	T	C	T	A	C	A	G	T	A	T	A	C	G	T	T	C	T	T	A	A	G	A	C	C	T	G	C	G	T	T	C	G	T	G	A	A	T	C	G	T	T	C	G	G	T	A
ESINIU	B079	IRGC 135887	ind1A	T	C	T	A	C	A	G	T	A	T	A	C	G	T	T	C	T	T	A	A	G	A	C	C	T	G	C	G	T	T	C	G	T	G	A	A	T	C	G	T	T	C	G	G	T	A
LABRA::IRGC 74757-1	IRIS 313-9547	IRGC 125817	ind2	T	C	T	A	C	A	G	T	A	T	A	C	G	T	T	C	T	T	A	A	G	A	C	C	T	G	C	G	T	T	C	G	T	G	A	A	T	C	G	T	T	C	G	G	T	A
HD 10::IRGC 6638-1	IRIS 313-9795	IRGC 125759	ind2	T	C	T	A	C	A	G	T	A	T	A	C	G	T	T	C	T	T	A	A	G	A	C	C	T	G	C	G	T	T	C	G	T	G	A	G/A	T	C	G	T	T	C	G	G	T	A
BANGLA::IRGC 58876-1	IRIS 313-11561	IRGC 128238	ind2	T	C	T	A	C	A	G	T	A	T	A	C	G	T	T	C	T	T	A	A	G	A	C	C	T	G	C	G	T	T	C	G	T	G	A	A	T	C	G	T	T	C	G	G	T	A
CHING LIU::IRGC 65018-1	IRIS 313-11694	IRGC 127279	indx	T	C	T	A	C	A	G	T	A	T	A	A/C	T/G	T	T	C	T	T	A	A	G	A	C	C	T	G	C	G	T	T	C	G	T	G	A	A	T	C	G	T	T	C	G	G	T	A
VUOTTA SAIL::IRGC 77306-1	IRIS 313-11964	IRGC 127888	ind2	T	C	T	A	C	A	G	T	A	T	A	C	G	T	T	C	T	T	A	A	G	A	C	C	T	G	C	G	T	T	C	G	T	G	A	A	T	C	G	T	T	C	G	G	T	A
NOU::IRGC 81352-1	IRIS 313-12041	IRGC 132413	ind3	T	C	T	A	C	A	G	T	A	T	A	C	G	T	T	C	T	T	A	A	G	A	C	C	T	G	C	G	T	T	C	G	T	G	A	A	T	C	G	T	T	C	G	G	T	A
PARAI JALEY MASIK::IRGC 84215-1	IRIS 313-12108	AU36	trop	C	T	C	G	T	G	A	G	T	C	G	A	T	C	A	G	C	C	G	G	T	G	T	C	T	G	C	G	T	T	T	A	C	G	A	G	T	A	A	T	C	C	G	T	A	T
PADI PULOT MELAYANG::IRGC 14391-2	IRIS 313-10705	IRGC 128124	indx	T	C	T	A	C	A	G	T	A	T	A	C	G	T	T	C	T	T	A	A	G	A	C	C	T	G	C	G	T	T	C	G	T	G	A	A	T	C	G	T	T	C	G	G	T	A
INDEL::IRGC 17748-2	IRIS 313-10775	IRGC 128056	indx	T	C	T	A			G	T	A	T	A	C	G	T	T	C	T	T	A	A	G	A	C	C	T	G	C	G	T	T	C	G	T	G	A	A	T	C	G	T	T	C	G	G	T	A
PHAT PRORMOL::IRGC 23143-1	IRIS 313-10913	BC20	ind3	T	C	T	A	C	A	G	T	A	T	A	C	G	T	T	C	T	T	A		G	A	C	C	T	G	C	G	T	T	C	G	T	G	A	A	T	C	G	T	T	C	G	G	T	A
RR2-6	CX542	CX542	indx	T	C	T	A	C	A	G	T	A	T	A	C	G	T	T	C	T	T	A	A	G	A	C	C	T	G	C	G	T	T	C	G	T	G	A	A	T	C	G	T	T	C	G	G	T	A
DUD KUNING::IRGC 44-1	IRIS 313-9533	IRGC 125729	ind3	T	C	T	A	C	A	G	T	A	T	A	C	G	T	T	C	T	T	A	A	G	A	C	C	T	G	C	G	T	T	T/C	G	T	G	A	A	T	C	G	T	T	C	G	G	T	A
QUERO ASSAN::IRGC 28860-1	IRIS 313-9898	IRGC 125880	ind3	T	C	T	A	C	A	G	T	A	T	A	C	G	T	T	C	T	T	A	A	G	A	C	C	T	G	C	G	T	T	C	G	T	G	A	A	T	C	G	T	T	C	G	G	T	A
BOHOTO BALOOCHESTAN::IRGC 66237-1	IRIS 313-10016	IRGC 125954	indx	T	C	T	A	C	A	G	T	A	T	A	C	G	T	T	C	T	T	A	A	G	A	C	C	T	G	C	G	T	T	C	G	T	G	A	A	T	C	G	T	T	C	G	G	T	A
GAMBIAKA::GERVEX 7920-C1	IRIS 313-7620	IRGC 124392	ind3	T	C	T	A	C	A	G	T	A	T	A	C	G	T	T	C	T	T	A	A	G	A	C	C	T	G	C	G	T	T	C	G	T	G	A	A	T	C	G	T	T	C	G	G	T	A
RAMINAD (GERMAN)::IRGC 53058-1	IRIS 313-11485	AN66	ind3	T	C	T	A	C	A	G	T	A	T	A	C	G	T	T	C	T	T	A	A	G	A	C	C	T	G	C	G	T	T	C	G	T	G	A	A	T	C	G	T	T	C	G	G	T	A
HOE PHAR THAE::IRGC 57907-1	IRIS 313-11541	IRGC 127410	indx	T	C	T	A	C	A	G	T	A	T	A	C	G		T	C	T	T	A	A	G	A	C	C	T	G	C	G	T	T	C	G	T	G	A	A	T	C	G	T	T	C	G	G	T	A
KARUEL::IRGC 83792-1	IRIS 313-12093	IRGC 128334	indx	T	C	T	A	C	A	G	T	A	T	A	C	G	T	T	C	T	T	A	A	G	A	C	C	T	G	C	G	T	T	C	G	T	G	A	A	T	C	G	T	T	C	G	G	T	A
ARC 12180::IRGC 21965-2	IRIS 313-10880	IRGC 127940	ind2	T	C	T	A	C	A	G	T	A	T	A	C	G	T	T	C	T	T	A	A	G	A	C	C	T	G	C	G	T	T	C	G	T	G	A	A	T	C	G	T	T	C	G	G	T	A
ATH HAGARI JARAHAN PADDY::IRGC 23796-1	IRIS 313-10924	IRGC 127176	indx	T	C	T	A	C	A	G	T	A	T	A	C	G	T	T	C	T	T	A	A	G	A	C	C	T	G	C	G	T	T	C	G	T	G	A	A	T	C	G	T	T	C	G	G	T	A
STRAW 23-471::IRGC 38456-1	IRIS 313-11231	IRGC 135799	ind2	T	C	T	A	C	A	G	T	A	T	A	C	G		T	C	T	T	A	A	G	A	C	C	T	G	C	G	T	T	C	G	T	G	A	A	T	C	G	T	T	C	G	G	T	A
WENXIANGNUO	B106	B106	indx	T	C	T	A	C	A	G	T	A	T	A	C	G	T	T	C	T	T	A	A	G	A	C	C	T	G	C	G	T	T	C	G	T	G	A	A	T	C	G	T	T	C	G	G	T	A
R106	CX313	CX313	indx	T	C	T	A	C	A	G	T	A	T	A	C	G	T	T	C	T	T	A	A	G	A	C	C	T	G	C	G	T	T	C	G	T	G	A	A	T	C	G	T	T	C	G	G	T	A
E LONG MAH::IRGC 47946-1	IRIS 313-9600	IRGC 126133	indx	T	C	T	A	C	A	G	T	A	T	A	C	G	T	T	C	T	T	A	A	G	A	C	C	T	G	C	G	T	T	C	G	T	G	A	A	T	C	G	T	T	C	G	G	T	A
TSIMATAHOPAOSA::IRGC 69884-1	IRIS 313-10050	IRGC 127091	indx	T	C	T	A	C	A	G	T	A	T	A	C	G	T	T	C	T	T	A	A	G	A	C	C	T	G	C	G	T	T	C	G	T	G	A	A	T	C	G	T	T	C	G	G	T	A
KHAO PRAHJIN::IRGC 64420-1	IRIS 313-8702	AH60	ind3	T	C	T	A	C	A	G	T	A	T	A	C	G	T	T	C	T	T	A	A	G	A	C	C	T	G	C	G	T	T	C	G	T	G	A	A	T	C	G	T	T	C	G	G	T	A
LAITRA::GERVEX 8400-C1	IRIS 313-7720	IRGC 124405	ind2	T	C	T	A	C	A	G	T	A	T	A	C	G	T	T	C	T	T	A	A	G	A	C	C	T	G	C	G	T	T	C	G	T	G	A	A	T	C	G	T	T	C	G	G	T	A
CHAN THANH HOA::IRGC 60647-1	IRIS 313-11594	IRGC 127259	indx	T	C	T	A	C	A	G	T	A	T	A	C	G	T	A/T	C	T	T	A	G/A	G	G/A	C	C	T	G	C	G	T	T	C	G	T	G	A	A	T	C	G	T	T	C	G	G	T	A
VARY LAVA DE BOLOGNE::IRGC 69101-1	IRIS 313-11767	IRGC 128496	admix	T	C	T	A	C	A	G	T	A	T	A	C	G	T	T	C	T	T	A	A	G	A	C	C	T	G	C	G	T	T	C	G	T	G	A	A	T	C	G	T	T	C	G	G	T	A
NOON SOUNG::IRGC 91956-1	IRIS 313-12224	IRGC 127681	ind3	T	C	T	A	T/C	G/A	G	T	A	T	A	C		T	A/T	C	T	T	A	A	G	A	C	C	T	G	C	G	T	T	C	G	T	G	A	A	T	C	G	T	T	C	G	G	T	A
KONG MARETH 4 T 1::IRGC 7248-1	IRIS 313-10557	IRGC 135764	ind3	T	C	T	A	C	A	G	T	A	T	A	C		T	T	C	T	T	A	A	G	A	C	C	T	G	C	G	T	T	C	G	T	G	A	A	T	C	G	T	T	C	G	G	T	A
SUITE JORA::IRGC 49257-2	IRIS 313-11402	IRGC 128174	indx	T	C	T	A	C	A	G	T	A	T	A	C	G	T	T	C	T	T	A	A	G	G/A	C	C	T	G	C	G	T	T	C	G	T	G	A	A	T	C	G	T	T	C	G	G	T	A
ARC 14064::IRGC 41377-1	IRIS 313-8994	IRGC 125649	indx	T	C	T	A	C	A	G	T	A	T	A	C	G	T	T	C	T	T	A	A	G	A	C	C	T	G	C	G	T	T	C	G	T	G	A	A	T	C	G	T	T	C	G	G	T	A
ARC 15873::IRGC 43250-1	IRIS 313-9634	IRGC 125653	indx	T	C	T	A	C	A	G	T	A	T	A	C	G		T	C	T	T	A	A	G	A	C	C	T	G	C	G	T	T	C	G	T	G		A	T	C	G	T	T	C	G	T/G	T	A
IR 13429-109-2-2-1::IRGC 63491-1	IRIS 313-10167	IRGC 125773	indx	T	C	T	A	C	A	G	T	A	T	A	C			T	C	T	T	A	A	G	A	C	C	T	G	C	G	T	T	C	G	T	G	A	A	T	C	G	T	T	C	G	G	T	A
TSIPALA B 160::GERVEX 8378-C1	IRIS 313-7793	IRGC 124426	ind2	T	C	T	A	C	A	G	T	A	T	A	C	G	T	T	C	T	T	A	A	G	A	C	C	T	G	C	G	T	T	C	G	T	G	A	A	T	C	G	T	T	C	G	G	T	A
MA YOO::IRGC 73507-1	IRIS 313-11898	IRGC 127617	ind3	T	C	T	A	C	A	G	T	A	T	A	C	G	T	T	C	T	T	A	A	G	A	C	C	T	G	C	G	T	T	C	G	T	G	A	A	T	C	G	T	T	C	G	G	T	A
DINGRAS::IRGC 44402-1	IRIS 313-11334	BG69	ind3	T	C	T	A	C	A	G	T	A	T	A	C		T	T	C	T	T	A	A	G	A	C	C	T	G	C	G	T	T	C	G	T	G	A	A	T	C	G	T	T	C	G	G	T	A
NIAW DAM::IRGC 48387-2	IRIS 313-11391	IRGC 132260	ind3	T	C	T	A	C	A	G	T	A	T	A	C	G	T	T	C	T	T	A	A	G	A	C	C	T	G	C	G	T	T	C	G	T	G	A	A	T	C	G	T	T	C	G	G	T	A
RAYDHAN 1::IRGC 49127-2	IRIS 313-11399	IRGC 128148	indx	T	C	T	A	C	A	G	T	A	T	A	C	G	T	T	C	T	T	A	A	G	A	C	C	T	G	C	G	T	T	C	G	T	G	A	A	T	C	G	T	T	C	G	G	T	A
CHUA DAU::IRGC 4785-1	IRIS 313-9555	IRGC 120914	indx	T	C	T	A	C	A	G	T	A	T	A	C		T	T	C	T	T	A	A	G	G/A	C	C	T	G	C	G	T	T	C	G	T	G	A	A	T	C	G	T	C/T	C	G	G	T	A
MAE MAI LUD NI::IRGC 66065-1	IRIS 313-9062	IRGC 125831	ind3	T	C	T	A	C	A	G	T	A	T	A	C	G	T	T	C	T	T	A	A	G	A	C	C	T	G	C	G	T	T	C	G	T	G	A	A	T	C	G	T	T	C	G	G	T	A
BARAMANJ::IRGC 52067-1	IRIS 313-11448	IRGC 127209	ind2	T	C	T	A	C	A	G	G/T	A	T	A	C	G	T	T	C	T	T	A	A	G	A	C	C	T	G	C	G	T	T	C	G	T	G	A	A	T	C	G	T	T	C	G	G	T	A
IR 4683-54-2::IRGC 72992-1	IRIS 313-11886	IRGC 127439	ind1B	T	C	T	A	C	A	G	T	A	T	A	C			T		T	T	A	A	G	A	C	C	T	G	C	G	T	T	C	G	T	G	A	A	T	C	G	T	T	C	G	G	T	A
ARITH::IRGC 84347-2	IRIS 313-12109	IRGC 127975	ind3	T	C	T	A	C	A	G	T	A	T	A	C	G	T	T	C	T	T	A	A	G	A	C	C	T	G	C	G	T	T	C	G	T	G	A	A	T	C	G	T	T	C	G	G	T	A
HA GOO::IRGC 4577-1	IRIS 313-10503	IRGC 127398	ind1A	T	C	T	A	C	A	G	T	A	T	A	C	G	T	A/T	C	T	T	A	A	G	G/A	C	C	T	G	C	G	T	T	C	G	T	G	A	A	T	C	G	T	C/T	C	G	G	T	A
ARC 10581::IRGC 12514-1	IRIS 313-10671	IRGC 127128	indx	T	C	T	A	C	A	G	T	A	T	A	C	G	T	T	C	T	T	A	A	G	A	C	C	T	G	C	G	T	T	C	G	T	G	A	A	T	C	G	T	T	C	G	G	T	A
PECALO::IRGC 30595-2	IRIS 313-11099	BE20	ind2	T	C	T	A	C	A	G	T	A	T	A	C	G	T	T	C	T	T	A	A	G	A	C	C	T	G	C	G	T	T	C	G	C/T	G	A	A	T	C	G	T	T	C	G	G	T	A
LANJALI::IRGC 46236-2	IRIS 313-11365	IRGC 128095	indx	T	C	T	A	C	A	G	T	A	T	A	C		T	T	C	T	T	A	A	G	A	C	C	T	G	C	G	T	T		G	T	G	A	A	T	C	G	T	T	C	G	G	T	A
ASU::IRGC 62154-1	IRIS 313-9572	IRGC 125658	indx	T	C	T	A	C	A	G	T	A	T	A	C		T	T	C	T	T	A	A	G	A	C	C	T	G	C	G	T	T	C	G	T	G	A	A	T	C	G	T	T	C	G	G	T	A
CANTIK PAUN::IRGC 66538-1	IRIS 313-9097	AH93	ind3	T	C	T	A	C	A	G	T	A	T	A	C		T	T	C	T	T	A	A	G	A	C	C	T	G	C	G	T	T	C	G	T	G	A	A	T	C	G	T	T	C	G	G	T	A
KOMALIOKO::IRGC 69958-1	IRIS 313-11793	IRGC 128350	ind2	T	C	T	A	C	A	G	T	A	T	A	C			T	C	T	T	A	A	G	A	C	C	T	G	C	G	T	T	C	G	T	G	A	A	T	C	G	T	T	C	G	G	T	A
LI TOU ZHAN::IRGC 78550-1	IRIS 313-11985	IRGC 127567	indx	T	C	T	A	C	A	G	T	A	C/T	A	C	G	T		C	T	T	A	A	G	A	C	C	T	G	C	G	T	T	C	G	T	G	A	A	T	C	G	T	T	C	G	G	T	A
BANGKOUY::IRGC 94037-1	IRIS 313-12246	IRGC 127208	ind3	T	C	T	A	C	A	G	T	A	T	A	C	G	T	T		T	T	A	A	G	A	C	C	T	G	C	G	T	T	C	G	T	G	A	A	T	C	G	T	T	C	G	G	T	A
BANDANG PUTIH 680::IRGC 6133-2	IRIS 313-10525	IRGC 132246	ind3	T	C	T	A	C	A	G	T	A	T	A	C	G	T	T	C	T	T	A	A	G	G/A	C	C	T	G	C	G	T	T	C	G	T	G	A	A	T	C	G	T	T	C	G	G	T	A
ARC 13373::IRGC 22691-1	IRIS 313-10897	IRGC 128227	ind3	T	C	T	A	C	A	G	T	A	T	A	C		T	T	C	T	T	A	A	G	A	C	C	T	G	C	G	T	T	C	G	T	G	A	A	T	C	G	T	T	C	G	G	T	A
GLAM::IRGC 47978-2	IRIS 313-11388	IRGC 132250	ind3	T	C	T	A	C	A	G	T	A	T	A	C	G		T	C	T	T	A	A	G	A	C	C	T	G	C	G	T	T	C	G	T	G	A	A	T	C	G	T	T	C	G	G	T	A
TIANHANDAO	B007	IRGC 136055	indx	T	C	T	A	C	A	G	T	A	T	A	C	T/G	T	T	C	T	T	A	A	G	A	C	C	T	G	C	G	T	T	C	G	T	G	A	A	T	C	G	T	T	C	G	G	T	A
A 69-1::IRGC 55305-1	IRIS 313-11510	IRGC 127102	indx	T	C	T	A	C	A	G	T	A	T	A	C	G	T	T	C	T	T	A	A	G	A	C	C	T	G	C	G	T	T	C	G	T	G	A	A	T	C	G	T	T	C	G	G	T	A
YI LI ZHONG::IRGC 67382-1	IRIS 313-11735	IRGC 127904	indx	T	C	T	A	C	A	G	T	A	T	A	C		T	T	C	T	T	A	A	G	A	C	C	T	G	C	G	T	T	T/C	G	T	G	A	A	T	C	G	T	T	C	G	G	T	A
ARC 15097::IRGC 43053-1	IRIS 313-11303	IRGC 128228	indx	T	C	T	A	C	A	G	T	A	T	A	C	G	T	T	C	T	T	A	A	G	A	C	C	T	G	C	G	T	T	C	G	T	G	A	A	T	C	G	T	T	C	G	G	T	A
BAOXUAN 21 A	B105	B105	indx	T	C	C/T	A	C	A	G	T	A	T	A	C	G	T	T	C	T	T	A	G/A	G	A	C	C	T	G	C	G	T	T	C	G	T	G		A	T	C	G	T	T	C	G	T/G	T	A
MINGHUI 63	CX145	IRGC 117271	indx	T	C	T	A	C	A	G	T	A	T	A	C	G	T	T	C	T	T	A	A	G	A	C	C	T	G	C	G	T	T	T/C	G	T	G	A	A	T	C	G	T	T	C	G	G	T	A
D11	CX288	IRGC 135874	indx	T	C	T	A	C	A	G	T	A	T	A	C	G	T	T	C	T	T	A	A	G	A	C	C	T	G	C	G	T	T	T/C	A/G	T	G	A	A	T	C	G	T	T	C	G	G	T	A
AI JIAO ZI::IRGC 82255-1	IRIS 313-12057	IRGC 127116	indx	T	C	T	A	C	A	G	T	A	T	A	C	G	T	T	C	T	T	A	A	G	A	C	C	T	G	C	G	T	T	C	G	T	G	A	A	T	C	G	T	T	C	G	G	T	A
NEANG CHEK::IRGC 83894-1	IRIS 313-12096	IRGC 135573	ind3	T	C	T	A	C	A	G	T	A	T	A	C		T	T	C	T	T	A	A	G	A	C	C	T	G	C	G	T	T	C	G	T	G	A	A	T	C	G	T	T	C	G	G	T	A
DD 126::IRGC 8667-1	IRIS 313-10598	IRGC 128273	aus	T	C	T	A	C	A	G	T	A	C	G	C	G	T	A	G	T	C	G	G	G	G	C	T	T	A	C	A	A	A	T	G	C	T	A	G	C	C	G	C	T	T	A	G	A	A
ATJEH::IRGC 17174-1	IRIS 313-10760	BA53	ind3	T	C	T	A	C	A	G	T	A	T	A	C	G	T	T	C	T	T	A	A	G	A	C	C	T	G	C	G	T	T	C	G	T	G	A	A	T	C	G	T	T	C	G	G	T	A
MURUNGA::IRGC 15428-1	IRIS 313-10716	IRGC 127640	ind2	T	C	T	A	C	A	G	T	A	T	A	C	G		T	C	T	T	A	A	G	A	C	C	T	G	C	G	T	T	C	G	T	G	A	A	T	C	G	T	T	C	G	G	T	A
ARC 14868::IRGC 43009-2	IRIS 313-11301	IRGC 127963	ind2	T	C	T	A	C	A	G	T	A	T	A	C	G	T	T	C	T	T	A	A	G	A	C	C	T	G	C	G	T	T	C	G	T	G	A	A	T	C	G	T	T	C	G	G	T	A
SANHUANGZHAN NO 2::G1	IRIS 313-15897	IRGC 126968	indx	T	C	T	A	C	A	G	T	A	T	A	C	G	T	T	C	T	T	A	A	G	A	C	C	T	G	C	G	T	T	C	G	T	G	A	A	T	C	G	T	T	C	G	G	T	A
BOW SU SO::IRGC 78237-1	IRIS 313-9697	IRGC 125690	ind3	T	C	T	A	C	A	G	T	A	T	A	C		T	T	C	T	T	A	A	G	A	C	C	T	G	C	G	T	T	C	G	T	G	A	A	T	C	G	T	T	C	G	G	T	A
SONA::IRGC 26971-C1	IRIS 313-7780	IRGC 122255	indx	T	C	T	A	C	A	G	T	A	T	A	C	G		T	C	T	T	A	A	G	A	C	C	T	G	C	G	T	T	C	G	T	G	A	A	T	C	G	T	T	C	G	G	T	A
SIA MOO::IRGC 64629-1	IRIS 313-11688	IRGC 135581	ind3	T	C	T	A	C	A	G	T	A	T	A	C		T	T	C	T	T	A	A	G	A	C	C	T	G	C	G	T	T	C	G	T	G	A	A	T	C	G	T	T	C	G	G	T	A
SAM SI::IRGC 99020-1	IRIS 313-12308	IRGC 127782	ind3	T	C	T	A	C	A	G	T	A	T	A	C	G	T	T	C	T	T	A	A	G		C	C	T	G	C	G	T	T	C	G	T	G	A	A	T	C	G	T	T	C	G	G	T	A
KH 998::IRGC 16948-2	IRIS 313-10754	IRGC 128081	indx	T	C	T	A	T/C	G/A	G	T	A	T	G/A	C	G	T	T	C	T	T	A		G	A	C	C	T	G	C	G		T	C	G	T	G	A	A	T	C	G	T	T	C	G	G	T	A
ARC 12690::IRGC 22257-1	IRIS 313-10887	IRGC 127147	indx	T	C	T	A	C	A	G	T	A	T	A	C	G	T	T	C	T	T	A	A	G	A	C	C	T	G	C	G	T	T	C	G	T	G	A	A	T	C	G	T	T	C	G	G	T	A
KUOL DAUN THNONG::IRGC 22986-1	IRIS 313-10905	BC12	ind3	T	C	T	A	C	A	G	T	A	T	A	C	G	T	T	C	C/T	T	A	A	G	A	C	C	T	G	C	G	T	T	C	G	C/T		A	A	T	C	G	T	T	C	G	G	T	A
LOROI::IRGC 27567-1	IRIS 313-11017	IRGC 128369	aus	T	C	T	A	C	A	G	T	A	T	A	C	G		T	C	T	T	A	A	G	A	C	C	T		C	G	T	T	C	G	T	G	A	A	T	C	G	T	T	C	G	G	T	A
PEI C122	B140	B140	ind1A	T	C	T	A	C	A	G	T	A	T	A	C	G	T	T	C	T	T	A	A	G	A	C	C	T	G	C	G	T	T	C	G	T	G	A	A	T	C	G	T	T	C	G	G	T	A
KAMPAI PEUN MEUANG::IRGC 78248-1	IRIS 313-9669	AF39	ind3	T	C	T	A	C	A	G	T	A	T	A	C	G		T	C	T	T	A	A	G	A	C	C	T	G	C	G	T	T	C	G	T	G	A	A	T	C	G	T	T	C	G	G	T	A
Na souan::IRGC 11889-1	IRIS 313-8638	IRGC 126250	ind3	T	C	T	A	C	A	G	T	A	T	A	C	G	T	T	C	T	T	A	A	G	A	C	C	T	G	C	G	T	T	C	G	T	G	A	A	T	C	G	T	T	C	G	G	T	A
LUA CHAN HUONG::IRGC 16800-1	IRIS 313-9342	IRGC 126236	ind3	T	C	T	A	C	A	G	T	A	T	A	C	G	T	T	C	T	T	A	A	G	A	C	C	T	G	C	G	T	T	C	G	T	G	A	A	T	C	G	T	T	C	G	G	T	A
NONA BOKRA::IRGC 22710-C1	IRIS 313-7736	IRGC 122181	ind2	T	C	T	A	C	A	G	T	A	T	A	C	G	T	T	C	T	T	A	A	G	A	C	C	T	G	C	G	T	T	C	G	T	G	A	A	T	C	G	T	T	C	G	G	T	A
EX AUBERGE::IRGC 79898-1	IRIS 313-12016	IRGC 135751	indx	T	C	T	A	C	A	G	T	A	T	A	C	G	T	T	C	T	T	A	A	G	A	C	C	T	G	C	G	T	T	C	G	T	G	A	A	T	C	G	T	T	C	G	G	T	A
KERIBAREFOR::IRGC 78454-1	IRIS 313-11983	IRGC 128337	ind2	T	C	T	A	C	A	G	T	A		A	C	G	T	T	C	T	T	A	A	G	A	C	C	T	G	C	G	T	T	C	G		G	A	A	T	C	G	T	T	C	G	G	T	A
NEANG LAU::IRGC 81328-1	IRIS 313-12040	IRGC 132285	ind3	T	C	T	A	C	A	G	T	A	T	A	C	G	T	T	C	T	T	A	A	G	A	C	C	T	G	C	G	T	T	C	G	T	G	A	A	T	C	G	T	T	C	G	G	T	A
HURANG ARISO LUTA::IRGC 26055-1	IRIS 313-10966	IRGC 127424	indx	T	C	T	A	C	A	G	T	A	T	A	C	G	T		C	T	T	A	A	G	A	C	C	T	G	C	G	T	T	C	G	T	G	A	A	T	C	G	T	T	C	G	G	T	A
HANMADAO4	B216	B216	ind1A	T	C	T	A	C	A	G	T	A	T	A	C	G	T	T	C	T	T	A	A	G	A	C	C	T	G	C	G	T	T	C	G	T	G	A	A	T	C	G	T	T	C	G	G	T	A
DHAN4	CX45	IRGC 135877	ind1B	T	C	T	A	C	A	G	T	A	T	A	C	G	T	T	C	T	T	A	A	G	A	C	C	T	G	C	G	T	T	C	G	T	G	A	A	T	C	G	T	T	C	G	G	T	A
RIZ TYPE SORGHO::IRGC 69015-1	IRIS 313-10035	IRGC 125887	ind2	C/T	C	T	A	T/C	G/A	G	T	T/A	T	A	C	G	T	T	C	T	T	A	A	G	A	C	C	T	G	C	G	T	T	C	G	T	G	A	A	T	C	G	T	T	C	G	G	T	A
IR 63295-AC 209-7::IRGC 117365-1	IRIS 313-10361	IRGC 127053	indx	T	C	T	A	C	A	G	T	A	T	A	C	G	T	T	C	T	T	A	A	G	A	T/C	C	T	G	C	G	T	T	C	G	T		A	A	T	C	G	T	T	C	G	G	T	A
ARC 15845::IRGC 42151-1	IRIS 313-9619	AI42	indx	T	C	T	A	C	A	G	T	A	T	A	C	G	T	T	C	T	T	A	A	G	A	C	C	T	G	C	G	T	T	C	G	T	G	A	A	T	C	G	T	T	C	G	G	T	A
NAPDAI::IRGC 52009-1	IRIS 313-11446	IRGC 127647	ind2	T	C	T	A	C	A	G	T	A	T	A	C	G	T	T	C	T	T	A	A	G	A	C	C	T	G	C	G	T	T	C	G	T	G	A	A	T	C	G	T	T	C	G	G	T	A
MAE HAWM::IRGC 61283-1	IRIS 313-11609	IRGC 127587	ind3	T	C	T	A	C	A	G	T	A	T	A	C		T	T	C	T	T	A	A	G	A	C	C	T	G	C	G	T	T	C	G	T	G	A	A	T	C	G	T	T	C	G	G	T	A
VELLA PERUVAZHA 0-68-12::IRGC 19588-1	IRIS 313-10836	IRGC 127887	ind2	T	C	T	A	C	A	G	T	A	T	A	C	G	T	T	C	T	T	A	A	G	A	C	C	T	G	C	G	T	T	C	G	C/T	G	A	A	T	C	G	T	T	C	G	G	T	A
GUTTI AKKULLU::IRGC 26850-2	IRIS 313-10989	IRGC 128046	ind2	T	C	T	A	C	A	G	T	A	T	A	C	G	T	T	C	T	T	A	A	G	A	C	C	T	G	C	G	T	T	C	G	T	G	A	A	T	C	G	T	T	C	G	G	T	A
ARC 14737::IRGC 41729-2	IRIS 313-11271	IRGC 127961	ind2	T	C	T	A	C	A	G	T	A	T	A	C	G	T	A/T	C	T	T	A	A	G	A	C	C	T	G	C	G	T	T	C	G	T	G	A	A	T	C	G	T	T	C	G	G	A/T	A
DAWANNUO	B107	B107	indx	T	C	T	G/A	C	A	G	T	A	T	A	C	G	T	T	C	T	T	A	A	G	A	C	C	C/T	G	C	G	T	T	C	G	T	G	A	A	T	C	G	T	T	C	G	G	T	A
PARA NELLU::IRGC 50009-1	IRIS 313-9351	IRGC 125868	ind2	T	C	T	A	C	A	G	T	A	T	A	C	G		T	C	T	T	A	A	G	A	C	C	T	G	C	G	T	T	C	G	T	G	A	A	T	C	G	T	T	C	G	G	T	A
SERAUP 27::IRGC 1-1	IRIS 313-9699	IRGC 132433	ind3	T	C	T	A	C	A	G	T	A	T	A	C	G		T	C	T	T	A	A	G	A	C	C	T	G	C	G	T	T	C	G	T	G	A	A	T	C	G	T	T	C	G	G	T	A
TSIPALA 1231::GERVEX 8418-C1	IRIS 313-7792	IRGC 124425	indx	T	C	T	A	C	A	G	T	A	T	A	C	G	T	T	C	T	T	A	A	G	A	C	C	T	G	C	G	T	T	C	G	T	G	A	A	T	C	G	T	T	C	G	G	T	A
SALA::IRGC 90457-1	IRIS 313-12207	IRGC 128456	indx	T	C	T	A	C	A	G	T	A	T	A	C	G	T	T	C	T	T	A	A	G	A	C	C	T	G	C	G	T	T	C	G	T	G	A	A	T	C	G	T	T	C	G	G	T	A
ARC 15403::IRGC 43183-2	IRIS 313-11308	IRGC 127966	ind2	T	C	T	A	C	A	G	T	A	T	A	C		T	T	C	T	T	A	A	G	A	C	C	T	G	C	G	T	T	C	G	T	G	A	A	T	C	G	T	T	C	G	G	T	A
XIAOHONGGU	B091	B091	indx	T	C	T	A	C	A	G	T	A	T	G/A	C	G	T	T	C	T	T	A	A	G	A	C	C	T	G	C	G	T	T	C	G	C/T	G	A	A	T	C	G	T	T	C	G	G	T	A
AIZIZHAN	B131	B131	indx	T	C	T	A	C	A	G	T	A	T	A	C	G	T	T	C	T	T	A	A	G	A	C	C	T	G	C	G	T	T	C	G	T	G	A	A	T	C	G	T	T	C	G	G	T	A
KASALATH	CX227	IRGC 117617	aus	T	C	T	A	C	A	G	T	A			C	G	T	A		C/T			G	G		C	C/T	T	A	C	A	T/A	T/A	T	A/G		G/T	A	G	T/C	C	G	T/C	T	C/T	G/A	T/G		A
DA 11::IRGC 6046-1	IRIS 313-9606	IRGC 124431	ind2	T	C	T	A	C	A	G	T	A	T	A	C	G	T	T	C	T	T	A	A	G	A	C	C	T	G	C	G	T	T	C	G	T	G	A	A	T	C	G	T	T	C	G	G	T	A
KELIRENY::IRGC 78426-1	IRIS 313-10102	IRGC 127056	ind2	T	C	T	A	C	A	G	T	A	T	A	C		T		C	T	T	A	A	G	A	C	C	T	G	C	G	T	T	C	G	T	G	A	A	T	C	G	T	T	C	G	G	T	A
ARC 11857::IRGC 40972-1	IRIS 313-9560	IRGC 125643	indx	T	C	T	A	C	A	G	T	A	T	A	C		T	T	C	T	T	A	A	G	A	C	C	T	G	C	G	T	T	C	G	T	G	A	A	T	C	G	T	T	C	G	G	T	A
GARURA::IRGC 64111-1	IRIS 313-10007	IRGC 125749	indx	T	C	T	A	C	A	G	T	A	T	A	C	G	T	T	C	T	T	A	A	G	A	T/C	C	T	G	C	G	T	T	C	G	T	G	A	A	T	C	G	T	T	C	G	G	T	A
MAMORIAKA 114::GERVEX 5176-C1	IRIS 313-7728	IRGC 122159	ind2	T	C	T	A	C	A	G	T	A	T	A	C	G		T	C	T	T	A	A	G	A	C	C	T	G	C	G	T	T	C	G	T	G	A	A	T	C	G	T	T	C	G	G	T	A
IR 2344-P1 PB-9-3-2B::IRGC 39317-C1	IRIS 313-7690	IRGC 122093	indx	T	C	T	A	C	A	G	T	A	T	A	C	G	T	T	C	T	T	A	A	G	A	C	C	T	G	C	G	T	T	C	G	T	G	A	G/A	T	C	G	T	T	C	G	G	T	A
LINPAN CHAW::IRGC 58087-1	IRIS 313-11544	IRGC 135570	indx	T	C	T	A	C	A	G	T	A	T	A	C	G	T	T	C	T	T	G/A	A	G	A	C	C	T	G	C	G	T	T	C	G	T	G	A	A	T	C	G	T	T	C	G	G	T	A
LALI GURMATIA::IRGC 70854-1	IRIS 313-11828	IRGC 127544	ind2	T	C	T	A	T/C	A	G	T	A	T	A	C	G	T	A/T	G/C	T	T	A	A	G	A	C	C	T	G	C	G	T	T	C	G	T	G	A	A	T	C	G	T	T	C	G	G	T	A
DAYRON MARANGRAS::IRGC 75209-1	IRIS 313-11928	IRGC 127307	trop	C	T	C	G	T	G	A	G	T	C	G	A	T	C	A	G	C	C	G	G	T	G	T	C	T	G	C	G	T	T	T	A	C	G	A	G	T	A	A	T	C	C	G	T	A	T
JHINUWA DHAN::IRGC 88545-1	IRIS 313-12180	IRGC 128323	indx	T	C	T	A	C	A	G	T	A	T	A	C	G		T	C	T	T	A	A	G	A	C	C	T	G	C	G	T	T	C	G	T	G	A	A	T	C	G	T	T	C	G	G	T	A
LINANGAN::IRGC 47255-2	IRIS 313-11381	IRGC 132351	ind3	T	C	T	A	C	A	G	T	A		A	C	G	T	T	C	T	T	A	A	G	A	C	C	T	G	C	G	T	T	C	G	T	G	A	A	T	C	G	T	T	C	G	G	T	A
CARIJO	CX240	IRGC 135859	indx	T	C	T	A	C	A	G	T	A	T	A	C	G	T	T	C	T	T	A	A	G	A	C	C	T	G	C	G	T	T	C	G	T	G	A	A	T	C	G	T	T	C	G	G	T	A
IRRIBINI::IRGC 49094-1	IRIS 313-8437	IRGC 126215	indx	T	C	T	A	C	A	G	T	A	T	A	C	G	T	T	C	T	T	A	A	G	A	C	C	T	G	C	G	T	T	C	G	T	G	A	A	T	C	G	T	T	C	G	G	T	A
GAM PAI 30-12-15::IRGC 831-1	IRIS 313-9302	IRGC 125747	ind3	T	C	T	A	C	A	G	T	A	T	A	C	G	T	T	C	T	T	A	A	G	A	C	C	T	G	C	G	T	T	C	G	T	G	A	A	T	C	G	T	T	C	G	G	T	A
WANGA BARUGULU::IRGC 52261-1	IRIS 313-9611	IRGC 125935	ind2	T	C	T	A	C	A	G	T	T/A	T	A	C	G	T	T	C	T	T	A	A	G	A	C	C	T	G	C	G	T	T	C	G	T	G	A	A	T	C	G	T	T	C	G	G	T	A
MAMA TABALI::IRGC 69720-1	IRIS 313-11783	IRGC 132015	indx	T	C	T	A	C	A	G	T	A	T	A	C	G	T	T	C	T	T	A	A	G	A	C	C	T	G	C	G	T	T	T/C	A/G	T	G	A	A	T	C	G	T	T	C	G	G	T	A
CHAO BONG::IRGC 80266-2	IRIS 313-12028	IRGC 132328	indx	T	C	T	A	C	A	G	T	A	T	A	C	G	T	T	C	T	T	A	A	G	A	C	C	T	G	C	G	T	T	C	G	T	G	A	A	T	C	G	T	T	C	G	G	T	A
KHMAO KDET::IRGC 81278-1	IRIS 313-12037	IRGC 132404	ind3	T	C	T	A	C	A	G	G/T	A	T	A	C	G	T	T	C	T	T	A	A	G	A	C	C	T	G	C	G	T	T	C	G	T	G	A	A	T	C	G	T	T	C	G	G	T	A
C 34-13::IRGC 6797-2	IRIS 313-10547	IRGC 128007	indx	T	C	T	A	C	A	G	T	A	T	A	C	G	T	T	C	T	T	A	A	G	A	C	C	T	G	C	G	T	T	C	G	T	G	A	A	T	C	G	T	T	C	G	G	T	A
RADIN GOI::IRGC 13969-1	IRIS 313-10698	IRGC 127759	ind3	T	C	T	A	C	A	G	T	A	T	A	C	G	T	T	C	T	T	A	A	G	A	C	C	T	G	C	G	T	T	C	G	T	G	A	A	T	C	G	T	T	C	G	G	T	A
ARC 15589::IRGC 42096-2	IRIS 313-11282	IRGC 132243	ind2	T	C	T	A	C	A	G	T	A	T	A	C	G	T	T	C	T	T	A	A	G	A	C	C	T	G	C	G	T	T	C	G	T	G	A	A	T	C	G	T	T	C	G	G	T	A
AGAI 1::IRGC 24532-1	IRIS 313-8922	AH85	ind2	T	C	T	A	C	A	G	T	A			C		T	A		T		G		G		C	C/T	T	G/A	C	A	A	T/A		G		G/T	A	G/A	T/C	C	G	T/C	T	T	G/A	G	A	A
BIR BAHADUR::IRGC 53889-1	IRIS 313-11491	IRGC 127230	ind2	T	C	T	A	C	A	G	T	A	T	A	C	G	T	T	C	T	T	A	A	G	A	C	C	T	G	C	G	T	T	C	G	T	G	A	A	T	C	G	T	T	C	G	G	T	A
PAWNG AEW 1::IRGC 55263-1	IRIS 313-11508	IRGC 127722	ind3	T	C	T	A	C	A	G	T	A	T	A	C	G	T	T	C	T	T	A	A	G	A	C	C	T	G	C	G	T	T	C	G	T	G	A	A	T	C	G	T	T	C	G	G	T	A
BIE LEI::IRGC 76478-1	IRIS 313-11947	IRGC 127226	indx	T	C	T	A	C	A	G	T	A	T	A	C		T	T	C	T	T	A	A	G	A	C	C	T	G	C	G	T	T	C	G	T	G	A	A	T	C	G	T	T	C	G	G	T	A
BUNTU DOMBA 1::IRGC 77554-1	IRIS 313-11970	IRGC 127240	trop	C	T	C	G	T	G	A	G	T	C	G	A	T	C	A	G	C	C	G	G	T	G	T	C	T	G	C	G	T	T	T	A	C	G	A	G	T	A	A	T	C	C	G	T	A	T
YADU BARA::IRGC 86912-1	IRIS 313-12138	IRGC 127896	indx	T	C	T	A	C	A	G	T	A	T	A	C	G	T	T	C	T	T	A	A	G	A	C	C	T	G	C	G	T	T		G	T	G	A	A	T	C	G	T	T	C	G	G	T	A
SR 26 B::IRGC 10803-2	IRIS 313-10640	IRGC 128169	ind2	T	C	T	A	C	A	G	T	A	C	G	C	G	T	A	G	T	C	G	G	G	G	C	T	T	A	C	A	T/A	A	T	G	C	T	A	G	C	C	G	C	T	T	A	G	A	A
GAOZI	CX207	CX207	indx	T	C	T	A	C	A	G	G/T	T/A	T	A	C	G	T	T	C	T	T	A	G/A	G	G/A	C	C	T	G	C	G	T	T	C	G	C/T	G	A	A	T	C	G	T	T	C	G	G	T	A
PUILLIPINA KATARI::IRGC 77293-1	IRIS 313-8509	IRGC 126261	ind2	T	C	T	A	C	A	G	T	A	T	A	C	G		T	C	T	T	A	A	G	A	C	C	T	G	C	G	T	T	C	G	T	G	A	A	T	C	G	T	T	C	G	G	T	A
ARC 11901::IRGC 21727-1	IRIS 313-8585	IRGC 127033	indx	T	C	T	A	C	A	G	T	A	T	A	C	G	T	T	C	T	T	A	A	G	A	C	C	T	G	C	G	T	T	C	G	T	G	A	A	T	C	G	T	T	C	G	G	T	A
ES 21::IRGC 56171-1	IRIS 313-8571	IRGC 126204	ind3	T	C	T	A	C	A	G	T	A	T	A	C	G	T	T	C	T	T	A	A	G	A	C	C	T	G	C	G	T	T	C	G	T	G	A	A	T	C	G	T	T	C	G	G	T	A
MAKALIOKA::IRGC 12781-2	IRIS 313-10678	IRGC 132353	ind2	T	C	T	A	C	A	G	T	A	T	A	C	G	T	T	C	T	T	A	A	G	A	C	C	T	G	C	G	T	T	C	G	T	G	A	A	T	C	G	T	T	C	G	G	T	A
ARC 18434::IRGC 42429-2	IRIS 313-11288	IRGC 127970	indx	T	C	T	A	C	A	G	T	A	T	A	C		T	T	C	T	T	A	A	G	A	C	C	T	G	C	G	T	T	C	G	T	G	A	A	T	C	G	T	T	C	G	G	T	A
DALSUNG 41::IRGC 79385-1	IRIS 313-10103	IRGC 125721	indx	T	C	T	A	C	A	G	T	A	T	A	C		T	T	C	T	T	A	A	G	A	C	C	T	G	C	G	T	T	C	G	T	G	A	A	T	C	G	T	T	C	G	G	T	A
MOE GAUNG PYU::IRGC 58120-1	IRIS 313-11545	IRGC 127628	indx	T	C	T	A	C	A	G	T	A	T	A	C		T	T	C	T	T	A	A	G	A	C	C	T	G	C	G	T	T	C	G	T	G	A	A	T	C	G	T	T	C	G	G	T	A
DOGON IRI::IRGC 79882-1	IRIS 313-12015	IRGC 127333	ind2	T	C	T	A	C	A	G	T	A	T	A	C	G		T	C	T	T	A	A	G	A	C	C	T	G	C	G	T	T	C	G	T	G	A	A	T	C	G	T	T	C	G	G	T	A
SRAU KHGNAERNG::IRGC 87073-1	IRIS 313-12143	IRGC 132300	ind3	T	C	T	A	C	A	G	T	A	T	A	C			T	C	T	T	A	A	G	A	C	C	T	G	C	G	T	T	C	G	T	G	A	A	T	C	G	T	T	C	G	G	T	A
KARTIKHAMA::IRGC 37149-2	IRIS 313-11204	IRGC 128072	indx	T	C	T	A	C	A	G	T	A	T	A	C	G	T	T	C	T	T	A	A	G	A	C	C	T	G	C	G	T	T	C	G	T	G	A	A	T	C	G	T	T	C	G	G	T	A
SWARNA	CX94	IRGC 117278	indx	T	C	T	A	C	A	G	T	A	T	A	C	G	T	T	C	T	T	A	A	G	A	C	C	T	G	C	G	T	T	C	G	T	G	A	A	T	C	G	T	T	C	G	G	T	A
IR 57920-AC 25-2-B::C1	IRIS 313-7698	IRGC 122098	indx	T	C	T	A	C	A	G	T	A	T	A	C	G	T	T	C	T	T	A	A	G	A	C	C	T	G	C	G	T	T	C	G	T	G	A	A	T	C	G	T	T	C	G	G	T	A
MUOY KUM::IRGC 81314-1	IRIS 313-12038	IRGC 135571	ind3	T	C	T	A	C	A	G	T	A	T	A	C	G		T	C	T	T	A	A	G	A	C	C	T	G	C	G	T	T	C	G	T	G	A	A	T	C	G	T	T	C	G	G	T	A
DUDHSWAR 15-157::IRGC 37967-2	IRIS 313-11222	IRGC 132308	ind2	T	C	T	A	C	A	G	T	A	T	A	C	G	T	T	C	T	T	A	A	G	A	C	C	T	G	C	G	T	T	C	G	T	G	A	A	T	C	G	T	T	C	G	G	T	A
ALAMINOS::IRGC 44268-2	IRIS 313-11330	IRGC 132236	ind3	T	C	T	A	C	A	G	T	A	T	A	C	G	T	T	C	T	T	A	A	G	A	C	C	T	G	C	G	T	T	C	G	T	G	A	A	T	C	G	T	T	C	G	G	T	A
PAYO TINGGI::IRGC 73778-1	IRIS 313-11905	IRGC 132414	ind3	T	C	T	A	C	A	G	G/T	T/A	T	A	C	G	T	T	C	T	C/T	A	A	G	A	C	C	T	G	C	G	T	T	C	G	T	G	A	A	T	C	G	T	T	C	G	G	T	A
KYAUK KYI::IRGC 82773-1	IRIS 313-12072	IRGC 135766	indx	T	C	T	A	C	A	G	T	A	T	A	C	G	T	T	C	T	T	A	A	G	A	C	C	T	G	C	G	T	T	C	G	T	G		A	T	A/C	G	T	T	C	G	G	T	A
LG 10178::IRGC 98526-1	IRIS 313-12301	IRGC 127556	indx	T	C	T	A	C	A	G	T	A	T	A	C			T	C	T	T	A	A	G	A	C	C	T	G	C	G	T	T	C	G	T	G	A	A	T	C	G	T	T	C	G	G	T	A
NAWAN SATHRA BAGAR 344::IRGC 28079-1	IRIS 313-11031	IRGC 128403	aus	C/T	C	T	A	C	A	G	T	A	C		C		T		G/C	T	C/T	G/A		G	G/A	C	C/T	T	G/A	C	G/A	T/A	T/A	T/C	G	C/T	G/T	A	G/A	T/C	C	G	T/C	T	C/T	G/A	G	A/T	A
PINILING DANIEL::IRGC 38828-2	IRIS 313-11235	IRGC 128137	indx	T	C	T	A	C	A	G	T	A	T	A	C		T	T			T	A	A	G	A	C	C	T	G	C	G	T	T	C	G	T	G	A	A	T	C	G	T	T	C	G	G	T	A
DUOXI 1	CX431	CX431	indx	T	C	T	A	C	A	G	T	A	T	A	C	G		T	C	T	T	A	A	G	A	C	C	T	G	C	G	T	T	C	G	T	G	A	A	T	C	G	T	T	C	G	G	T	A
O. SATIVA::IRGC 17083-1	IRIS 313-9882	IRGC 125863	indx	T	C	T	A	C	A	G	T	A	T	A	C			T	C	T	T	A	A	G	A	C	C	T	G	C	G	T	T	C	G	T	G	A	A	T	C	G	T	T	C	G	G	T	A
E DAW HAWM::IRGC 47938-1	IRIS 313-8980	IRGC 126132	ind3	T	C	T	A	C	A	G	T	A	T	A	C	G	T	T	C	T	T	A	A	G	A	C	C	T	G	C	G	T	T	C	G	T	G	A	A	T	C	G	T	T	C	G	G	T	A
KALABAIL::IRGC 25877-1	IRIS 313-9391	IRGC 125789	ind2	T	C	T	A	C	A	G	T	A	T	A	C	G	T	T	C	T	T	A	A	G	A	C	C	T	G	C	G	T	T	C	G	T	G	A	A	T	C	G	T	T	C	G	G	T	A
MAKALIOKA::IRGC 376-1	IRIS 313-9709	IRGC 125832	ind2	T	C	T	A	C	A	G	T	A	T	A	C	G		T	C	T	T	A	A	G	A	C	C	T	G	C	G	T	T	C	G	T	G	A	A	T	C	G	T	T	C	G	G	T	A
KARI GURMATIA::IRGC 70850-1	IRIS 313-11827	AR36	ind2	T	C	T	A	C	A	G	T	A	T	A	C	G	T	T	C	T	T	A	A	G	A	C	C	T	G	C	G	T	T	C	G	T	G	A	A	T	C	G	T	T	C	G	G	T	A
TAM::IRGC 92253-1	IRIS 313-12229	IRGC 127843	ind3	T	C	T	A	C	A	G	T	A	T	A	C	G	T	T	C	T	T	A	A	G	A	C	C	T	G	C	G	T	T	C	G	T	G	A	A	T	C	G	T	T	C	G	G	T	A
POONGAR::IRGC 28611-1	IRIS 313-11041	IRGC 127738	ind2	T	C	T	A	T/C	A	G	T	A	T	A	C	G	T	T	C	T	T	A	A	G	A	C	C	T	G	C	G	T	T	C	G	T	G	A	A	T	C	G	T	T	C	G	G	T	A
ECHORSAIL::IRGC 49182-1	IRIS 313-11400	BH42	indx	T	C	T	A	C	A	G	T	A	T	A	C	G		T	C	T	T	A	A	G	A	C	C	T	G	C	G	T	T	C	G	T	G	A	A	T	C	G	T	T	C	G		T	A
221 BC 4-1-45-10::IRGC 6865-1	IRIS 313-10550	IRGC 135561	indx	T	C	T	A	C	A	G	T	A	T	A	C	G	T	T	C	T	T	A	A	G	A	C	C	T	G	C	G	T	T	C	G	T	G	A	A	T	C	G	T	T	C	G	G	T	A
SINERBESA::IRGC 38711-1	IRIS 313-8567	AG67	ind3	T	C	T	A	C	A	G	T	A	T		C	G	T	T	C	T	T	A	A	G	A	C	C	T	G	C	G	T	T	C	G	T	G	A	A	T	C	G	T	T	C	G	G	T	A
SAMBA::IRGC 11993-1	IRIS 313-10661	IRGC 127781	ind2	T	C	T	A	C	A	G	T	A	T	A	C	G	T	T	C	T	T	A	A	G		C	C	T	G	C	G	T	T	C	A/G	T	G	A	A	T	C	G	T	T	C	G	G	T	A
VELLAI KOLOMBAN::IRGC 15517-1	IRIS 313-10719	IRGC 127886	ind2	T	C	T	A	C	A	G	T	A	T	A	C	G	T	T	C	T	T	A	A	G	A	C	C	T	G	C	G	T	T	C	G	T	G	A	A	T	C	G	T	T	C	G	G	T	A
JASURE AUS::IRGC 43860-1	IRIS 313-11322	IRGC 127449	aus	T	C	T	A	C	A	G	T	A	C	G	C		T	A	G	T	C	G	G	G	G	C	T	T	A	C	A	A	A	T	G	C	T	A	G	C	C	G	C	T	T	A	G	A	A
ARC 11524::IRGC 42672-1	IRIS 313-8946	IRGC 125641	indx	T	C	T	A	C	A	G	T	A	T	A	C	G	T	T	C	T	T	A	A	G	A	C	C	T	G	C	G	T	T	C	G	T	G	A	A	T	C	G	T	T	C	G	G	T	A
BHASAMANIK::IRGC 46954-1	IRIS 313-9360	AI21	ind2	T	C	T	A	C	A	G	T	A		A	C	G		T	C	T	T	A	G/A	G	A	C	C	T	G	C	G	T	T	C	G	T	G	A	A	T	C	G	T	T	C	G	G	T	A
IR 55411-50::IRTP 16682-C1	IRIS 313-7696	IRGC 124394	indx	T	C	T	A	C	A	G	T	A	T	A	C		T	T	C	T	T	A	A	G	A	C	C	T	G	C	G	T	T	C	G	T	G	A	A	T	C	G	T	T	C	G	G	T	A
SINDANO 3::IRGC 75279-1	IRIS 313-11932	IRGC 127808	ind2	T	C	T	A	C	A	G	T	A	T	A	C	G			C	T	T	A	A	G	A	C	C	T	G	C	G	T	T	C	G	T	G	A	A	T	C	G	T	T	C	G	G	T	A
KAMRANGA::IRGC 26373-2	IRIS 313-10974	IRGC 128070	ind2	T	C	T	A	C	A	G	T	A	T	A	C	G	T	T	C	T	T	A	A	G	A	C	C	T	G	C	G	T	T	C	G	T	G	A	A	T	C	G	T	T	C	G	G	T	A
MADISA::IRGC 27568-1	IRIS 313-11018	IRGC 127586	aus	T	C	T	A	C	A	G	T	A	T	A	C		T	T	C	T	T	A	A	G	A	C	C	T	G	C	G	T	T	C	G	T	G	A	A	T	C	G	T	T	C	G	G	T	A
GEANT W 7::IRGC 9620-1	IRIS 313-9817	IRGC 121342	ind2	T	C	T	A	C	A	G	T	A	T	A	C	G	T	T	C	T	T	A	A	G	A	C	C	T	G	C	G	T	T	C	G	T	G	A	A	T	C	G	T	T	C	G	G	T	A
GOJOL GORIA::IRGC 26629-1	IRIS 313-9139	IRGC 125754	ind2	T	C	T	A	C	A	G	T	A	T	A	C	G	T	T	C	T	T	A	A	G	A	C	C	T	G	C	G	T	T	C	G	T	G	A	A	T	C	G	T	T	C	G	G	T	A
BK 26::IRGC 45197-1	IRIS 313-9348	IRGC 125684	ind2	T	C	T	A	C	A	G	T	A	T	A	C	G	T	T	C	T	T	A	A	G	A	C	C	T	G	C	G	T	T	C	G	T	G	A	A	T	C	G	T	T	C	G	G	T	A
TOLIL 14::IRGC 13836-2	IRIS 313-10695	IRGC 128191	ind3	T	C	T	A	C	A	G	T	A	T	A	C	G	T		C	T	T	A	A	G	A	C	C	T	G	C	G	T	T	C	G	T	G	A	G/A	T	C	G	T	T	C	G	G	T	A
ARANG	IRIS 313-8791	IRGC 117423	ind3	T	C	T	A	C	A	G	T	A	T	A	C	G	T	T	C	T	T	A	A	G	A	C	C	T	G	C	G	T	T	C	G	T	G	A	A	T	C	G	T	T	C	G	G	T	A
N 22::IRGC 46459-1	IRIS 313-10150	IRGC 126249	aus	T	C	T		C	A	G	T	A	C	G	C		T	A	G	T	C	G	G	G	G	C	T	T	A	C	A	A	A	T	G	C	T	A	G	C	C	G	C	T	T	A	G	A	A
NCS 901 A::IRGC 62568-1	IRIS 313-11650	IRGC 127668	ind2	T	C	T	A	C	A	G	T	A	T	A	C			T	C	T	T	A	A	G	A	C	C	T	G	C	G	T	T	C	G	T	G	A	A	T	C	G	T	T	C	G	G	T	A
PHOU SAO LEUM NYANG::IRGC 11570-2	IRIS 313-10651	IRGC 128134	indx	T	C	C/T	G/A	C	A	G	T	A	T	A	C	G	T	T	C	T	T	A	A	G	A	C	C	T	G	C	G	T	T	C	G	T	G	A	A	T	C	G	T	T	C	G	G	T	A
ARC 12800::IRGC 42720-2	IRIS 313-11296	IRGC 127945	indx	T	C	T	A	C	A	G	T	A	T	A	C	G	T	T	C	T	T	A		G	A	C	C	T	G	C	G	T	T	C	G	T	G		A	T	C	G	T	T	C	G	G	T	A
IR 9747 SEL::IRGC 47695-1	IRIS 313-11385	IRGC 127442	indx	T	C	T	A	C	A	G	T	A	T	A	C		T	T	C	T	T	A	A	G	A	C	C	T	G	C	G	T	T	C	G	T	G	A	A	T	C	G	T	T	C	G	G	T	A
BEIZINUO	B222	B222	ind1A	T	C	T	A	C	A	G	T	A	T	A	C	G	T	T	C	T	T	A	A	G	A	C	C	T	G	C	G	T	T	C	G	T	G	A	A	T	C	G	T	T	C	G	G	T	A
MOLIZHANXUAN	CX394	IRGC 135985	ind1B	T	C	T	A	C	A	G	T	A	T	A	C	G	T	T	C	T	T	A	A	G	A	C	C	T	G	C	G	T	T	C	G	T	G	A	A	T	C	G	T	T	C	G	G	T	A
ADANKARU::IRGC 79842-1	IRIS 313-12014	IRGC 127105	ind2	T	C	T	A	C	A	G	T	A	T	A		G		T	C	T	T	A	A	G	A	C	C	T	G	C	G	T	T	C	G	T	G	A	A	T	C	G	T	T	C	G	G	T	A
O. SATIVA::IRGC 5779-1	IRIS 313-10516	IRGC 127689	indx	T	C	T	A	C	A	G	T	A	T	A	C	G	T	T	C	T	T	A	A	G	A	C	C	T	G	C	G	T	T	C	G	T	G	A	A	T	C	G	T	T	C	G	G	T	A
PADI PUYUH::IRGC 25532-1	IRIS 313-10955	IRGC 127702	ind3	T	C	T	A	C	A	G	T	A	T	A	C	G	T	T	C	T	T	G/A	A	G	A	C	C	T	G	C	G	T	T	C	G	T	G	A	A	T	C	G	T	T	C	G	G	T	A
GOKULGANJA::IRGC 45701-1	IRIS 313-9433	IRGC 126151	ind2	T	C	T	A	C	A	G	T	A	T	A	C		T	T	C	T	T	A	A	G	A	C	C	T	G	C	G	T	T	C	G	T	G	A	A	T	C	G	T	T	C	G	G	T	A
IR 70027-8-2-2-3-2::IRGC 117382-1	IRIS 313-10375	IRGC 126028	indx	T	C	T	A	C	A	G	T	A	T	A	C	G	T	T	C	T	T	A	A	G	A	C	C	T	G	C	G	T	T	C	G	T	G	A	A	T	C	G	T	T	C	G	G	T	A
SIDIK::IRGC 66643-1	IRIS 313-8767	AH70	ind3	T	C	T	A	C	A	G	T	A	T	A	C	G	T	T	C	T	T	A	A	G	A	C	C	T	G	C	G	T	T	C	G	T	G	A	A	T	C	G	T	T	C	G	G	T	A
GAMTI 1-34::IRGC 6479-2	IRIS 313-10536	IRGC 128041	ind2	T	C	T	A	C	A	G	T	A	T	A	C	G		T	C	T	T	A	A	G	A	C	C	T	G	C	G	T	T	C	G	T	G	A	A	T	C	G	T	T	C	G	G	T	A
MATIANG::IRGC 18220-1	IRIS 313-10792	IRGC 127613	ind3	T	C	T	A	C	A	G	T	A	T	A	C	G	T	T	C	T	T	A	A	G	A	C	C	T	G	C	G	T	T	C	G	T	G	A	A	T	C	G	T	T	C	G	G	T	A
BAZAIL 980::IRGC 32817-2	IRIS 313-11124	IRGC 127991	admix	T	C	T	A	C	A	G	T	A	C		C	G	T	A	G	T	C			G		C	C/T	T	A	C	A	A	T/A	T	G		T	A	G	T/C	C	G	T/C	T	C/T	G/A	G		A
SADAJIRA (DEEP STRAW) 16-194::IRGC 38251-2	IRIS 313-11225	IRGC 132265	indx	T	C	T	A	C	A	G	T	A	T	A	C		T	T	C	T	T	A	A	G	G/A	C	C	T	G	C	G	T	T	C	G	T	G	A	A	T	C	G	T	T	C	G	G	T	A
ARC 15385::IRGC 43174-1	IRIS 313-11306	IRGC 127159	indx	T	C	T	A	C	A	G	T	A	T	A	C	G	T	T	C	T	T	A	A	G	A	C	C	T	G	C	G	T	T	C	G	T	G	A	A	T	C	G	T	T	C	G	G	T	A
SAMON::IRGC 44735-2	IRIS 313-11344	IRGC 128157	ind3	T	C	T	A	C	A	G	T	A	T	A	C	G	T	T	C	T	T	A	A	G	A	C	C	T	G	C	G	T	T	C	G	T	G	A	A	T	C	G	T	T	C	G	G	T	A
BACHHAIKALMA::IRGC 45003-2	IRIS 313-11349	IRGC 127980	ind2	T	C	T	A	C	A	G	T	A	T	A	C	G	T	T	C	T	T	A	A	G	A	C	C	T	G	C	G	T	T	C	G	T	G	A	A	T	C	G	T	T	C	G	G	T	A
IR58821-23-1-3-1	CX233	IRGC 135926	indx	T	C	T	A	C	A		T	A	T	A	C	G	T	T	C	T	T	A	A	G	A	C	C	T	G	C	G	T	T	C	G	T	G	A	A	T	C	G	T	T	C	G	G	T	A
KALU ILANKALAYAN::IRGC 36270-1	IRIS 313-8968	IRGC 125792	ind2	T	C	T	A	C	A	G	T	A	T	A	C	G	T	T	C	T	T	A	A	G	A	C	C	T	G	C	G	T	T	C	G	T	G	A	A	T	C	G	T	T	C	G	G	T	A
IR55419-04	CX232	IRGC 135924	indx	C/T	C	C/T	A	C	A	G	T	A	C	G	C	G	T	A	G	C/T	C	G	G	G	G	C	T	C/T	G/A	C/T	G	T	T/A	T	G	C	T	A	G	C	C	G	T	T	T	G/A	G	A	A
BANTA TIMA::IRGC 69474-1	IRIS 313-10045	IRGC 125673	indx	T	C	T	A	C	A	G	T	A	T	A	C	G	T	T	C	T	T	A	A	G	A	C	C	T	G	C	G	T	T	C	G	T	G	A	A	T	C	G	T	T	C	G	G	T	A
LONG MA::IRGC 11867-1	IRIS 313-10659	IRGC 127574	ind3	T	C	T	A	C	A	G	T	A	T	A	C	G	T	T	C	T	T	A	A	G	A	C	C	T	G	C	G	T	T	C	G	T	G	A	A	T	C	G	T	T	C	G	G	T	A
ZIRI	CX108	CX108	admix	T	C	T	A	C	A	G	T	A	C/T	G/A	C	G	T	A/T	G/C	T	C/T	G/A	G/A	G	G/A	C	C/T	T	G/A	C	G/A		T/A	T/C	G	C/T	G/T	A	G/A	T/C	C	G	T/C	T	C/T	G/A	G	A/T	A
NEANG MINH TONN::IRGC 75366-2	IRIS 313-11936	AS52	ind3	T	C	T	A	C	A	G	T	A	T	A	C	G		T	C	T	T	A	A	G	A	C	C	T	G	C	G	T	T	C	G	T	G	A	A	T	C	G	T	T	C	G	G	T	A
SITANDANG::IRGC 24681-1	IRIS 313-10940	IRGC 127814	ind3	T	C	T	A	C	A	G	T	A	T	A	C		T	T	C	T	T	A	A	G	A	C	C	T	G	C	G	T	T	C	G	T	G	A	A	T	C	G	T	T	C	G	G	T	A
KAMPING POUY::IRGC 22876-2	IRIS 313-10902	BC9	ind3	T	C	T	A	C	A	G	T	A	T	A	C		T	T	C	T	T	A	A	G	A	C	C	T	G	C	G	T	T	C	G	T	G	A	A	T	C	G	T	T	C	G	G	T	A
TIEN SOM::IRGC 40759-2	IRIS 313-11254	IRGC 128186	ind3	T	C	T	A	C	A	G	T	A	T	A	C		T	T	C	T	T	A	A	G		C	C	T	G	C	G	T	T	C	G	T	G	A	A	T	C	G	T	T	C	G	G	T	A
JAO' HAWN MAE JAN::IRGC 44022-2	IRIS 313-11327	IRGC 128061	ind3	T	C	T	A	C	A	G	T	A	T	A	C			T			T	A	A	G	A	C	C	T	G	C	G	T	T	C	G	T	G	A	A	T	C	G	T	T	C	G	G	T	A
TULASIBAS::IRGC 50192-2	IRIS 313-11421	IRGC 128196	ind2	T	C	T	A	C	A	G	G/T	T/A	T	A	C	G	T	T	C	T	T	A	G/A	G	A	C	C	T	G	C	G	T	T	C	G	T	G	A	A	T	C	G	T	T	C	G	G	T	A
BG304	CX76	IRGC 135841	ind1B	T	C	T	A	C	A	G	T	A	T	A	C	G		T	C	T	T	A	A	G	A	C	C	T	G	C	G	T	T	C	G	T	G	A	A	T	C	G	T	T	C	G	G	T	T/A
MODDAI KARUPPAN::IRGC 15465-1	IRIS 313-9862	IRGC 126139	ind2	T	C	T	A	C	A	G	T	A	T	A	C	G	T	T	C	T	T	A	A	G	A	C	C	T	G	C	G	T	T	C	G	T	G	A	A		C	G	T	T	C	G	G	T	A
CHAMPION::IRGC 66327-1	IRIS 313-11714	IRGC 127256	indx	T	C	T	A	C	A	G	T	A		A	A/C			T	C	T	T	A	A	G	A	C	C	T	G	C	G	T	T	C	G	T	G	A		T	C	G	T	T	C	G	G	T	A
CA HIM::IRGC 73246-1	IRIS 313-11896	IRGC 132394	ind3	T	C	T	A	C	A	G	T	A	T	A	C	G	T	T	C	T	T	A	A	G	A	C	C	T	G	C	G	T	T	C	G	T	G	A	A	T	C	G	T	T	C	G	G	T	A
MOROM::IRGC 23016-2	IRIS 313-10908	IRGC 128112	ind3	T	C	T	A	C	A	G	T	A	T	A	C	G		T	C	T	T	A	A	G	A	C	C	C/T	G	C	G	T	T	C	G	T	G	A	A	T	C	G	T	T	C		G	T	A
CA ONG (WHITE)::IRGC 47174-1	IRIS 313-11380	IRGC 128253	trop	T		T	A	C	A	G	T	A		G	C		T			T		G	G	G	G	C	T	T	A	C/T	G	T	T/A	T			G/T	A		C	C	G	T	T			G		A
HONGGENGHANGU3	B135	B135	indx	T	C	T	A	C	G/A	G	T	A	T	A	C	G	T	T	C	T	T	A	A	G	G/A	C	C	T	G	C	G	T	T	C	G	T	G	A	A	T	C	G	T	T	C	G	G	T	A
CIWINI SML::IRGC 50642-1	IRIS 313-9939	IRGC 121316	admix	T	C	T	A	C	A	G	T	A	T	A	C	G	T	T	C	T	T	A	A	G	A	C	C	T	G	C	G	T	T		G	T	G	A	A	T	C	G	T	T	C	G	G	T	A
BONG SEN::IRGC 7011-1	IRIS 313-10554	IRGC 127235	ind3	T	C	T	A	C	A	G	T	A	T	A	C	G	T	T	C	T	T	A	A	G	A	C	C	T	G	C	G	T	T	C	G	T	G	A	A	T	C	G	T	T	C	G	G	T	A
ARC 13888::IRGC 41288-2	IRIS 313-11262	IRGC 127952	indx	T	C	T	A	C	A	G	T	A	T	A	C	G		T	C	T	T	A	A	G	A	C	C	T	G	C	G	T	T		G	T	G	A	A	T	C	G	T	T	C	G	G	T	A
ARC 13934::IRGC 41325-2	IRIS 313-11264	IRGC 132241	indx	T	C	T	A	C	A	G	T	A	T	A	C	G	T	T	C	T	T	A	A	G	A	C	C	T	G	C	G	T	T	C	G		G	A	A	T	C	G	T	T	C	G	G	T	A
PATNAI 31-675::IRGC 38145-1	IRIS 313-9049	AH89	ind2	T	C	T	A	C	A	G	T	A	T	A	C	G	T	T	C	T	T	A	A	G	A	C	C	T	G	C	G	T	T	C	G	T	G	A	A	T	C	G	T	T		G	G	T	A
TANBAUNG::IRGC 33732-2	IRIS 313-11143	IRGC 128180	indx	T	C	T	A	T/C	G/A	G	T	A	T	A	C	G	T	T	C	T	T	A	G/A		A	C	C	T	G	C	G	T	T	C	G	T	G		A	T	A/C	G	T	T	C	G	G	T	A
BHUT MURI::IRGC 34861-1	IRIS 313-11166	IRGC 127224	aus	T	C	T	A	C	A	G	T	A	C	G	C	G	T	A	G	T	C	G	G	G	G	C	T	T	A	C	A	A	A	T	G	C	T	A	G	C	C	G	C	T	T	A	G	A	A
CO43	CX146	IRGC 135871	indx	T	C	T	A	C	A	G	T	A	T	G/A	C	T/G	T	T	C	T	T	A	A	G	A	C	C	T	G	C	G	T	T	C	G	T	G	A	A	T	C	G	T	C/T	C	G	T/G	T	A
IR 4630-22-2-5-1-3::G1	IRIS 313-15898	IRGC 126962	indx	T	C	T	A	C	A	G	T	A	T	A	C	G	T	T	C	T	T	A	A	G	A	C	C	T	G	C	G	T	T	C	G	T	G	A	A	T	C	G	T	T	C	G	G	T	A
LUA DEN MUA::IRGC 7185-1	IRIS 313-10556	IRGC 135770	ind3	T	C	T	A	C	A	G	T	A	T	A	C		T	T	C	T	T	A	A	G	A	C	C	T	G	C	G	T	T	C	G	T	G	A	A	T	C	G	T	T	C	G	G	T	A
ADT 12::IRGC 6254-1	IRIS 313-10527	IRGC 127107	ind2	T	C	T	A	C	A	G	T	A	T	A	C	G	T	T	C	T	T	A	A	G	A	C	C	T	G	C	G	T	T	C	G	T	G	A	A	T	C	G	T	T	C	G	G	T	A
DICULA::IRGC 36729-2	IRIS 313-11196	IRGC 132333	ind3	T	C	T	A	C	A	G	T	A	T	A	C		T	T	C	T	T	A	A	G	A	C	C	T	G	C	G	T	T	C	G	T	G	A	A	T	C	G	T	T	C	G	G	T	A
ARC 6579::IRGC 42510-1	IRIS 313-11290	IRGC 127165	admix	T	C	T	A	C	A	G	T	A	C/T	G/A	C	G	T	A/T	G/C	T	C/T	G/A	G/A	G	G/A	C	C/T	T		C	G		T/A	T/C	G	C/T	G/T	A	A	T/C	C	G		T		G	G	A/T	A
ARC 10120::IRGC 42557-2	IRIS 313-11292	IRGC 127929	indx	T	C	T	A	C	A	G	T	A	T	A	C	G		T		T	T	A		G		C	C	T	G	C	G	T	T	C	G	T	G	A	A	T	C	G	T	T	C	G	G	T	A
SUFALDHULA::IRGC 46698-2	IRIS 313-11372	IRGC 128173	ind2	T	C	T	A	C	A	G	T	A	T	A	C	G	T	T	C	T	T	A	A	G	A	C	C	T	G	C	G	T	T				G	A	A	T	C	G	T	T	C	G	G	T	A
DUDRE::IRGC 52523-1	IRIS 313-8631	IRGC 125608	ind2	T	C	T	A	C	A	G	T	A	T	A	C			T	C	T	T	A	A	G	A	C	C	T	G	C	G	T	T	C	G	T	G	A	A	T	C	G	T	T	C	G	G	T	A
PERUNEL::IRGC 63113-1	IRIS 313-8647	IRGC 125621	ind2	T	C	T	A	C	A	G	T	A	T	A	C	G		T	C	T	T	A	A	G	A	C	C	T	G	C	G	T	T	C	G	T	G	A	A	T	C	G	T	T	C	G	G	T	A
MOSHI::IRGC 69737-1	IRIS 313-11785	IRGC 127631	ind3	T	C	T	A	C	A	G	T	A	T	A	C		T	T	C	T	T	A	A	G	A	C	C	T	G	C	G	T	T		G	T	G	A	A	T	C	G	T	T	C	G	G	T	A
ANG KANG K P::IRGC 22716-2	IRIS 313-10898	IRGC 127928	ind3	T	C	T	A	C	A	G	T	A	T	A	C		T	T	C	T	T	A	A	G	A	C	C	T	G	C	G	T	T	C	G	T	G	A	A	T	C	G	T	T			G	T	A
MANSAT 3::IRGC 33341-1	IRIS 313-11134	IRGC 135771	indx	T	C	T	A	C	A	G	T	A	T	A	C		T	T	C	T	T	A	A	G	A	C	C	T	G	C	G	T	T	C	G	T	G	A	A	T	C	G	T	T	C	G	G	T	A
PANIKELASH::IRGC 46500-2	IRIS 313-11368	IRGC 128128	ind2	T	C	T	A	C	A	G	T	A	T	A	C	G	T	T	C	T	T	A	A	G	A	C	C	T	G	C	G	T	T	C	G	T	G	A	A	T	C	G	T	T	C	G	G	T	A
PADI SIAM KUNING	CX141	IRGC 136019	ind3	T	C	T	A	C	A	G	T	A	T	A	C	G	T	T	C	T	T	A	A	G	A	C	C	T	G	C	G	T	T	C	G	T	G	A	A	T	C	G	T	T	C	G	G	T	A
SADUMONI::IRGC 25919-1	IRIS 313-10964	IRGC 127777	aus	T	C	T	A			G	T	A	C	G	C	G	T	A	G	T	C	G	G	G	G	C	T	T	A	C	A	A	A	T		C	T	A	G		C	G	C	T	T	A	G	A	A
MIN KE ZHAN::IRGC 72230-1	IRIS 313-10191	IRGC 125841	ind1A	T	C	T	A	C	A	G	T	A	T	A	C	G	T	T	C	T	T	A	A	G	A	C	C	T	G	C	G	T	T	C	G	T	G	A	A	T	C	G	T	T	C	G	G	T	A
MUAY::IRGC 71318-1	IRIS 313-11839	IRGC 127637	ind3	T	C	T	A	C	A	G	T	A	T	A	C		T	T	C	T	T	A	A	G	A	C	C	T	G	C	G	T	T	C	G	T	G	A	A	T	C	G	T	T	C	G	G	T
PARE MAROMBA::IRGC 25074-2	IRIS 313-10948	IRGC 132363	admix	T	C	T	A	C	A	G	T	A	C/T	G/A	C		T	A/T	G/C	T	C/T	G/A	G/A	G	G/A	C	C/T	T	G/A	C/T	G	T	T/A	T/C	G	C/T	G/T	A	G/A	T/C	C	G	T	T	C/T	G/A	G	A/T	A
KR200	CX388	IRGC 135972	ind1B	T	C	T	A	C	A	G	T	A	T	A	C	G	T	T	C	T	T	A	A	G	A	C	C	T	G	C	G	T	T	C	G	T	G	A	A	T	C	G	T	T	C	G	G	T	A
KUSHIARA::IRGC 34709-1	IRIS 313-9174	IRGC 125814	ind2	T	C	T	A	C	A	G	T	A	T	A	C	G	T	T	C	C/T	T	A	A	G	A	C	C	T	G	C	G	T	T	C	G	T	G	A	G/A	T	C	G	T	T	C	G	G	T	A
AGUYOD::IRGC 67423-1	IRIS 313-9423	IRGC 125635	trop	T	C	T	A	C	A		T	A	C	G	C	G	T	A	G	T	C	G	G	G	G	C	T	T	A	T	G	T		T	G		T	A	G	C	C	G	T	T	T	A	G	A
SADAJIRA 19-317::IRGC 38344-2	IRIS 313-11227	IRGC 128154	ind2	T	C	T	A	C	A	G	T	A		A	C		T	T	C	T	T	A	A	G	A	C	C	T	G	C		T	T	C	G	T	G	A	A		C	G	T	T	C	G	G	T
YANSHUICHI	B133	B133	indx	T	C	C/T	G/A	C	A	G	T	A	T	A			T	T	C	T	T	A	A	G	A	C	C	T	G	C	G	T	T	C	G	T	G	A	A	T	C	G	T	T	C	G	G	T	A
MR106	CX68	IRGC 135989	indx	T	C	T	A	C	A	G	T	A	T	A	C		T	T	C	T	T	A	A	G	A	C	C	T	G	C	G	T	T	C	G	T	G	A	G/A	T	C	G	T	T	C	G	G	T	A
NIAO YAO::IRGC 5496-1	IRIS 313-8743	IRGC 126075	indx	T	C	T	A	C	A	G	T	A	T	A	C	G	T	T	C	T	T	A	A	G	A	C	C	T	G	C	G	T	T	C	G	T	G	A	A	T	C	G	T	T	C	G	G	T	A
ARC 14663::IRGC 41671-2	IRIS 313-11270	IRGC 127959	aro	T	C	T	A	T/C	G/A	G	T	A	C	G	C	G	C/T	A	G	T	C	G	G	G	G	T/C	T	C/T	A	C	A	T/A	T/A	T	A/G	C	G/T	A/G	G	C	C	G	T/C	C/T	C/T	G/A	T/G	A	T/A
BIRUI SAIL::IRGC 31745-2	IRIS 313-11114	IRGC 132305	ind2	T	C	T	A	C	A	G	T	A	T	A	C	G	T	T	C	T	T	A	A	G	A	C	C	T	G	C	G	T	T	C	G	T	G	A	A	T	C	G	T	T	C	G	G	T	A
AT354	CX75	IRGC 135832	indx	T	C	T	A	C	A	G	T	A	T	A	C	G	T	T	C	T	T	A	A	G	A	C	C	T	G	C	G	T	T	C	G	T	G	A	A	T	C	G	T	T	C	G	G	T	A
SADAJIRA 19-287::IRGC 38320-1	IRIS 313-8737	IRGC 126270	ind2	T	C	T	A	C	A	G	T	A	T	A	C		T	T	C	T	T	A	A	G	A	C	C	T	G	C	G	T	T	C	G	T	G	A	A	T	C	G	T	T	C	G	G	T	A
HONG DU BAI::IRGC 72098-1	IRIS 313-11863	IRGC 127413	ind1A	T	C	T	A	C	A	G	T	A	T	A	C			T	C	T	T	A	A	G	A	C	C	T	G	C	G	T	T	C	G	T	G	A	A	T	C	G	T	T	C	G	G	T	A
INAMBOG::IRGC 19415-1	IRIS 313-10829	IRGC 128320	trop	C	T	C	G	T	G	A	G	T	C	G	A	T	C	A	G	C	C	G	G	T	G	T	C	T	G	C	G	T	T	T	A	C	G	A	G	T	A	A	T	C	C	G	T	A	T
DAMNOEUB KHSE SAUT::IRGC 22819-2	IRIS 313-10899	IRGC 128025	ind3	T	C	T	A	C	A	G	T	A	T	A	C	G	T	T	C	T	T	A	A	G	A	C	C	T	G	C	G	T	T	C	G	T	G	A	A	T	C	G	T	T	C	G	G	T	A
JOTA BITCHI 1::IRGC 77253-1	IRIS 313-8683	IRGC 135532	ind2	T	C	T	A			G	T	A	T	A	C		T	T	C	T	T	A	A	G	A	C	C	T	G	C	G	T	T	C	G	T	G	A	A	T	C	G	T	T	C	G	G	T	A
SULUS BALOK::IRGC 73862-1	IRIS 313-11906	IRGC 135582	trop	C	T	C	G	T	G	A	G	T	C	G	A	T	C	A	G	C	C	G	G	T	G	T	C	T	G	C	G	T	T	T	A	C	G	A	G		A		T	C	C	G	T	A	T
AEB 368 RIP P TYPE ADT::IRGC 49359-2	IRIS 313-11403	IRGC 127923	indx	T	C	T	A	C	A	G	T	A	T	A	C	G	T	T	C	T	T	A	A	G	A	C	C	T	G	C	G	T	T	C	G	T	G	A	A	T	C	G	T	T	C	G	G	T	A
NAHNG PRAYAH 132::IRGC 11470-1	IRIS 313-10650	AZ37	ind3	T	C	T	A	C	A	G	T	A	T	A	C	G	T	T	C	T	T	A	A	G	A	C	C	T	G	C	G	T	T	C	G	T	G	A	A	T	C	G	T	T	C	G	G	T	A
PARIJAT::IRGC 37272-2	IRIS 313-11208	IRGC 128129	indx	T	C	T	A	C	A	G	T	A	T	A	C		T	T	C	T	T	A	A	G	A	C	C	T	G	C	G	T	T	C	G	T	G	A	A	T	C	G	T	T	C	G	G	T	A
ARC 7236::IRGC 12335-1	IRIS 313-10667	IRGC 127168	ind2	T	C	T	A	C	A	G	T	A	T	A	C	G	C/T	T	C	T	T	A	A	G	A	C	C	T	G	C	G	T	T	C	G	T	G	A	A	T	C	G	T	T	C	G	G	T	A
PA MATIS::IRGC 77811-1	IRIS 313-11976	IRGC 135577	ind3	T	C	T	A	C	A	G	T	A	T	A	C	G		T	C	T	T	A	A	G	A	C	C	T	G	C	G	T	T		G	T	G	A	A	T	C	G	T	T	C	G	G	T	A
DAU NGHA THAI BINH::IRGC 82891-1	IRIS 313-12078	IRGC 127301	indx	T	C	T	A	C	A	G	T	A	T	A	C	G	T	T	C	T	T	A	A	G	A	C	C	T	G	C	G	T	T	C	G	T	G	A	A	T	C	G	T	T	C	G	G	T	A
BW311-9	CX238	IRGC 135854	ind1B	T	C	T	G/A	C	A	G	T	A	T	A	C	G	T	T	C	T	T	A	A	G	A	C	C	T	G	C	G	T	T	C	G	T	G	A	A	T	C	G	T	T	C	G	G	T	A
ARC 14654::IRGC 41663-1	IRIS 313-8900	IRGC 125650	ind2	T	C	T	A	C	A	G	T	A	T	A	C		T	T	C	T	T	A	A	G	A	C	C	T	G	C	G	T	T	C	G	T	G	A	A	T	C	G	T	T	C	G	G	A/T	T/A
NEANG NARY::IRGC 23084-1	IRIS 313-10911	BC18	ind3	T	C	T	A	C	A	G	T	A	T	A	C	G	T	T	C	T	T	A		G	A	C	C	T	G	C	G	T	T	C	G	T	G	A	A	T	C	G	T	T	C	G	G	T	A
GINATOS::IRGC 26876-1	IRIS 313-10991	IRGC 128298	trop	T	C	T	A	C	A	G	T	A	C	G	C		T	A			C	G	G	G	G	C	T	T				T				C		A	G	C		G	T			A	G	A	A
ARC 12559::IRGC 22148-2	IRIS 313-10885	IRGC 127942	indx	T	C	T	A	C	A		T	A		A	C		T	T	C	T	T	A	A	G	A	C	C	T	G	C	G	T	T		G	T	G	A	A	T	C	G	T	T	C	G	G	T	A
JALMAGNA	CX153	IRGC 135951	ind2	T	C	T	A	C	A	G	T	A	T	A	C	G	T	T	C	T	T	A	A	G	A	C	C	T	G	C	G	T	T	C	G	T	G	A	A	T	C	G	T	C/T	C	G	G	T	A
TYPE 50::IRGC 74782-1	IRIS 313-8754	IRGC 126011	ind2	T	C	T	A	C	A	G	T	A	T	A	C		T	T	C	T	C/T	G/A	A	G	A	C	C	T	G	C	G	T	T	C	G	T	G	A	A	T	C	G	T	T	C	G	G	T	A
MAKRO::IRGC 74763-1	IRIS 313-9258	IRGC 126158	ind2	T	C	T	A	C	A	G	T	A	T	A	C	G		T	C	T	T	A	A	G	A	C	C	T	G	C	G	T	T	C	G	T	G	A	A	T	C	G	T	T	C	G	G	T	A
ARC 10159::IRGC 20754-2	IRIS 313-10855	IRGC 132316	ind2	T	C	T	A	C	A	G	T	A	T	A	C	G		T	C	T	T	A	A	G	A	C	C	T	G	C	G	T	T	C	G	T	G	A	A	T	C	G	T	T	C	G	G	T	A
TJANTAJAN	B173	IRGC 136056	admix	T	C	T	A	C	A	G	T	A	C	G	C	G	T	A	G	T	C	G	G	G	G	C	T	T	A	C	A	A	A	T	G	C	T		G	C	A/C	G	C	T	T	A	G	A	A
KHAO KAI::IRGC 78251-1	IRIS 313-9281	IRGC 125801	ind3	T	C	T	A	C	A	G	T	A	T	A	C	G	T	T	C	T	T	A	A	G	A	C	C	T	G	C	G	T	T	C	G	T	G	A	A	T	C	G	T	T	C	G	G	T	A
ARC 14299::IRGC 42889-2	IRIS 313-11299	IRGC 127954	indx	T	C	T	A	C	A	G	T	A	T	A	C		T	T	C	T	T	A	A	G	A	C	C	T	G	C	G	T	T	C	G	T	G	A	A	T	C	G	T	T	C	G	G	T	A
AMON 4::IRGC 49375-2	IRIS 313-11404	IRGC 127925	ind2	T	C	T	A	C	A	G	T	A	T	A	C				C	T	T	A	A	G	A	C	C	T	G	C	G	T	T	C	G	T	G	A	A	T	C	G	T	T	C	G	G	T	A
FEI GAI 122::IRGC 63599-1	IRIS 313-8412	IRGC 125609	indx	T	C	T	A	C	A	G	T	A	T	G/A	C	G		T	C	T	T	A	G/A	G	A	C	C	T		C	G	T	T	C	G	T	G	A	A	T	C	G	T	T	C	G	G	T	A
KALO CHAKOL::IRGC 77258-1	IRIS 313-9218	IRGC 126136	ind2	T	C	T	A	C	A	G	T	A	T	A	C		T	T	C	T	T	A	A	G	A	C	C	T	G	C	G	T	T	C	G	T	G	A	A	T	C	G	T	T	C	G	G	T	A
R 762::IRGC 70531-1	IRIS 313-11808	IRGC 128444	indx	T	C	T	A	C	A	G	T	A	T	A	C	G		T	C	T	T	A	A	G	A	C	C	T	G	C	G	T	T	C	G	C/T	G	A	A	T	C	G	T	T	C	G	G	T	A
CUTTACK 29::IRGC 49573-1	IRIS 313-11409	IRGC 127289	ind2	T	C	T	A	C	A	G	T	A	T	A	C	G	T	T	C	T	T	A	A	G	A	C	C	T	G	C	G	T	T	C	G	T	G	A	A	T	C	G	T	T	C	G	G	T	A
MAMORIAKA::IRGC 68672-1	IRIS 313-9732	IRGC 125833	ind2	T	C	T	A	C	A	G	T	A	T	A	C		T	T	C	T	T	A	A	G	A	C	C	T	G	C	G	T	T	C	G	C/T	G	A	A	T	C	G	T	T	C	G	G	T	A
KHAGRAI DIGHA::IRGC 53529-1	IRIS 313-11486	IRGC 135757	admix	T	C	T	A	C	A	G	T	A	C/T		C	G	T	A/T	G/C	T	C/T	G/A	G/A	G	G/A	C		T	G/A	C	G/A	T/A	A	T/C	G	C/T		A	G/A		C	G	T/C	T	C/T	G/A	G	A/T	A
SHAN KAUK HNYIN::IRGC 81656-1	IRIS 313-12050	IRGC 128468	indx	T	C	T	A	C	A	G	T	A	T	A	C	G		T	C	T	T	A	A	G	A	C	C	T	G	C	G	T	T	C	G	T	G	A	A	T	C	G	T	T	C	G	G	T	A
ARC 7425::IRGC 42538-1	IRIS 313-11291	IRGC 127170	aus	T	C	T	A	C	A	G	T	A	T	A	C			T	C	T	T	A	A	G	A	C	C	T	G	C	G	T	T	C		T	G	A	A		C	G	T	T	C	G	G	T	A
BONG BOI::IRGC 32094-1	IRIS 313-9637	IRGC 125689	ind3	T	C	T	A	C	A	G	T	A	T	A	C	G	T	A/T	C	T	T	A	A	G	A	C	C	T	G	C	G	T	T	C	A/G	T	G	A	G/A		A/C	G	T	T	C	G	G	T	A
MR 69::IRGC 60188-1	IRIS 313-11588	IRGC 127636	ind3	T	C	T	A	C	A	G	T	A	T	A	A/C	G		T	C	T	T	A	A	G	A	C	C	T	G	C	G	T	T	C	G	T	G	A	A	T	C	G	T	T	C	G	G	T	A
PACHCHAIPERUMAL 2462-11::IRGC 3474-1	IRIS 313-10476	IRGC 127698	ind2	T	C	T	A	C	A	G	T	A	T	A	C				C	T	T	A	A	G	A	C	C	T	G	C	G	T	T	C	G	T	G	A	A	T	C	G	T	T	C	G	G	T	A
CADUNG SO BLOC 1::IRGC 30231-1	IRIS 313-11096	IRGC 135743	ind3	T	C	T	A	C	A	G	T	A	T	A	C	G		T	C	T	T	A	G/A	G	A	C	C	T	G	C	G	T	T	C	G	T	G	A	A	T	C	G	T	T	C	G	G	T	A
PMS 10B	B195	IRGC 136021	indx	T	C	T	A	C	A	G	T	A	T	A	A/C	T/G	T	T	C	T	T	A	G/A	G	A	C	C	T	G	C	G	T	T	C	G	T	G	A	A	T	C	G	T	T	C	G	G	T	T/A
ARAURE 1::IRGC 116956-1	IRIS 313-10289	IRGC 125950	ind1B	T	C	T	A	C	A	G	T	A	T	A	C			T	C	T	T	A	A	G	A	C	C	T	G	C	G	T	T	C	G	T	G	A	A	T	C	G	T	T	C	G	G	T	A
PULU RENNI::IRGC 27386-1	IRIS 313-11006	IRGC 127747	ind3	T	C	T	A	C	A	G	T	A	T	A	C	G	T	T	C	T	T	A	A	G	A	C	C	T	G	C	G	T	T	C	G	T	G	A	A	T	C	G	T	T	C	G	G	A/T	A
PENDEK LAYUNG::IRGC 43542-2	IRIS 313-11315	IRGC 128131	ind3	T	C	T	A	C	A	G	T	A	T	A	C		T	T	C	T	T	A	A	G	A	C	C	T	G	C	G	T	T	C	G	T	G	A	A	T	C	G	T	T	C	G	G	T	A
CHI SHENG TAO::IRGC 4606-1	IRIS 313-9204	IRGC 125704	ind1A	T	C	T	A	C	A	G	T	A	T	A	C	G	T	T	C	T	T	A	A	G	A	C	C	T	G	C	G	T	T	C	G	T	G	A	A	T	C	G	T	T	C	G	G	T	A
PA KABAKIE::IRGC 58541-1	IRIS 313-9687	AG93	indx	T	C	T	A	C	A	G	T	A	T	A	C	G	T	T	C	T	T	A	A	G	A	C	C	T	G	C	G	T	T	C	G	T	G	A	A	T	C	G	T	T	C	G	G	T	A
TOAM JUM::IRGC 96077-1	IRIS 313-12270	IRGC 127864	indx	T	C	T	A	C	A	G	T	A	T	A	C			T	C	T	T	A	A	G	A	C	C	T	G	C	G	T	T	C	G	T	G	A	A	T	C	G	T	T	C	G	G	T	A
DB 3::IRGC 8361-1	IRIS 313-10587	IRGC 127308	aus	T	C	T	A	C	A	G	T	A	C	G	C			A	G	T	C	G	G	G	G	C	T	T	A	C	A	A	A	T	G	C	T	A	G	C	C	G	C	T	T	A	G	A	A
SUDU KARAYAL::IRGC 15348-1	IRIS 313-10715	IRGC 127827	ind2	T	C	T	A	C	A	G	T	A	T	G/A	C		T	T	C	T	T	A	A	G	A	C	C	T	G	C	G	T	T	C	G	T	G	A	A	T	C	G	T	T	C	G	G	T	A
SELN 244A6-20	B021	IRGC 136044	indx	T	T/C	T	A	C	A	G	T	A	T	G/A	C	G	T	T	C	T	T	A	A	G	A	C	C	C/T	G	C	G	T	T	C	G	T	G	A	A	T	C	G	T	T	C	G	G	T	A
KREM KRAHAM::IRGC 22981-2	IRIS 313-10904	IRGC 128091	ind3	T	C	T	A	C	A	G	G/T	T/A	T	A			T	T		T	T	A	A	G	A	C	C	T	G	C	G	T	T	C	G	T	G	A	A	T	C	G	T	T	C	G	G	T	A
KARISHNABELI::IRGC 61979-1	IRIS 313-11628	IRGC 127494	admix	T	C	T	A	C	A	G	T	A	C/T		C	G		A/T	G/C	T	C/T	G/A		G	G/A	C	C/T	T	G/A	C	G/A	A		T/C	G	C/T	G/T	A	G	T/C	C	G	T	T	C/T	G/A	G	A/T	A
T 21::IRGC 8892-1	IRIS 313-10608	IRGC 127832	aus	T	C	T	A	C	A	G	T	A	C	G	C	G	T	A	G	T	C	G	G	G	G	C	T	T	A	C	A	A	A	T	G	C	T	A	G	C	C	G	C	T	T	A	G	A	A
NGALONGYI::IRGC 33479-2	IRIS 313-11137	IRGC 128118	indx	T	C	T	A	C	A	G	T	A	T	A	C	G	T	T	C	T	T	A	A	G	A	C	C	T	G	C	G	T	T	C	G	T	G	A	A	T	C	G	T	T	C	G	G	T	A
BENA JHUPI::IRGC 34850-2	IRIS 313-11165	IRGC 127993	aus	T	C	T	A	C	A	G		A	T	A	C		T		C	T	T	A	A	G	A	C	C	T	G	C	G	T	T	C	G	T	G	A	A	T	C	G	T	T	C	G	G	T	A
DUDH KADAR::IRGC 67707-1	IRIS 313-8796	IRGC 125607	ind2	T	C	T	A	C		G	T	A	T	A	C			T	C	T	T	A	A	G		C	C	T	G	C	G	T	T	C	G	T	G	A	A	T	C	G	T	T	C	G	G	T	A
HAWM TOONG::IRGC 48007-1	IRIS 313-8722	AH63	ind3	T	C	T	A	C	A	G	T	A	T	A	C	G	T	T	C	T	T	A	A	G	A	C	C	T	G	C	G	T	T	C	G	T	G	A	A	T	C	G	T	T	C	G	G	T	A
MAK NAM::IRGC 12940-2	IRIS 313-10680	IRGC 132354	ind3	T	C	T	A	C	A	G	T	A	T	A	C		T	T	G/C	C/T	T	A	A	G	A	C	C	T	G	C	G	T	T	C	G	T	G	A	A	T	C	G	T	T	C	G	G	T	A
RADIN EBOS 35::IRGC 14204-1	IRIS 313-10701	AZ88	ind3	T	C	T	A	C	A	G	T	A	T	A	C	G	T	T	C	T	T	A	A	G	A	C	C	T	G	C	G	T	T	C	G	T	G	A	A	T	C	G	T	T	C	G	G	T	A
ARC 18175::IRGC 42316-1	IRIS 313-8458	IRGC 131928	indx	T	C	T	A	C	A	G	T	A	T	A	C	G	T		C	T	T	A	A	G	A	C	C	T	G	C	G	T	T	C	G	T	G	A	A	T	C	G	T	T	C	G	G	T	A
N22	CX368	IRGC 135996	aus	T	C	T	A	C	A	G		A	C	G	C	G	T	A	G	T	C	G	G	G	G	C	T	T	A	C	A	A	A	T	G	C	T	A	G	C	C	G	C	T	T	A	G	A	A
YUELIANGGU	CX390	CX390	indx	T	C	T	A	C	A	G	T	A	T	A	C	T/G	T	T	G/C	C/T	T	A	A	G	A	C	C	T	G	C	G	T	T	C	G	T	G	A	A	T	C	G	T	T	C	G	G	A/T	T/A
NIRGUNI::IRGC 61127-1	IRIS 313-8757	IRGC 126000	ind2	T	C	T	A	C	A	G	T	A	C/T	A	C	G	T	T	C	T	C/T	A	A	G	A	C	C	T	G	C	G	T	T	C	G	C/T	G	A	A	T	C	G	T	T	C	G	G	A/T	T/A
KHSAY VENG::IRGC 22915-1	IRIS 313-10903	IRGC 135762	ind3	T	C	T	A	C	A	G	T	A	T	A	C	G	T	T	C	T	T	A	A	G	A	C	C	T	G	C	G	T	T	C	G	T	G	A	A	T	C	G	T	T	C	G	G	T	A
HUA 565	CX341	IRGC 135908	indx	T	C	T	A	C	G/A	G	G/T	T/A	T	A	C	G	T	T	C	T	T	A	A	G	A	C	C	T	G	C	G	T	T	C	G	T	G	A	A	T	C	G	T	T	C	G	G	T	A
221 C 391-1-3-3::IRGC 7600-1	IRIS 313-10566	IRGC 127099	indx	T	C	T	A	C	A	G	T	A	T	A	C		T	T	C	T	T	A	A	G	A	C	C	T	G	C	G	T	T	C	G	T	G	A	A	T	C	G	T	T	C	G	G	T	A
THAO LOUANG::IRGC 29688-2	IRIS 313-11081	IRGC 128184	ind3	C/T	C	T	A	C	G/A	G	T	A	T	A	C	G	C/T	A/T	C	T	T	G/A	G/A	G	G/A	T/C	C	T	G	C	G	T	T	C	G	C/T	G	A	G/A	T	A/C	G	T	C/T	C	G	T/G	A/T	T/A
KALA MUNA::IRGC 31832-2	IRIS 313-11115	IRGC 128066	ind2	T	C	T	A	C	A	G	T	A	T		C			T	C	T	T	A	A	G	A	C	C	T	G	C	G	T	T	C	G	T	G	A	A	T	C	G	T	T	C	G	G	T	A
LUDI GOCHYA::IRGC 26504-2	IRIS 313-10982	IRGC 128100	ind2	T	C	T	A	C	A	G	T	A	T	A	C	G	T	T	C	T	T	A	A	G	A	C	C	T	G	C	G	T	T	C	G	T	G	A	A	T	C	G	T	T	C	G	G	T	A
BAIANG 6::IRGC 6129-1	IRIS 313-8846	IRGC 125668	indx	T	C	T	A	C	A	G	T	A	T	A	C	G		T	C	T	T	A	A	G	A	C	C	T	G	C	G	T	T	C	G	T	G	A	A	T	C	G	T	T	C	G	G	A/T	T/A
ARC 7056::IRGC 40914-1	IRIS 313-11255	IRGC 127167	indx	T	C	T	A	C	A	G	T	A	T	A	C		T	T	C	T	T	A	A	G	A	C	C	T	G	C	G	T	T	C	G	C/T	G	A	A	T	C	G	T	T	C	G	G	T	A
ASHMBER::IRGC 27522-1	IRIS 313-8850	IRGC 125657	ind2	T	C	T	A	C	A	G	T	A	T	A	C		T	T	C	T	T	A	A	G	A	C	C	T	G	C	G	T	T	C	G	T	G	A	A	T	C	G	T	T	C	G	G	T	A
PHCAR KABAS::IRGC 81357-1	IRIS 313-12042	IRGC 132031	ind3	T	C	T	A	C	A	G	T	A	T	A	C	G	T	T	C	T	T	G/A	A	G	G/A	C	C	T	G	C	G	T	T	C	G	T	G	A	A	T	C	G	T	T	C	G	G	T	A
SANTIANNUO	B044	IRGC 136042	indx	C/T	C	T	A	C	A	G	T	T/A	C/T	A	C	G		T	G/C	C/T	C/T	A	A	G	A	T/C	C	C/T	G	C	G	T	T	C	G	T	G	A	A	T	C	G	T	T	C	G	G	T	A
LIUSHIZAO	B163	B163	ind1A	T	C	C/T	A	C	A	G	T	A	T	A	A/C	T/G	T	T	C	T	T	G/A	A	G	A	C	C	T	G	C	G	T	T	C	G	T	G	A	A	T	A/C	G	T	T	C	G	G	T	A
SAMBOK ANGKRANG::IRGC 81375-1	IRIS 313-12043	IRGC 128458	ind3	T	C	T	A	C	A	G	T	A	T	A				T	C	T	T	A	A	G	A	C	C	T	G	C	G	T	T	C	G	T	G	A	A	T	C	G	T	T	C	G	G	T	A
HAM MOON::IRGC 9135-2	IRIS 313-10614	IRGC 128049	indx	C/T	C	T	A	C	G/A	G		A	T	A	C	G	T	T	C	T	T	A	A	G	A	C	C	T	G	C	G	T	T	C	G	T	G	A	A	T	C	G	T	T	C	G	G	T	A
TYB 11::IRGC 33821-2	IRIS 313-11147	IRGC 128198	indx	T	C	T	A	C	A	G	T	A	T	A	C	G	T	T	C	T	T	A	A		A	C	C	T	G	C	G	T	T	C	G	T	G	A	A	T	C	G	T	T	C	G	G	T	A
DODGUI::IRGC 6666-1	IRIS 313-10543	IRGC 128281	aus	T	C	T	A	C	A	G	T	A	C	G	C	G	T	A	G	T	C	G	G	G	G	C	T	T	A	C	A	A	A	T	G		T	A	G	C	C	G	C	T	T	A	G	A	A
BR11	CX2	IRGC 135847	indx	T	C	T	A	C	A	G	T	A	T	A	C	G	T	T	C	T	T	A	A	G	A	C	C	T	G	C	G	T	T	C	G	T	G	A	A	T	C	G	T	T	C	G	G	T	A
KAHATAWEE::IRGC 12004-1	IRIS 313-10662	IRGC 127476	ind2	T	C	T	A	C	A	G	T	A	T	A	C	G	T	T	C	T	T	A	A	G	A	C	C	T	G	C	G	T	T	C	G	T	G	A	A	T	C	G	T	T	C	G	G	A/T	T/A
ARC 13785::IRGC 41218-2	IRIS 313-11261	IRGC 127951	indx	T	C	T	A	C	A	G	T	A	T	A	C		T	T	C	T	T	A	A	G	A	C	C	T	G	C	G	T	T	C	G	T	G	A	A	T	C	G	T	T	C	G	G	T	A
ZACAODAO 13	B049	IRGC 136086	aus	T	C	T	A	C	A	G	T	A	T	G/A	C	G	T	T	C	T	T	A	A	G	A	C	C	T	G	C	G	T	T	C	A/G	C/T	G	A	A	T	C	G	T	T	C	G	G	T	A
BAHN DAENG::IRGC 65771-1	IRIS 313-11704	AQ6	ind3	T	C	T	A	C	A	G	T	A	C	G	C	G	T	A	G	T	C	G	G	G	G	C	C	T	G	C	G	T	T	T	G	C	G	A	G	T	C	G	T	T	C	G	G	A	A
DISSI::IRGC 101346-1	IRIS 313-12325	IRGC 127321	ind2	T	C	T	A	C	A	G	T	A		A	C		T	T	C	T	T	A	A	G	A	C	C	T	G	C	G	T	T	C	G	T	G	A	A	T	C	G	T	T	C	G	G	T	A
ARC 15387::IRGC 43175-2	IRIS 313-11307	IRGC 127965	indx	T	C	T	A	C	A	G	T	A	T	A	C		T				T	A	A	G	A		C	T	G	C			T	C	G			A		T	C	G	T	T	C	G	G	T
SAITA::IRGC 31618-1	IRIS 313-11111	IRGC 127778	aus	T	C	T	A	C	A	G			C	G	C		T	A	G	T	C	G	G	G	G	C	T	T	A	C	G/A	A	A	T		C	T	A	G	C	C	G	C			G/A	G	A
MENALAVA::IRGC 97122-1	IRIS 313-12278	IRGC 135774	ind2	T	C	T	A	C	A	G	T	A	T	A			T	T	C	T	T	A	A	G	A	C	C	T	G	C	G	T	T	C	G	T	G	A	A	T	C	G	T	T	C	G	G	T	A
BATCHA BHOG (SCENTED)::IRGC 49440-2	IRIS 313-11407	IRGC 127989	ind2	T	C	T	A	C	A	G	T	A	T	A	C		T		C	T	T	A	A	G	A	C	C	T	G	C	G	T	T	C	G	T	G	A	A	T	C	G	T	T	C	G	G	T	A
AI DA::IRGC 72567-1	IRIS 313-11876	IRGC 127113	ind1A	T	C	T	A	C	A	G	T	A	C/T	A	C		T	T	C	T	T	A	A	G	A	C	C	T	G	C	G	T	T					A	A	T	C	G	T	T	C	G	G	T
GAJALE	CX128	IRGC 135889	indx	T	C	T	A	C	A	G	T	A	T	A	C	G	T	A/T	C	T	T	A	A	G	A	C	C	T	G	C	G	T	T	C	G	T	G	A	A	T	C	G	T	T	C	G	G	T	A
BARUM::IRGC 79108-1	IRIS 313-11997	IRGC 127213	ind3	T	C	T	A	C	A	G	T	A	T	A	C	G	T	T	C	T	T	A	A	G	A	C	C	T	G	C	G	T	T	C	G	T	G	A	A	T	C	G	T	T	C	G	G	T	A
B 6136 E-3-TB-0-1-5::IRGC 117311-1	IRIS 313-10334	IRGC 125952	ind1B	T	C	T	A	C		G	T	A	T	A	C	G		T	C	T	T	A	A	G	A	C	C	T	G	C	G	T	T	C	G	T	G	A	A	T	C	G	T	T	C	G	G	T	A
ARC 14060::IRGC 41374-1	IRIS 313-8844	IRGC 125648	ind2	T	C	T	A	C	A	G	T	A	T	A	C	G	T	T	C	T	T	A	A	G	A	C	C	T	G	C	G	T	T	C	A/G	T	G	A	A	T	C	G	T	T	C	G	G	T	A
SERAUP 50::IRGC 14-1	IRIS 313-10428	AX2	ind3	T	C	T	A	C	A	G	T	A	T	A	C		T	T	C	T	T	A	A	G	A	C	C	T	G	C	G	T	T	C	G	T	G	A	A	T	C	G	T	T	C	G	G	T	A
BHAVANI	CX61	IRGC 135844	ind1A	T	C	T	A	C	A	G	T	A	T	A	C	G	C/T	A/T	G/C	C/T	T	A	A	G	A	C	C	T	G	C	G	T	T	C	G	T	G	A	A	T	C	G	T	T	C	G	G	T	A
SURMATIYA::IRGC 74779-1	IRIS 313-8303	IRGC 126008	ind2	T	C	T	A	C	A	G	T	A	T	A	C	G	T	T	C		T	A	A	G	A	C	C	T	G	C	G	T	T	C	G	T	G	A	A	T	C	G	T	T	C	G	G	T	A
DV 2::IRGC 8806-1	IRIS 313-10604	IRGC 127347	aus	T	C	T	A	C	A	G			C	G	C	G	T	A	G	T	C	G	G	G	G	C	T	T	A	C	A	A		T	G	C	T	A	G	C	C	G	C	T	T	A	G	A	A
PISINI::IRGC 50035-2	IRIS 313-11420	IRGC 128138	ind2	T	C	T	A	C	A	G	T	A	T	A	A/C		T	T	C	T	T	A	A	G	A	C	C	T	G	C	G	T	T	C	G	T	G	A	A	T		G	T	T	C	G	G	T	A
DAMNOEUB THPOIL HING::IRGC 22856-2	IRIS 313-10901	IRGC 128027	ind3	T	C	T	A	C	A	G	T	A	T		C		T	T	C	T	T	A	A	G	A	C	C	T	G	C	G	T	T		G	T	G	A	A	T	C	G	T	T	C	G	G
KALOBONA::IRGC 37478-2	IRIS 313-11212	IRGC 132309	ind2	T	C	T	A	C	A	G	T	A	T	A	C	G	T	T	C	T	T	A	A	G		C	C	T	G	C	G	T	T	C	G	T	G	A	A	T	C	G	T	T	C	G	G	T	A
SOM NGHE AN::IRGC 60751-1	IRIS 313-8409	IRGC 126007	indx	T	C	T	A	C	A	G	T	A	T	A	C	G	T	T	C	T	T	A	A	G	A	C	C	T	G	C	G	T	T	C	G	T	G	A	A	T	C	G	T	T	C	G	G	T	A
NASAENG::IRGC 107818-1	IRIS 313-12354	IRGC 127649	indx	T	C	T	A	C	A	G	T	A	T	A	C	G	T	T	C	T	T	A	A	G	A	C	C	T	G	C	G	T	T	C	G	T	G	A	A	T	C	G	T	T	C	G	G	T	A
SRAU KHSAI::IRGC 29896-2	IRIS 313-11088	IRGC 128170	ind3	T	C	T	A	C		G	T	A	T	A	C	G	T	T	C	T	T	A	A	G	A	C	C	T	G	C	G	T	T	C	G	T	G	A	A	T	C	G	T	T	C	G	G	T	A
ARC 13276::IRGC 22622-2	IRIS 313-10896	IRGC 127946	admix	T	C	T	A	C	A	G	T	A	T		C		T		C	T	T	A	A	G	A	C	C	T	G	C	G	T		C	G	T	G	A	A	T	C	G	T	T	C	G	G	T	A
PURTOK (MALAGKIT)::IRGC 44707-2	IRIS 313-11343	IRGC 132263	ind3	T	C	T	A	C	A	G	T	A	T	A	C		T		C	T	T	A	A	G	A	C	C	T	G	C	G		T	C		T	G	A		T	C		T	T	C	G	G		A
DM 49::IRGC 8775-1	IRIS 313-10602	IRGC 127329	aus	T	C	T	A	C	A	G	T	A		A	C		T	T	C	T	T	A	A	G	A	C	C	T	G	C	G	T	T	C	G	T	G	A	A	T	C	G	T	T	C	G	G	T	A
KHAO SAHKORN::IRGC 65948-1	IRIS 313-11707	IRGC 132403	ind3	T	C	T	A	C	A	G	T	A	C	G	C	G	T	A	G	T	C	G	G	G	G	C	C	T	G	C	G	T	T	T	G	C	G	A	G	T	C	G	T	T	C	G	G	A	A
LUA HUONG T 1::IRGC 7082-2	IRIS 313-10555	IRGC 128098	ind3	T	C	T	A	C	A	G		A	T	A	C		T	T	C	T	T	A	A	G	A	C	C	T	G	C	G	T	T	C	G	T	G	A	A	T	C	G	T	T	C	G	G	T	A
B6136-3-TB-0-1-5	CX237	IRGC 135834	ind1B	T	C	T	A	C	A	G	T	A	T		C	G	T	T	C	T	T	A	A	G	A	C	C	T	G	C	G	T	T	C	G	C/T		A	A	T	C	G	T	T	C	G	G	T	A
DHARIAL::IRGC 34034-1	IRIS 313-11154	IRGC 127318	aus	T	C	T	A	C	A	G	T	A	C	G	C		T		G	T	C	G	G	G	G	C		T	A	C	A		A	T		C	T	A	G	C	C	G	C	T	T	A	G	A
PADI RENDAH::IRGC 43515-1	IRIS 313-11313	IRGC 128420	trop	T	C	T	A	C	A	G	T	A	T	A			T		C	T	T	A	A	G		C	C				G	T	T		G	T	G	A		T	C	G	T	T	C	G	G	T	A
ROPA::IRGC 74774-1	IRIS 313-8704	AD67	ind2	T	C	T	A	C	A	G	T	A	T	A	C	G	T	T	C	T	T	A	A	G	A	C	C	T	G	C	G	T		C	G	T	G	A	A	T	C	G	T	T	C	G	G	T
BONGOLON::IRGC 13094-1	IRIS 313-10684	IRGC 135740	ind3	T	C	T	A	C	A	G	T	A	T	A	C		T	T	C	T	T	A	A	G	A	C	C	T	G	C	G	T	T	C	G	T	G	A	A	T	C	G	T	T	C	G	G	T	A
BG 300	CX34	IRGC 135840	indx	T	C	T	G/A	T/C	G/A	G	T	A	T	A	A/C		T	A/T	G/C	C/T	C/T	G/A	G/A	G	G/A	T/C		T		C	G/A	T/A		T/C	G	C/T	G/T		G/A	T/C	A/C	G	T/C	T	C/T	G/A	G	A/T	A
ARC 11245::IRGC 42651-2	IRIS 313-11294	IRGC 127936	ind2	T	C	T	A	C	A	G	T	A	T	A	C		T	T	C	T	T	A	A	G		C	C	T	G	C	G	T	T		G	T	G	A	A	T	C	G	T	T	C	G	G
DO KHAW::IRGC 106977-1	IRIS 313-12334	IRGC 127334	ind3	T	C	T	A	C	A	G	T	A	T	A	C	G		T	C	T	C/T	G/A	A	G	A	C	C	T	G	C	G	T	T	C	G	T	G	A	A	T	C	G	T	T	C	G	G	T	A
DHALA AMAN 973::IRGC 32861-1	IRIS 313-11125	BE46	admix	T	C	T	A	C	A	G		A	T	A	C		T	T	C	T	T	A	A	G	A	C	C	T	G	C	G	T	T	C	G	T	G	A	A	T	C	G	T	T	C	G	G	T	A
MILAGROSA::IRGC 44634-2	IRIS 313-11339	IRGC 128109	ind2	T	C	T	A	C	A	G	T	A	T	A			T	T	C	T	T	A	A	G		C	C	T	G	C	G	T	T		G	T	G	A	A	T	C	G	T	T	C	G	G	T	A
105::IRGC 40896-1	IRIS 313-8783	IRGC 126170	admix	T	C	T	A	C	A	G	T	A	C/T	G/A	C	G	T				C/T	G/A	G/A	G		C	C/T	T	G/A	C	G/A	A	T/A	T/C	G	C/T	G/T	A	G/A	T/C	C	G	T/C	T	C/T	G/A	G	A/T	A
TIE ZHONG::IRGC 72321-1	IRIS 313-11872	IRGC 127858	ind1A	T	C	T	A	C	A	G	T	A	T	A	C	G	T	T	C	T	T	A	A	G	A	C	C	T	G	C	G	T	T	C	G	T	G	A	A	T	C	G	T	T	C	G	G	T	A
CHITRAKALI::IRGC 49524-2	IRIS 313-11408	IRGC 128016	ind2	T	C	T	A	C	A	G	T	A	T	A	C		T	T	C	T	T	A	A	G	A	C	C	T	G	C	G	T	T	C	G	T	G	A	A	T	C	G	T	T	C	G	G	T	A
SAYAM::IRGC 31538-2	IRIS 313-11110	IRGC 128159	ind2	T	C	T	A	C	A	G	T	A	T	A	C	G		T	C	T	T	A	A	G	A	C	C	T	G	C	G	T	T	C	G	T	G	A	A	T	C	G	T	T	C	G	G	T	A
RASI	CX23	CX23	ind3	T	C	T	A	C	A	G	T	A	T	A	C	G		T	C	T	T	A	A	G	A	C	C	T	G	C	G	T	T	C	G	T	G	A	A	T	C	G	T	T	C	G	G	T	A
B231	B231	B231	indx	T	C	T	A	C	A	G	T	A	T	A		G	T	T	C	T	T	A	A	G	A	C	C	T	G	C	G	T	T	C	G	T	G	A	A	T	C	G	T	T	C	G	G	T	A
NIBARI::IRGC 67742-1	IRIS 313-8731	IRGC 126119	ind2	T	C	T	A	C	A	G	T	A	T	A	C	G	T	T	C	T	T	A	A	G	A	C	C	T	G	C	G	T	T	C	G	T	G	A	A	T	C	G	T	T	C	G	G	T	A
FAYA MOSHI::IRGC 69653-1	IRIS 313-8909	IRGC 125740	ind3	T	C	T	A	C	A	G	T	A	T	A	C	G	T	T	C	T	T	A	A	G	A	C	C	T	G	C	G	T	T	C	G	T	G	A	A	T	C	G	T	T	C	G	G	T	A
DO NOUAN::IRGC 89648-1	IRIS 313-12193	IRGC 127341	ind3	T	C	T	A	C	A	G	T	A	T	A	C	G		T	C	T	T	A	A	G	A	C	C	T	G	C	G	T	T	C	G	T	G	A	A	T	C	G	T	T	C	G	G	T	A
KOUPENEDOU KOUBOURY::IRGC 16011-1	IRIS 313-10727	BA20	ind3	T	C	T	A	C	A	G	T	A	T		C	G		T	C	T	T	A	A	G	A	C	C	T	G	C	G	T	T	C	G	T	G	A	A	T	C	G	T	T	C	G	G	T	A
GODADANI::IRGC 60944-1	IRIS 313-11598	IRGC 127387	admix	C/T	C	C/T	G/A	T/C	G/A	G	G/T	T/A	C	G	A/C	G	C/T	A	G	C/T	C	G	G	G	G	T/C	C/T	C/T	G/A	C	G/A	T/A	T/A	T	A/G	C	G/T	A/G	G	T/C	A/C	G	T/C	C/T	C/T	G/A	T/G	A	T/A
RAJHUSAI (ACR 12)::IRGC 53630-1	IRIS 313-8614	IRGC 126264	ind2	T	C	T	A	C	A	G	T	A	T	A	C	G		T	C	T	T	A	A	G	A	C	C	T	G	C	G	T	T	C	G	T	G	A	A	T	C	G	T	T	C	G	G	T	A
DUDA MONOR::IRGC 26335-2	IRIS 313-10972	IRGC 128033	ind2	T	C	T	A	C	A	G	T	A	C/T	G/A	C		T		G/C	T	C/T	A		G	G/A	C		T		C	G/A	T		T/C		C	G/T	A	A	T/C	C	G	T/C	T	C/T	G/A	G	A/T	A
AE NOUA::IRGC 89308-1	IRIS 313-12185	IRGC 127110	indx	T	C	T	A	T/C	A	G	T	A	T	A	C	G	T	T	C	T	T	A	A	G	A	C	C	T	G	C	G	T	T	C	G	T	G	A	A	T	C	G	T	T	C	G	G		A
NGASEIN THEEDAT (C 30)::IRGC 33504-2	IRIS 313-11138	IRGC 128119	ind3	T	C	T	A	C	A	G	T	A	T	A	C		T	T	C	T	T	A	A	G	A	C	C	T	G	C	G	T	T	C	G	T	G	A	A	T	C	G	T	T	C	G	G	T	A
SAWK GAM MAH::IRGC 75159-1	IRIS 313-11925	IRGC 132415	ind3	T	C	T	A	C	A	G	T	A	C	G	C	G	T	A	G	T	C	G	G	G	G	C	C	T	G	C	G	T	T	T	G	C	G	A	G	T	C	G	T	T	C	G	G	A	A
NYAULI::IRGC 88628-1	IRIS 313-12182	IRGC 127686	indx	T	C	T	A	C	A	G	T	A	T	A	C		T	T	C	T	T	A	A	G	A	C	C	T	G	C	G	T	T	C	G	T	G	A	A	T	C	G	T	T	C	G	G	T	A
MAGU::IRGC 97027-1	IRIS 313-12275	IRGC 127590	indx	T	C	T	A	C	A	G	T	A	T	A	C	G	T	T	C	T	T	A	A	G	A	C	C	T	G	C	G	T	T	C	G	T	G	A	A	T	C	G	T	T	C	G	G	T	A
FORTUNA COLORADO::IRGC 703-1	IRIS 313-10444	IRGC 127371	trop	C/T	C	C/T	G/A	T/C	G/A	G		T/A	C	G	A/C		T	A	G	C/T	C	G	G	G	G	T/C	C/T	C/T	G/A	C/T	G	T	A	T	A/G	C	G/T	A/G	G	C	A/C	G	T	C/T	C/T	G/A	T/G	A	T/A
PAE MEETO::IRGC 27254-1	IRIS 313-11003	IRGC 127918	trop	T	C	T	A	C	A	G	T	A	C	G	C	G		A	G		C	G	G	G	G	C	T	T	A	T	G	T	A	T		C	T	A	G	C	C	G	T	T	T	A	G	A	T/A
80B	B137	B137	indx	T	C	T	A	C	A	G	T	A		G	C		T	A	G	T	C	G	G	G	G	C	T	T	G/A	C	A	T/A	A	T	A/G	C	T	A		T/C	C	G	T/C	T	T	A	G	A	A
YANG WAN XIAN::IRGC 72886-1	IRIS 313-11885	IRGC 127899	ind1A	T	C	T	A	C	A	G	T	A	T	A	C		T	T	C	T	T	A	A	G	A	C	C	T	G	C	G	T	T	C	G	T	G	A	A	T	C	G	T	T	C	G	G	T	A
221 B 36-1-1-1-1::IRGC 7585-1	IRIS 313-10565	IRGC 127098	indx	T	C	T	A	C	A	G	T	A	T		C			T	C	T	T	A	A	G	A	C	C	T	G	C	G	T	T	C	G	T	G	A	A	T	C	G	T	T	C	G	G	T	A
BOROJYOT::IRGC 26578-2	IRIS 313-10983	IRGC 128000	indx	T	C	T	A	C	A	G	T	A		A	C		T		C	T	T	A	A	G	A	C	C	T	G	C	G	T	T			T	G	A	A	T	C	G	T	T	C	G		T	A
BLACK 28-564::IRGC 37815-2	IRIS 313-11219	IRGC 127998	ind2	T	C	T	A	C	A	G	T		T	A	C	G	T	T	C	T	T	A		G	A	C	C	T	G	C	G	T	T	C	G	C/T	G	A	A	T	C	G	T	T	C	G	G	T	A
PATMADHAI 1::IRGC 77292-1	IRIS 313-8632	AD58	ind2	T	C	T	A	C	A	G	T	A	T	A	C	G		T	C	T	T	A	G/A	G	A	C	C	T	G	C	G	T	T	C	G	T	G	A	A	T	C	G	T	T	C	G	G	T	A
DJ 69::IRGC 8482-1	IRIS 313-10592	IRGC 127324	aus	T	C	T	A	C	A	G		A	C	G	C	G	T	A	G	T	C	G	G	G	G	C	T	T	A	C	A	A	A	T	G	C	T	A	G	C	C	G	C	T	T	A	G	A	A
BIJULI BATI::IRGC 58917-1	IRIS 313-11563	IRGC 127227	ind2	T	C	T	A	C	A	G	T	A	T	A	C	G	T	T	C	T	T	A	A	G	A	C	C	T	G	C	G	T	T	C	G	T	G	A	A	T	C	G	T	T	C	G	G	T	A
IRAT144	CX247	IRGC 135942	indx	C/T	C	T	A	C	A	G	T	A	T	A	C	G	T	T	C	T	T	A	A	G	A	C	C	T	G	C	G	T	T	C	G	T	G	A	A	T	C	G	T	T	C	G	G	T	A
LU MAO ZHAN::IRGC 68159-1	IRIS 313-8889	IRGC 125829	indx	T	C	T	A	C	A	G	T	A	T	A	C	G		T	C	T	T	A	A	G	A	C	C	T	G	C	G	T	T		G	T	G	A	A	T	C	G	T	T	C	G	G	A/T	A
LEUANG 28-1-87::IRGC 874-1	IRIS 313-9114	IRGC 125822	indx	T	C	T	A	C	A	G	T	A	T	A	C	G	T	T	C	T	T	A	A	G	A	C	C	T	G	C	G	T	T	C	G	T	G	A	A	T	C	G	T	T	C	G	G	T	A
QIYUEXIAN	B082	B082	indx	C/T	C	T	A	C	G/A	G	T	A	C/T	G/A	A/C		T	A/T	C	T	T	A	A	G	A	C	C	T	G	C	G	T	T	C	G	T	G	A	A	T	C	G	T	C/T	C	G	G	T	T/A
YU TOU ZHONG::IRGC 79749-1	IRIS 313-12011	IRGC 128510	indx	T	C	T	A	C	A	G	T	A	T	A	C			T	C	T	T	A	A	G	A	C	C	T	G	C	G	T	T	C	G	T	G	A	A	T	A/C	G	T	T	C	G	G	T	A
RUSTY LATE::IRGC 3506-1	IRIS 313-10477	IRGC 128454	indx	T	C	T	A	C	A	G	T	A	T	A	C		T	T	C	T	T	A	A	G	A	C	C	T	G	C	G	T	T	C	G	T	G	A	A	T	C	G	T	T	C	G	G	T	A
MAKALIOKA::IRGC 97193-1	IRIS 313-12280	IRGC 132013	indx	T	C	T	A	C	A	G	T	A	T	A	C	G	T	T	C	T	T	A	A	G	A	C	C	T	G	C	G	T	T	C	G	T	G	A	A	T	C	G	T	T	C	G	G	T	A
SAHM RUANG NAK::IRGC 47818-1	IRIS 313-11387	BH29	ind3	T	C	T	A	C	A	G	T	A	C	G	C	G	T	A	G	T	C	G	G	G	G	C	C	T	G	C	G	T	T	T	G	C	G	A	G	T	C	G	T	T	C	G	G	A	A
NEP BUNG::IRGC 32207-1	IRIS 313-11119	BE40	indx	T	C	T	A	C	A	G	T	A	T	A	C		T	T	C	T	T	A	A	G	A	C	C	T	G	C	G	T	T	C	G	T	G	A	A	T	C	G	T	T	C	G	G	T	A
MOND BA::IRGC 15813-2	IRIS 313-10723	IRGC 128111	ind2	T	C	T	A	C	A	G	T	A	T	A	C	G	T	T	C	T	T	A	A	G	A	C	C	T	G	C	G	T	T	C	G	T	G	A	A	T	C	G	T	T	C	G	G	T	A
PANI TORONG::IRGC 26411-1	IRIS 313-10978	IRGC 127713	indx	T	C	T	A	C	A	G	T	A	T	A	C	G	T	T	C	T	T	A		G	A	C	C		G	C	G		T	C		T	G			T		G	T	T	C	G	G	T	A
KEERIPALA CHILL PADDY::IRGC 49790-1	IRIS 313-8559	IRGC 125615	ind2	T	C	T	A	C	A	G	T	A	T	A	C	G	T	T	C	T	T	A	A	G	A	C	C	T	G	C	G	T	T	C	G	T	G	A	A	T	C	G	T	C/T	C	G	G	T	A
BAO DAM::IRGC 89352-1	IRIS 313-12186	IRGC 128239	indx	T	C	T	A	C	A	G	T	A		A	C	G		T	C	T	T	A	A	G	A	C	C	T	G	C	G	T	T	C	G	T	G	A	A	T	C	G	T	T	C	G	G	T	A
SUNAR::IRGC 27470-1	IRIS 313-11011	IRGC 127830	indx	T	C	T	A	C	A	G	T	A	T	G/A	C	G	T	T	C	T	T	A	A	G	A	C	C	T	G	C	G	T	T	C	G	T	G	A	A	T	C	G	T	T	C	G	G	T	A
KOLUBA::IRGC 30463-1	IRIS 313-11098	IRGC 134993	ind3	C/T	C	C/T	G/A	T/C	G/A	G	G/T	T/A	C/T	G/A	A/C	T/G	C/T	A/T	G/C	C/T	C/T	G/A	G/A	G	G/A	T/C	C	C/T	G	C	G	T	T	T/C	A/G	C/T	G	A/G	G/A	T	A/C	G	T	C/T	C	G	T/G	A/T	T/A
CE IN TSAN::IRGC 4362-1	IRIS 313-10497	IRGC 127249	ind1A	T	C	T	A	C	A	G	T	A	T	A	C		T		C	T	T	A	A	G	A	C	C	T	G	C	G	T	T	C	G	T	G	A	A	T	C	G	T	T	C	G	G	T	A
B 38::IRGC 34409-1	IRIS 313-11160	IRGC 127195	ind3	T	C	T	A	C	A	G	T	A	T	G/A	C	G	T	T	C	T	T	A	A	G	A	C	C	T	G	C	G	T	T	C	G	T	G	A	A	T	C	G	T	T	C	G	G	T	A
2037(RAJAHAMSAL)	B012	IRGC 135815	ind2	C/T	C	T	G/A	T/C	A	G	T	A	T	A	A/C	T/G	C/T	T	C	T	T	A	A	G	A	T/C	C	C/T	G	C	G	T	T	C	A/G	C/T	G	A	A	T	A/C	G	T	C/T	C	G	G	T	T/A
TGMS29	CX93	IRGC 136054	indx	T	C	T	A	C	A	G	T	A	T	A	C	G	T	A/T	C	T	T	A	A	G	A	C	C	T	G	C	G	T	T	C	G	C/T	G		A	T	A/C	G	T	T	C	G	T/G	A/T	T/A
CHAKOL::IRGC 77226-1	IRIS 313-8854	IRGC 125696	ind2	T	C	T	A	C	A	G	T	A	T	A	C	G		T	C	T	T	A	A	G	A	C	C	T	G	C	G	T	T	C	G	T	G	A	A	T	C	G	T	T	C	G	G	T	A
ARC 10537::IRGC 20981-1	IRIS 313-10856	IRGC 128220	admix	T	C	T	A	C	A	G	T	A	C/T	G/A	C	G	T	T	C	T	C/T	G/A	G/A	G	G	C		T	G	C		T						A			C	G		T	C	G	G	T
C.MEDIO 7	B193	IRGC 135869	indx	T	C	T	A	C	A	G	T	A	T	A	C	G	T	T	C	T	T	A	A	G	A	C	C	T	G	C	G	T	T	C	G	T	G	A	A	T	C	G	T	T	C	G	G	T	A
KHAOSAING::IRGC 70746-2	IRIS 313-11817	IRGC 128085	indx	C/T	C	C/T	G/A	T/C	G/A	G	G/T	T/A	C/T	G/A	A/C	T/G	C/T	A/T	G/C	C/T	C/T	G/A	G/A	G	G/A	T/C	C	C/T	G	C	G	T	T	T/C	A/G	C/T	G	A/G	G/A	T	A/C	G	T	C/T	C	G	T/G	A/T	T/A
BADAL::IRGC 26290-2	IRIS 313-10971	IRGC 127981	ind2	T	C	T	A	C	A	G	T	A	T	A	C		T	T	C	T	T	A		G	A	C	C	T	G	C	G	T	T	C		T	G	A	A	T	C	G	T	T	C	G	G	T	A
PADISENEMOK	CX263	IRGC 136018	indx	T	C	T	A	C	A	G	T	A	C/T	A	C	G	T	T	C	T	T	A	A	G	A	C	C	T	G	C	G	T	T	C	G	T	G	A	A	T	C	G	T	T	C	G	G	T	A
PODIWEE::IRGC 11938-1	IRIS 313-9831	IRGC 125872	indx	C/T	C	C/T	G/A	T/C	G/A	G	G/T	T/A	C/T	A	A/C	G	C/T	T	G/C	C/T	C/T	G/A	G/A	G	G/A	T/C	C	C/T	G	C	G	T	T	T/C	A/G	C/T	G	A/G	G/A	T	A/C	G	T	C/T	C	G	T/G	A/T	T/A
BELLO::IRGC 6658-2	IRIS 313-10542	IRGC 127992	ind2	T	C	T	A	C	A	G	T	A	T	A	C	G	T	T	C	T	T	A	A	G	A	C	C	T	G	C	G	T	T	C	G	T	G	A	A	T	C	G	T	T	C	G	G	T	A
PALEPYU::IRGC 33549-1	IRIS 313-9285	IRGC 125866	indx	T	C	T	A	C	A	G	T	A	T	A	C	G	T	T	C	T	T	A	A	G	A	C	C	T	G	C	G	T	T	C	G	T	G	A	A	T	C	G	T	T	C	G	G	T	A
2004	CX249	IRGC 135814	ind1B	T	C	T	A	C	A	G	T	A	T	A	C	G	T	T	C	T	T	A	A	G	A	C	C	T	G	C	G	T	T	C	G	T	G	A	A	T	C	G	T	T	C	G	G	T	A
ARC 15486::IRGC 42055-1	IRIS 313-11280	IRGC 135735	indx	T	C	T	A	C	A	G	T	A	T	A	C	G	T	T	C	T	T	A	A	G	A	C	C	T	G	C	G	T	T	C	G	T	G	A	A	T	C	G	T	T	C	G	G	T	A
BARKHE TAULI::IRGC 16116-1	IRIS 313-10731	IRGC 127212	ind1A	T	C	T	A	C	A	G	T	A	T	A	C		T	T	C	T	T	A	A	G	A	C	C	T	G	C	G	T	T	C	G	T	G	A	A	T	C	G	T	T	C	G	G	T	A
AUS 177::IRGC 29009-1	IRIS 313-9066	IRGC 125659	ind1B	T	C	T	A	C	A	G	T	A	T	A	C	G	T	T	C	T	T	A	A	G	A	C	C	T	G	C	G	T	T	C	G	T	G	A	A	T	C	G	T	T	C	G	G	T	A
HTA 22::IRGC 45827-1	IRIS 313-9602	IRGC 125765	indx	T	C	T	A	C	A	G	T	A	T	A	C	G	T	T	C	T	T	A	A	G	A	C	C	T	G	C	G	T	T	C	G	T	G	A	A	T	C	G	T	T	C	G	G	T	A
MELABOH::IRGC 66597-1	IRIS 313-8493	IRGC 128537	ind3	T	C	T	A	C	A	G	T	A	T	A	C	G	T	T	C	T	T	A	A	G	A	C	C	T	G	C	G	T	T	C	G	T	G	A	A	T	C	G	T	T	C	G	G	T	A
PADI SIRANDAH KUNING::IRGC 73762-1	IRIS 313-11904	IRGC 132287	ind3	T	C	T	A	C	A	G	T	A	T	A	C	G	T	T	C	T	T	A	A	G	A	C	C	T	G	C	G	T	T	C	G	T	G	A	A	T	C	G	T	T	C	G	G	T	A
TAMBAS JANGKOK::IRGC 78724-1	IRIS 313-11989	IRGC 132416	ind3	T	C	T	A	C	A	G	T	A	T	A	C		T	T	C	T	T	A	A	G	A	C	C	T	G	C	G	T	T	C	G	T	G	A	A	T	C	G	T	T	C	G	G	T	A
MINBEIWANXIAN	B076	B076	indx	C/T	C	C/T	G/A	T/C	G/A	G	G/T	T/A	C/T	G/A	A/C	G	C/T	A/T	C	T	C/T	G/A	G/A	G	G/A	T/C	C	C/T	G	C	G	T	T	T/C	G	C/T	G	A/G	G/A	T	A/C	G	T	C/T	C	G	T/G	A/T	T/A
KHAO' NOK 4::IRGC 65932-1	IRIS 313-11706	IRGC 132001	ind3	T	C	T	A	C	A	G	T	A	T	A	C	G	T	T	C	T	T	A	A	G	A	C	C	T	G	C	G	T	T	C	G	T	G	A	A	T	C	G	T	T	C	G	G	T	A
INDO NO 13075::IRGC 48665-1	IRIS 313-11395	IRGC 135755	ind3	T	C	T	A	C	A	G	T	A	T	A	C	G	T	T	C	T	T	A	A	G	A	C	C	T	G	C	G	T	T	C	G	T	G	A	A	T	C	G	T	T	C	G	G	T	A
IRGA 318-11-6-9-2B::IRGC 117339-1	IRIS 313-10397	IRGC 120991	ind1B	T	C	T	A	C	A	G	T	A	T	A	C	G	T	A/T	G/C	T	T	A	A	G	A	C	C	T	G	C	G	T	T	C	G	T	G	A	A	T	C	G	T	T	C	G	G	T	A
EX EBOKOZURU::IRGC 79912-1	IRIS 313-10109	IRGC 125735	ind3	T	C	T	A	C	A	G	T	A	T	A	C	G	T	T	C	T	T	A	A	G	A	C	C	T	G	C	G	T	T	C	G	T	G	A	A	T	C	G	T	T	C	G	G	A/T	A
BAJAR KUNING PAHIT::IRGC 17186-1	IRIS 313-9117	IRGC 131931	ind3	T	C	T	A	C	A	G	T	A	T	A	C	G	T	T	C	T	T	A	A	G	A	C	C	T	G	C	G	T	T	C	G	T	G	A	A	T	C	G	T	T	C	G	G	T	A
B 4414 F-MR-6-3::IRGC 117310-1	IRIS 313-10332	IRGC 126044	indx	T	C	T	A	C	A	G	T	A	T	A	C	G	T	T	C	T	T	A	A	G	A	C	C	T	G	C	G	T	T	C	G	T	G	A	A	T	C	G	T	T	C	G	G	T	A
NIAW YUANG KHANUN::IRGC 71362-1	IRIS 313-11842	AR51	ind3	T	C	T	A	C	A	G	T	A	T	A	C	G	T	T	C	T	T	A	A	G	A	C	C	T	G	C	G	T	T	C	G	T	G	A	A	T	C	G	T	T	C	G	G	T	A
IR77298-14-1-2	CX225	IRGC 135938	ind1B	C/T	C	C/T	G/A	T/C	A	G	G/T	T/A	C/T	G/A	A/C	T/G	C/T	A/T	G/C	C/T	C/T	G/A	G/A	G	G/A	T/C	C	C/T	G	C	G	T	T	T/C	A/G	C/T	G	A/G	G/A	T	A/C	G	T	C/T	C	G	T/G	A/T	T/A
SAGNADE::IRGC 15801-1	IRIS 313-8293	IRGC 132432	ind3	T	C	T	A	C	A	G	T	A	T	A	C	G	T	T	C	T	T	A	A	G	A	C	C	T	G	C	G	T	T	C	G	T	G	A	A	T	C	G	T	T	C	G	G	T	A
PJ 110::IRGC 68981-1	IRIS 313-11763	IRGC 127734	indx	T	C	T	A	C	A	G	T	A	T	A	C	G	T	T	C	T	T	A	A	G	A	C	C	T	G	C	G	T	T	C	G	T	G	A	A	T	C	G	T	T	C	G	G	T	A
POTO BALA::IRGC 15986-2	IRIS 313-10726	IRGC 128139	ind3	T	C	T	A	C	A	G	T	A	T	A	C	G	T	T	C	T	T	A	A	G	A	C	C	T	G	C	G	T	T	C	G	T	G	A	A	T	C	G	T	T	C	G	G	T	A
HOING CANTEL::IRGC 19282-2	IRIS 313-10824	IRGC 128053	ind3	T	C	T	A	C	A	G	T	A	T	A	C	G	T	T	C	T	T	A	A	G	A	C	C	T	G	C	G	T	T	C	G	T	G	A	A	T	C	G	T	T	C	G	G	T	A
IR 4500-5-1-1::IRGC 40552-2	IRIS 313-11251	IRGC 132340	ind1B	T	C	T	A	C	A	G	T	A	T	A	C	G	T	T	C	T	T	A	A	G	A	C	C	T	G	C	G	T	T	C	G	T	G	A	A	T	C	G	T	T	C	G	G	T	A
CHENGHUI 448	CX8	CX8	indx	T	C	T	A	C	A	G	T	A	C	G	C	G	T	A	G	T	C	G	G	G	G	C	T	T	A	T	G	T	A	T	G	C	T	A	G	C	C	G	T	T	T	A	G	A	A
LEUANG YAI 344::IRGC 651-1	IRIS 313-9112	IRGC 125826	ind3	T	C	T	A	C	A	G	T	A	T	A	C	G	T	T	C	T	T	A	A	G	A	C	C	T	G	C	G	T	T	C	G	T	G	A	A	T	C	G	T	T	C	G	G	T	A
IRI 339::IRGC 46956-1	IRIS 313-9922	IRGC 125778	ind1B	T	C	T	A	C	A	G	T	A	T	A	C	G	T	T	C	T	T	A	A	G	A	C	C	T	G	C	G	T	T	C	G	T	G	A	A	T	C	G	T	T	C	G	G	T	A
CULALANSI::IRGC 53109-1	IRIS 313-11471	IRGC 132397	indx	T	C	T	A	C	A	G	T	A	T	A	C	G	T	T	C	T	T	A	A	G	A	C	C	T	G	C	G	T	T	C	G	T	G	A	A	T	C	G	T	T	C	G	G	T	A
KERAN DUKUH::IRGC 17822-2	IRIS 313-10779	IRGC 128521	ind3	T	C	T	A	C	A	G	T	A	T	A	C	G	T	T	C	T	T	A	A	G	A	C	C	T	G	C	G	T	T	C	G	T	G	A	A	T	C	G	T	T	C	G	G	T	A
SIAM BARABAI::IRGC 18800-2	IRIS 313-10813	BB13	ind3	T	C	T	A	T/C	A	G	T	A	C/T	A	C	G	T	T	C	T	T	A	A	G	A	C	C	T	G	C	G	T	T	C	G	T	G	A	A	T	C	G	T	T	C	G	G	T	A
PULUT WAJIT::IRGC 24624-1	IRIS 313-10937	IRGC 135788	ind3	T	C	T	A	C	A	G	T	A	T	A	C	G	T	T	C	T	T	A	A	G	A	C	C	T	G	C	G	T	T	C	G	T	G	A	A	T	C	G	T	T	C	G	G	T	A
MACAPAGAL::IRGC 52927-1	IRIS 313-11467	IRGC 128372	ind3	T	C	T	A	C	A	G	T	A	T	A	C	G	T	T	C	T	T	G/A	A	G	A	C	C	T	G	C	G	T	T	C	G	T	G	A	A	T	C	G	T	T	C	G	G	T	A
UNGGAS::IRGC 19176-2	IRIS 313-10822	IRGC 128199	ind3	T	C	T	A	C	A	G	T	A	T	A	C		T	T	C	T	T	A	A	G	A	C	C	T	G	C	G	T	T	C	G	T	G	A	A	T	C	G	T	T	C	G	G	T	A
RADEN DJAWA (GUNDIL)::IRGC 18558-1	IRIS 313-10806	IRGC 135789	ind3	T	C	T	A	C	A	G	T	A	T	A	C	G	T	T	C	T	T	A	A	G	A	C	C	T	G	C	G	T	T	C	G	T	G	A	A	T	C	G	T	T	C	G	G	T	A
HAOHUANGLA	B165	B165	indx	T	C	T	A	C	A	G	T	A	T	A	C	G	T	A/T	C	T	T	A	G/A	G		C	C	T	G	C	G	T	T	C	G	T	G	A	A	T	C	G	T	T	C	G	G	T	A
AC 13 (T 141)::IRGC 5456-1	IRIS 313-8606	IRGC 131926	ind3	T	C	T	A	C	A	G	T	A	T	A	C	G	T	T	C	T	T	A	A	G	A	C	C	T	G	C	G	T	T	T/C	G	T	G	A	A	T	C	G	T	T	C	G	G	T	A
KENTJANA MAHANG::IRGC 17818-1	IRIS 313-10778	BA71	ind3	T	C	T	A	C	A	G	T	A	T	A	C	T/G	T	A/T	C	T	T	A	A	G	A	C	C	T	G	C	G	T	T	C	G	T	G	A	A	T	C	G	T	T	C	G	G	T	A
DUMAI	B029	IRGC 135885	ind1B	T	C	C/T	G/A	C	A	G	G/T	A	C/T	A	A/C		T	T	C		C/T	A	G/A	G	G/A	C	C	C/T	G	C	G	T	T	T/C	G	C/T	G	A	A	T	A/C	G	T	T	C	G	T/G	T	A
BG90-2	CX21	IRGC 135842	ind1B	T	C	T	A	C	A	G	T	A	T	A	C	G	T	T	C	T	T	A	A	G		C	C	T	G	C	G	T	T	C	G	T	G	A	A	T	C	G	T	T	C	G	G	T	A
UPR 191-66	CX92	IRGC 136063	ind1B	T	C	T	A	C	A	G	T	A	T	A	C	G	T	T	C	T	T	A	A	G	A	C	C	T	G	C	G	T	T	C	G	T	G	A	A	T	C	G	T	T	C	G	G	T	A
PICO NEGRO::IRGC 55849-1	IRIS 313-10158	IRGC 126080	indx	T	C	T	A	C	A	G	T	A	T	A	C		T	T	C	T	T	A	A	G	A	C	C	T	G	C	G	T	T	C	G	T	G	A	A	T	C	G	T	T	C	G	G	T	A
PAH DI MI RAHK::IRGC 57398-1	IRIS 313-11535	IRGC 132288	ind3	T	C	T	A	C	A	G	T	A	T	A	C	G	T	T	C	T	T	A	A	G	A	C	C	T	G	C	G	T	T	C	G	T	G	A	A	T	C	G	T	T	C	G	G	T	A
PADI GRUNDUL 1::IRGC 25493-1	IRIS 313-10954	IRGC 127700	ind3	T	C	T	A	C	A	G	T	A	T	A	C	G	T	T	C	T	T	A	A	G	A	C	C	T	G	C	G	T	T	C	G	T	G	A	A	T	C	G	T	T	C	G	G	T	A
BENGKA KERSEK::IRGC 28666-1	IRIS 313-11043	BD57	ind3	T	C	T	A	C	A	G	T	A	T	A	C	G	T	T	C	T	T	A	A	G	A	C	C	T	G	C	G	T	T	C	G	T	G	A	A	T	C	G	T	T	C	G	G	T	A
CI 9445::IRGC 2081-1	IRIS 313-9767	IRGC 125711	indx	T	C	T	A	C	A	G	T	A	T	A	C		T	T	C	T	T	A	A	G	A	C	C	T	G	C	G	T	T	C	G	T	G	A	A	T	C	G	T	T	C	G	G	T	A
BAMOA A 75::IRGC 51101-1	IRIS 313-9953	IRGC 125671	indx	T	C	T	A	C	A	G	T	A	T	A	C	G	T	T	C	T	T	A	A	G	A	C	C	T	G	C	G	T	T	C	G	T	G	A	A	T	C	G	T	T	C	G	G	T	A
SERENDAH SUNGAI DUA 25::IRGC 13892-1	IRIS 313-8557	IRGC 131956	ind3	T	C	T	A	C	A	G	T	A	T	A	C	G	T	T	C	T	T	A	A	G	A	C	C	T	G	C	G	T	T	C	G	T	G	A	A	T	C	G	T	T	C	G	G	T	A
NACHIN ER 12::IRGC 14146-1	IRIS 313-8407	AH26	ind3	T	C	T	A	C	A	G	T	A	T	A	C	G	T	T	C	T	T	A	A	G	A	C	C	T	G	C	G	T	T	C	G	T	G	A	A	T	C	G	T	T	C	G	G	T	A
KOLITONDO::IRGC 66497-1	IRIS 313-8681	AH56	ind3	T	C	T	A	C	A	G	T	A	T	A	C	G	T	T	C	T	T	A	A	G	A	C	C	T	G	C	G	T	T	C	G	T	G	A	A	T	C	G	T	T	C	G	G	T	A
XUANENCHANGTANQINGZHAN	B214	B214	ind1B	T	C	T	A	C	A	G	T	A	T	A	C	G	T	T	C	T	T	A	A	G	A	C	C	T	G	C	G	T	T	C	G	T	G	A	A	T	C	G	T	T	C	G	G	T	A
J 6 IR 520 (WC 693)::IRGC 57600-1	IRIS 313-11538	IRGC 127447	ind1B	T	C	T	A	C	A	G	T	A	T	A	C	G	T	T	C	T	T	A	A	G	A	C	C	T	G	C	G	T	T	C	G	T	G	A	A	T	C	G	T	T	C	G	G	T	A
KANDEKE YAIGAITI::IRGC 70961-1	IRIS 313-11830	IRGC 132400	ind3	T	C	T	A	C	A	G	T	A	T	A	C	G	T	T	C	T	T	A	A	G	A	C	C	T	G	C	G	T	T	C	G	T	G	A	A	T	C	G	T	T	C	G	G	T	A
BOO MAE::IRGC 71058-1	IRIS 313-11833	IRGC 132276	ind3	T	C	T	A	C	A	G	T	A	T	A	C		T	T	C	T	T	A	A	G	A	C	C	T	G	C	G	T	T	C	G	T	G	A	A	T	C	G	T	T	C	G	G	T	A
SOK SOV::IRGC 83966-1	IRIS 313-12102	IRGC 132299	ind3	T	C	T	A	C	A	G	T	A	T	A	C		T	T	C	T	T	A	A	G	G/A	C	C	T	G	C	G	T	T	C	G	T	G	A	A	T	C	G	T	T	C	G	G	T	A
SRI LANKA 1	B013	IRGC 136049	indx	C/T	C	C/T	G/A	T/C	G/A	G	T	A	C/T	A	A/C	T/G	T	T	G/C	C/T	T	A	G/A	G	G/A	T/C	C	C/T	G	C	G	T	T	T/C	G	T	G	A	A	T	C	G	T	T	C	G	G	A/T	T/A
OM1706	CX80	IRGC 136014	ind1B	T	C	T	A	C	A	G	T	A	T	A	C	G	T	T	C	T	T	A	A	G	A	C	C	T	G	C	G	T	T	C	G	T	G	A	A	T	C	G	T	T	C	G	G	T	A
SADOK::IRGC 13334-1	IRIS 313-9582	IRGC 131917	ind3	T	C	T	A	C	A	G	T	A	T	A	C	G	T	T	C	T	T	A	A	G	A	C	C	T	G	C	G	T	T	C	G	T	G	A	A	T	C	G	T	T	C	G	G	T	A
I 41::IRGC 75927-1	IRIS 313-11943	IRGC 127425	ind1A	C/T	C		G/A	T/C	G/A	G	G/T	T/A	C/T	G/A	A/C			A/T	G/C	C/T	C/T	G/A	G/A	G	G/A	T/C	C	C/T	G	C	G	T	T	T/C	A/G	C/T	G	A/G	G/A	T	A/C	G	T	C/T	C	G	T/G	A/T	T/A
KASHMIRI::IRGC 83002-1	IRIS 313-12079	AU7	ind3	T	C	T	A	C	A	G	T	A	T	A	C	G	T	T	C	T	T	A	A	G	A	C	C	T	G	C	G	T	T	C	G	T	G	A	A	T	A/C	G	T	T	C	G	G	T	A
TERUNG DAUN::IRGC 25823-2	IRIS 313-10962	IRGC 128182	ind3	T	C	T	A	C	A	G	T	A	T	A	C	G	T	T	C	T	T	A	A	G	A	C	C	T	G	C	G	T	T	C	G	T	G	A	A	T	C	G	T	T	C	G	G	T	A
JUMA 62::IRGC 117011-1	IRIS 313-10279	IRGC 126066	indx	T	C	T	A	C	A	G	T	A	T	A	C	G	T	T	C	T	T	A	A	G	A	C	C	T	G	C	G	T	T	C	G	T	G	A	A	T	C	G	T	T	C	G	G	T	A
AGEPDAUJSECAN::IRGC 49361-1	IRIS 313-9685	AI48	indx	T	C	T	A	C	A	G	T	A	T	A	C	G		T	C	T	T	A	A	G	A	C	C	T	G	C	G	T	T	C	G	T	G	A	A	T	C	G	T	T	C	G	G	T	A
BOKDEL::IRGC 61085-1	IRIS 313-11606	IRGC 127233	ind2	T	C	T	A	C	A	G	T	A		A	C	G	T	T	C	T	T	A	A	G	A	C	C	T	G	C	G	T	T	C	G	T	G	A	A	T	C	G	T	T	C	G	G	A/T	T/A
GOJOT::IRGC 17669-1	IRIS 313-10772	IRGC 127388	ind3	T	C	T	A	C	A	G	T	A	T	A	C	G	T	T	C	T	T	A	A	G	A	C	C	T	G	C	G	T	T	C	G	T	G	A	A	T	C	G	T	T	C	G	G	T	A
NARUN::IRGC 18320-2	IRIS 313-10797	IRGC 132357	ind3	T	C	T	A	C	A	G	T	A	T	A	C		T	T	C	T	T	A	A	G	A	C	C	T	G	C	G	T	T	C	G	T	G	A	A	T	C	G	T	T	C	G	G	T	A
KEMA 5::IRGC 19343-2	IRIS 313-10825	IRGC 132310	indx	C/T	C	C/T	G/A	T/C	G/A	G	G/T	T/A	C/T	G/A	A/C	T/G	C/T	A/T	G/C	C/T	C/T	G/A	G/A	G	G/A	T/C	C	C/T	G	C	G	T	T	T/C	A/G	C/T	G	A/G	G/A	T	A/C	G	T		C	G	T/G	A/T	T/A
D15	CX291	IRGC 135875	indx	T	C	T	A	C	A	G	T	A	T	A	C	G	T	T	C	T	T	A	A	G	A	C	C	T	G	C	G	T	T	C	G	T	G	A	A	T	C	G	T	T	C	G	G	T	A
YZX1	CX362	CX362	ind1B	T	C	T	A	C	A	G	T	A	T	A	C	G	T	T	C	T	T	A	A	G	A	C	C	T	G	C	G	T	T	C	G	T	G	A	A	T	C	G	T	T	C	G	G	T	A
SARD	CX392	IRGC 136043	indx	T	C	T	A	C	A	G	T	A	T	A	C	G	T	T	C	T	T	A	A	G	A	C	C	T	G	C	G	T	T	C	G	T	G	A	A	T	C	G	T	T	C	G	G	T	A
CHAW GAM PRUED::IRGC 71103-1	IRIS 313-8466	AH36	ind3	T	C	T	A	C	A	G	G/T	T/A	T	A	C	G	T	T	C	T	T	A	A	G	A	C	C	T	G	C	G	T	T	C	G	T	G	A	A	T	C	G	T	T	C	G	G	T	A
SEGON BENGGALA::IRGC 18724-1	IRIS 313-10810	IRGC 135793	ind3	T	C	T	A	C	A	G	T	A	T	A	C	G	T	T	C	T	T	A	A	G	A	C	C	T	G	C	G	T	T	C	G	T	G	A	A	T	C	G	T	T	C	G	G	T	A
TARING PELUNDUK::IRGC 25821-2	IRIS 313-10961	BC68	ind3	T	C	T	A	C	A	G	T	A	T	A	C	G	T	T	C	T	T	A	A	G	A	C	C	T	G	C	G	T	T	C	G	T	G	A	A	T	C	G	T	T	C	G	G	T	A
NWACHI MANINE::IRGC 33531-2	IRIS 313-11139	IRGC 128120	indx	T	C	T	A	C	A	G	G/T	T/A	T	A	C		T		C	T	T	A	A	G	A	C	C	T	G	C	G	T	T	C		T	G	A	A	T	C	G	T	T	C	G	G	T	A
FANHAOPI	B221	B221	ind1A	C/T	C	C/T	G/A	T/C	G/A	G	G/T	T/A	C	G	A/C			A	G	C/T	C	G	G	G	G	T/C	C/T	C/T	G/A	C	G/A		T/A	T		C	G/T	A/G	G	T/C	A/C	G	T/C	C/T	C/T	G/A	T/G	A	T/A
SEMPOR::IRGC 18761-2	IRIS 313-10811	IRGC 128160	indx	T	C	T	A	C	A	G	T	A	T	A	C	G	T	T	C	T	T	A	A	G	A	C	C	T	G	C	G	T	T	C	G	T	G	A	A	T	C	G	T	T	C	G	G	T	A
SIGUPAI::IRGC 24642-2	IRIS 313-10938	BC45	ind3	T	C	T	A	C	A	G	T	A	T	A	C	G	C/T	T	C	T	T	A	A	G	A	C	C	T	G	C	G	T	T	C	G	T	G	A	A	T	C	G	T	T	C	G	G	T	A
LEUANG DAM::IRGC 78267-1	IRIS 313-8895	IRGC 126156	ind3	T	C	T	A	C	A		T	A	T	A	C	G		T		T	T	A	A	G	A	C	C	T	G	C	G	T	T				G	A	A	T		G	T	T	C	G	G	T	A
LIMA::IRGC 81487-1	IRIS 313-12048	IRGC 127564	ind3	C/T	C	C/T	G/A	T/C	G/A	G	G/T	T/A	C/T	G/A	A/C		C/T	A/T	G/C	C/T	C/T	G/A	G/A	G	G/A	T/C	C	C/T	G	C	G	T	T	T/C	A/G	C/T	G	A/G		T	A/C	G	T	C/T	C	G	T/G	A/T	T/A
SI MERIA::IRGC 66659-1	IRIS 313-9098	AI01	ind3	T	C	T	A	C	A	G	T	A	T	A	C	G		T	C	T	T	A	A	G	A	C	C	T	G	C	G	T	T	C	G	T	G	A	A	T	C	G	T	T	C	G	G	T	A
TODULI::IRGC 48942-2	IRIS 313-11398	IRGC 128190	ind3	T	C	T	A	C	A	G	T	A	T	A	A/C	G	T	T	C	T	T	A	A	G	A	C	C	T	G	C	G	T	T	C	G	T	G	A	A	T	C	G	T	T	C	G	G	T	A
SIMET 2::IRGC 25734-1	IRIS 313-8833	IRGC 126142	ind3	T	C	T	A	C	A	G	T	A	T	A	C	G	T	T	C	T	C/T	G/A	A	G	A	C	C	T	G	C	G	T	T	C	G	T	G	A	A	T	C	G	T	T	C	G	G	T	A
PADI PULUT::IRGC 13444-1	IRIS 313-10687	AZ74	ind3	T	C	T	A	C	A	G	T	A	T	A	C	G	T	T	C	T	T	A	A	G	A	C	C	T	G	C	G	T	T	C	G	T	G	A	A	T	C	G	T	T	C	G	G	T	A
PADI TIMBUN::IRGC 13451-1	IRIS 313-10688	IRGC 135782	ind3	T	C	T	A	C	A	G	T	A	T	A	C		T	T	C	T	T	A	A	G		C	C	T	G	C	G	T	T	C	G	T	G	A	A	T	C	G	T	T	C	G	G	T	A
MANGSUR::IRGC 18187-1	IRIS 313-10791	IRGC 127602	ind3	T	C	T	A	C	A	G	T	A	T	A	C		T	T	C	T	T	A	A	G	A	C	C	T	G	C	G	T	T	C	G	T	G	A	A	T	C	G	T	T	C	G	G	T	A
TI NGI::IRGC 73620-1	IRIS 313-11901	IRGC 132301	ind3	T	C	T	A	C	A	G	T	A	T	A	C	G		T	C	T	T	A	A	G	A	C	C	T	G	C	G	T	T	C	G	T	G	A	A	T	C	G	T	T	C	G	G	T	A
ZACATEPEC::IRGC 16901-2	IRIS 313-10753	IRGC 128205	ind1B	T	C	T	A	C	A	G	T	A	T	A	C	G	T	T	C	T	T	A	A	G	A	C	C	T	G	C	G	T	T	C	G	T	G	A	A	T	C	G	T	T	C	G	G	T	A
KA GIL::IRGC 83029-1	IRIS 313-12080	IRGC 127475	ind3	T	C	T	A	C	A	G	T	A	T	A	C	G	T	T	C	T	T	A	A	G	A	C	C	T	G	C	G	T	T	C	G	T	G	A	A	T	C	G	T	T	C	G	G	T	A
PULUT MINYAK::IRGC 93615-1	IRIS 313-12240	IRGC 132294	ind3	T	C	T	A	C	A	G	T	A	T	A	C	G	T	T	C	T	T	A	A	G	A	C	C	T	G	C	G	T	T	C	G	T	G	A	A	T	C	G	T	T	C	G	G	T	A
SERUNEN::IRGC 18789-1	IRIS 313-10812	IRGC 135794	ind3	T	C	T	A	C	A	G	T	A	T	A	C	G	T	T	C	T	T	A	A	G	A	C	C	T	G	C	G	T	T	C	G	T	G	A	A	T	C	G	T	T	C	G	G	A/T	T/A
LEMONT	CX77	IRGC 117802	trop	T	C	T	A	C	A	G	G/T	A	C	G	C	G	C/T	A	G	T	C	G	G	G	G	C	T	C/T	A	T	G	T	T/A	T	A/G	C	G/T	A	G	C	A/C	G	T	T	T	G/A	T/G	A	T/A
HALSUDU HEENATI::IRGC 15599-1	IRIS 313-10721	IRGC 127401	ind2	T	C	T	A	C	A	G	T	A	T	A	C			T	C	T	T	A	G/A	G		C	C	T	G	C	G	T	T	C	G	T	G	A	A	T	C	G	T	T	C	G	G	T	A
SLO 19::IRGC 35157-1	IRIS 313-11174	IRGC 127817	aus	T	C	T	A	C	A	G	T	A	C	G	C	G		A	G	T	C	G	G	G	G	C	T	T	A	C	A	A	A	T	G	C	T	A	G	C	C	G		T			G		A
PADI HITAM::IRGC 43496-1	IRIS 313-11312	IRGC 135781	ind3	T	C	T	A	C	A	G	T	A	T	A	C	G	T	T	C	T	T	A	A	G	A	C	C	T	G	C	G	T	T	C	G	T	G	A	A	T	C	G	T	T	C	G	G	T	A
MAYAS PUTIH::IRGC 43727-2	IRIS 313-11320	BG55	ind3	T	C	T	A	C	A	G	T	A	T	A	C	G	T	T	C	T	T	A	A	G	A	C	C	T	G	C	G	T	T	C	G	T	G	A	A	T	C	G	T	T	C	G	G	T	A
BIDAPIK::IRGC 43354-1	IRIS 313-9054	IRGC 131933	ind3	T	C	T	A	C	A	G	T	A	T	A	C	G	T	T		T	T	A	A	G	A	C	C	T	G	C	G	T	T	C	G	T	G	A	A	T	C	G	T	T	C	G	G	T	A
SIAM ER 16::IRGC 13910-2	IRIS 313-10697	AZ84	ind3	T	C	T	A	C	A	G	T	A	T	A	C	G	T	T	C	T	T	A	A	G	A	C	C	T	G	C	G	T	T	C	G	T	G	A	A	T	C	G	T	T	C	G	G	T	A
ANAK DIDEK::IRGC 14491-1	IRIS 313-10707	BA1	ind3	T	C	T	A	C	A	G	T	A	T	A	C	G	T	T	C	T	T	A	G/A	G	A	C	C	T	G	C	G	T	T	C	G	T	G	A	A	T	C	G	T	T	C	G	G	T	A
MENTIK TJERE BELUT::IRGC 18254-1	IRIS 313-8368	IRGC 126071	indx	T	C	T	A	C	A	G	T	A	T	A	C		T	T	C	T	T	A	A	G	A	C	C	T	G	C	G	T	T	C	G	T	G	A	A	T	C	G	T	T	C	G	G	T	A
PIN GAEW 56::IRGC 7887-1	IRIS 313-10134	IRGC 125871	ind3	C/T	C	C/T	G/A	T/C	G/A	G	G/T	T/A	C/T	G/A		T/G		A/T	G/C	C/T	C/T	G/A	G/A	G	G/A	T/C	C	C/T	G	C	G	T	T	T/C	A/G	C/T	G	A/G	G/A	T	A/C	G	T	C/T	C	G	T/G	A/T	T/A
UNGGUL::IRGC 71644-1	IRIS 313-9694	IRGC 131951	ind3	T	C	T	A	C	A	G	T	A	T	A	C	G	T	T	C	T	T	A	A	G	A	C	C	T	G	C	G	T	T	C	G	T	G	A	A	T	C	G	T	T	C	G	G	T	A
1146::IRGC 83068-1	IRIS 313-12081	IRGC 128208	ind3	T	C	T	A	C	A	G	T	A	T	A	C	G	T	T	G/C	C/T	T	A	A	G	A	C	C	T	G	C	G	T	T	C	G	T	G	A	A	T	C	G	T	T	C	G	G	T	A
BR IRGA 409::IRGC 55915-1	IRIS 313-10161	IRGC 125691	ind1B	T	C	T	A	C	A	G	T	A	T	A	C	G	T	T	C	T	T	A	A	G	A	C	C	T	G	C	G	T	T	C		T	G	A	A	T	C	G	T	T	C	G	G	T	A
SI RANTING::IRGC 43645-2	IRIS 313-11317	IRGC 128167	ind3	T	C	T	A	C	A	G	T	A	T	A	C	G	T	T	C	T	T	A	A	G	A	C	C	T	G	C	G	T	T	C	G	T	G	A	A	T	C	G	T	T	C	G	G	T	A
CEMPO MANGGAR::IRGC 27107-1	IRIS 313-10997	IRGC 127250	ind3	T	C	T	A	C	A	G	T	A	T	A	C	G	T	T	C	T	T	A	A	G	A	C	C	T	G	C	G	T	T	C	G	T	G	A	A	T	C	G	T	T	C	G	G	T	A
CAOZHAO-2	CX125	CX125	ind1B	T	C	T	A	C	A	G	T	A	T	A	C	G	T	T	C	T	T	A	A	G	A	C	C	T	G	C	G	T	T	C	G	T	G	A	A	T	C	G	T	T	C	G	G	T	A
LEMAK RUSA::IRGC 81486-1	IRIS 313-12047	IRGC 132008	ind3	T	C	T	A	C	A	G	T	A	T	A	C	G	T	T	C	T	T	A	A	G	A	C	C	T	G	C	G	T	T	C	G	T	G	A	A	T	C	G	T	T	C	G	G	T	A
RANTAT::IRGC 43563-1	IRIS 313-11316	IRGC 135790	ind3	T	C	T	A	C	A	G	T	A	T	A	C	G	T	T	C	T	T	A	A	G	A	C	C	T	G	C	G	T	T	C	G	T	G	A	A	T	C	G	T	T	C	G	G	T	A
JIANGXISIMIAO	CX53	IRGC 135954	indx	T	C	T	A	C	A	G	T	A	T	A	C		T	T	C	T	T	A	A	G	A	C	C	T	G	C	G	T	T	C	G	T	G	A	A	T	C	G	T	T	C	G	G	T	A
IRGA 318-11-9-2A::IRGC 117340-1	IRIS 313-10398	IRGC 126030	ind1B	T	C	T	A	C	A	G	T	A	T	A	C	G	T	T	C	T	T	A	A	G	A	C	C	T	G	C	G	T	T	T/C	G	T	G	A	A	T	C	G	T	T	C	G	G	T	A
PEUAK NAM 43::IRGC 17129-1	IRIS 313-10757	BA50	ind3	T	C	T	A	C	G/A	G	T	A	T	A	C		T	T	C	T	T	A	A	G	A	C	C	T	G	C	G	T	T	C	G	T	G	A	A	T	C	G	T	T	C	G	G	T	A
ARC 18061::IRGC 47650-1	IRIS 313-8935	IRGC 127034	indx	C/T	C	C/T	G/A	T/C	G/A	G	G/T	T/A	C/T	G/A	A/C		C/T	A/T	G/C	C/T	C/T	G/A	G/A	G	G/A	T/C	C	C/T	G	C	G	T	T	T/C	A/G	C/T	G	A/G	G/A	T	A/C	G	T	C/T	C	G	T/G	A/T	T/A
PING SHAN TA TSWEN KU::IRGC 1563-1	IRIS 313-9017	IRGC 126988	indx	T	C	T	A	C	A	G	T	A	T	A	C	G		T	C	T	T	A	A	G	A	C	C	T	G	C	G	T	T	C	G	T	G	A	A	T	C	G	T	T	C	G	G	T	A
KUNENG::IRGC 71545-1	IRIS 313-8492	IRGC 126226	ind3	T	C	T	A	C	A	G	T	A	T	A	C	G	T	T	C	T	T	A	A	G	A	C	C	T	G	C	G	T	T	C	G	T	G	A	A	T	C	G	T	T	C	G	G	T	A
PUTEH KACA::IRGC 66614-1	IRIS 313-9310	IRGC 131946	ind3	T	C	T	A	C	A	G	T	A	T	A	C	G	T	T	C	T	T	A	A	G	A	C	C	T	G	C	G	T	T	C	G	T	G	A	A	T	C	G	T	T	C	G	G	T	A
SOSSOKA OULE::IRGC 7850-2	IRIS 313-10573	IRGC 128168	ind2	T	C	T	A	C	A	G		A	T	A	C		T	T	C	T	T	A	A	G		C	C	T	G	C	G	T	T	C	G	T	G	A	A	T	C	G	T	T	C	G	G	T	A
CAMPENA::IRGC 5452-2	IRIS 313-10514	IRGC 135629	indx	T	C	T	A	C	A	G	T	A	T	A	C	G	T		C	T	T	A	A	G	A	C	C	T	G	C	G	T	T	C	G	T	G	A	A	T	C	G	T	T	C	G	G	T	A
DV 110::IRGC 8855-1	IRIS 313-10606	IRGC 127346	aus	T	C	T	A	C	A	G	T	A	C	G	C		T	A	G	T	C	G	G	G	G	C	T	T	A	C	A	A		T	G	C	T	A	G		C	G	C	T		A	G	A	A
KAMAS::IRGC 17785-1	IRIS 313-10777	IRGC 127483	ind3	T	C	T	G/A	C	A	G	T	A	T	A	C		T		C	T	T	A	A	G	A	C	C	T	G	C	G	T	T	C	G	T	G	A	A	T	C	G	T	T	C	G	G	T	A
RADEN SAWO 1::IRGC 57578-1	IRIS 313-9273	AG85	ind3	T	C	T	A	T/C	G/A	G	T	A	T	A	C		T	T	C	T	T	A	A	G	A	C	C	T	G	C	G	T	T	C	G	T	G	A	A	T	C	G	T	T	C	G	G	T	A
DAJA::IRGC 17440-1	IRIS 313-8643	IRGC 131935	ind3	T	C	T	A	C	A	G	T	A	T	A	C	G	T	T	C	T	T	A	A	G	A	C	C	T	G	C	G	T	T	C	G	T	G	A	A	T	C	G	T	T	C	G	G	T	A
XIAOBAIMI	B132	B132	indx	T	C	T	A	C	A	G	G/T	T/A	T	A	C		T	T	G/C	C/T	C/T	A	A	G	A	C	C	T	G	C	G	T	T	T/C	G	C/T	G	A	A	T	C	G	T	C/T	C	G	T/G	T	T/A
MR 136-1::IRGC 50707-1	IRIS 313-11433	IRGC 127635	ind1A	T	C	T	A	C	A	G	T	A	T	A	C	G	T	T	C	T	T	A	A	G	A	C	C	T	G	C	G	T	T	C	G	T	G	A	A	T	C	G	T	T	C	G	G	T	A
KAAKARAN::IRGC 27138-1	IRIS 313-9314	AC42	indx	T	C	T	A	C	G/A		T	A	T	A	C	G	T	T	C	T	T	A	A	G	A	C	C	T	G	C	G	T	T	C	G	T	G	A	A	T	C	G	T	T	C	G	G	T	A
NKUMBAN NDINGO::IRGC 77718-1	IRIS 313-11974	IRGC 135575	ind3	T	C	T	A	C	A	G	T	A	T	A	C	G		T	C	T	T	A	A	G	A	C	C	T	G	C	G	T	T	C	G	T	G	A	A	T	C	G	T	T	C	G	G	T	A
WAGWAG PUTI::IRGC 44804-2	IRIS 313-11346	IRGC 132371	ind1B	T	C	T	A	C	A	G	T	A	T	A	C		T	T	C	T	T	A	A	G	A	C	C	T	G	C	G	T	T	C	G	T	G	A	A	T	C	G	T	T	C	G	G	T	A
TJ PERAK::IRGC 19141-1	IRIS 313-10821	IRGC 127862	ind3	T	C	T	A	C	A	G	T	A	T	A	C	G	T	T	C	T	T	A	A	G	A	C	C	T	G	C	G	T	T	C	G	T	G	A	A	T	C	G	T	T	C	G	G	T	A
SAMPANG KUNING::IRGC 18678-2	IRIS 313-10809	IRGC 128158	trop	T	C	T	A	C	A	G	T	A	T	A	C	G	T	T	C	T	T	A	A	G	A	C	C	T	G	C	G	T	T	C	G	T	G	A	A	T	C	G	T	T	C	G	G	T	A
SINAPLED::IRGC 50402-1	IRIS 313-11424	IRGC 127807	trop	C/T	C	C/T	G/A	C	A	G	T	A	C	G	C		T	A	G	C/T	C		G	G	G		T	C/T			G	T	A	T	G	C	G/T	A/G	G	T/C	A/C	G	T	T	T	A	G	A
PULUT NANGKA 16::IRGC 3630-2	IRIS 313-10480	IRGC 132365	indx	T	C	T	A	C	A	G	T	A	T	A	C	G	T	T	C	T	T	A	A	G	A	C	C	T	G	C	G	T	T	C	G	T	G	A	A	T	C	G	T	T	C	G	G	T	A
TUBU::IRGC 43677-2	IRIS 313-11318	IRGC 128195	ind3	T	C	T	A	C	A	G	T	A	T	A	C	G	T	T	C	T	T	A	A	G	A	C	C	T	G	C	G	T	T	C	G	T	G	A	A	T	C	G	T	T	C	G	G	T	A
IRGA 659-1-2-2-2::IRGC 117345-1	IRIS 313-10403	IRGC 120993	indx	T	C	T	A	C	A	G	T	A	T	A	C	G	T	T	C	T	T	A	G/A	G	A	C	C	T	G	C	G	T	T	T/C	G	T	G	A	A	T	C	G	T	T	C	G	G	T	A
GOCHIAGARI::IRGC 37086-2	IRIS 313-11203	IRGC 128044	ind2	T	C	T	A	C	A	G	T	A	T	A	C		T	T	C	T	T	A	A	G	A	T/C	C	T	G	C	G	T	T	C		T	G	A	A	T	C	G	T	T	C	G	G	T	A
RADIN PAHANG::IRGC 14487-1	IRIS 313-8316	IRGC 131948	ind3	T	C	T	A	C	A	G	T	A	T	A	C	G		T	C	T	T	A	A	G	A	C	C	T	G	C	G	T	T	C	G	T	G	A	A	T	C	G	T	T	C	G	G	T	A
INDO NO 7505::IRGC 20162-2	IRIS 313-10844	IRGC 128058	ind3	T	C	T	A	C	A	G	T	A	T	A	C	G	T	T	C	T	T	A	A	G	A	C	C	C/T	G	C	G	T	T	C	G	T	G	A	A	T	C	G	T	T	C	G	G	T	A
MANUS::IRGC 71570-1	IRIS 313-9102	AI02	ind3	T	C	T	A	C	A	G	T	A	T	A	C	G	T	T	C	T	T	A	A	G	A	C	C	T	G	C	G	T	T	C	G	T	G	A	A	T	C	G	T	T	C	G	G	T	A
MONOLAYA	CX265	IRGC 135988	indx	T	C	T	A	C	A	G	T	A	T	A	C		T	T	C	T	T	A	A	G	G/A	C	C	T	G	C	G	T	T	T/C	A/G	C/T	G	A	G/A	T	C	G	T	T	C	G	G	T	A
TAPANG::IRGC 13361-1	IRIS 313-8781	AH72	ind3	T	C	T	A	C	A	G	T	A	T	A	C		T	T	C	T	T	A	A	G	A	C	C	T	G	C	G	T	T	C	G	T	G	A	A	T	C	G	T	T	C	G	G	T	A
PO HE::IRGC 79701-1	IRIS 313-12009	IRGC 127736	ind1A	C/T	C	C/T	G/A	T/C	G/A	G	T	T/A	C/T	G/A	A/C	G	C/T	A/T	G/C	C/T	C/T	G/A	G/A	G	G/A	T/C	C	C/T	G	C	G	T	T	T/C	A/G		G	A/G	G/A	T	A/C	G	T	C/T	C	G	T/G	A/T	T/A
KALALAN::IRGC 33154-2	IRIS 313-11132	IRGC 128065	indx	C/T	C	C/T	G/A	T/C		G	G/T	T/A	C/T	G/A	A/C			T	G/C	C/T	C/T	G/A	G/A	G	G/A	T/C	C	C/T	G	C	G	T	T	T/C	A/G		G	A/G	G/A	T	A/C	G	T	C/T	C	G	T/G	T	T/A
MR185	CX30	IRGC 135991	ind1B	T	C	T	A	C	A	G	T	A	T	A	C	G	T	T	C	T	T	A	A	G	A	C	C	T	G	C	G	T	T	C	G	T	G	A	A	T	C	G	T	T	C	G	G	T	A
KONTOL 86::IRGC 14281-1	IRIS 313-9070	IRGC 126154	ind3	T	C	T	A	C	A	G	T	A	T	A	C		T	T	C	T	T	A	A	G	A	C	C	T	G	C	G	T	T	C	G	T	G	A	A	T	C	G	T	T	C	G	G	T	A
ANGIFOTSY 685::GERVEX 4717-C1	IRIS 313-7638	IRGC 121963	indx	T	C	T	A	C	A	G	T	A	T	A	C	G	T	T	C	T	T	A	A	G	A	C	C	T	G	C	G	T	T	C	G	T	G	A	A	T	C	G	T	T	C	G	G	T	A
MERLE::GERVEX 1685-C1	IRIS 313-8215	IRGC 122168	indx	T	C	T	A	C	A	G	T	A	T	A	C	G	T	T	C	C/T	T	A	A	G	A	C	C	T	G	C	G	T	T	C	G	T	G	A	A	T	C	G	T	T	C	G	G	T	A
TP MIL 53::IRGC 326-2	IRIS 313-10433	IRGC 128193	indx	T	C	T	A	C	A	G	T	A	T	A	C		T	T	C	T	T	A	A	G	A	C	C	T	G	C	G	T	T	C	G	T	G	A	A	T	C	G	T	T	C	G	G	T	A
SIBORAS::IRGC 18816-2	IRIS 313-10814	IRGC 128163	ind3	T	C	T	A	C	A	G	T	A	T	A	C	G	T	A/T	C	T	T	A	A	G	A	C	C	T	G	C	G	T	T	C	G	T	G	A	A	T	C	G	T	T	C	G	G	T	A
BRONDOL PUTIH::IRGC 24541-1	IRIS 313-10935	IRGC 127238	ind3	T	C	T	A	C	A	G	T	A	T	A	C		T	T	C	T	T	A	A	G	A	C	C	T	G	C	G	T	T	C	G	T	G	A	A	T	C	G	T	T	C	G	G	T	A
108S	CX5	CX5	indx	T	C	T	A	C	A	G	T	A	C	G	C	G	T	T	G/C	T	C/T	G/A	G/A	G	G/A	C	C/T	T			G	T	T/A	T/C	G	C/T	G/T	A	G/A	T/C	C	G	T	T	T		G	A/T	A
RELLY::IRGC 14623-1	IRIS 313-8812	IRGC 126160	ind3	T	C	T	A	C	A	G	T	A	T	A	C		T	T	C	T	T	A	A	G	A	C	C	T	G	C	G	T	T	C	G	T	G	A	A	T	C	G	T	T	C	G	G	T	A
AIHECHI	B207	B207	indx	T	C	T	A	C	A	G	T	A	T		C			T	C	T	T	A	A	G	A	C	C	T	G	C	G	T	T	C	G	T	G	A	A	T	C	G	T	T	C	G	G	T	A
CHAMA (DWARF)::IRGC 69487-1	IRIS 313-10046	IRGC 125958	ind1B	T	C	T	A	C	A	G	T	A	T	A	C	G	T	T		T	T	A	A	G	A	C	C	T	G	C	G	T	T	C	G	T	G	A	A	T	C	G	T	T	C	G	G	T	A
KUATEK::IRGC 14285-1	IRIS 313-9210	IRGC 131915	ind3	T	C	T	A	C	A	G	T	A	T	A	C		T	T	G/C	T	T	A	A	G	A	C	C	T	G	C	G	T	T	C	G	T	G	A	A	T	C	G	T	T	C	G	G	T	A
KETAN KUNANG KUNENG::IRGC 48730-1	IRIS 313-8831	AH80	ind3	T	C	T	A	C	A	G	T	A	T	A	C	G	T	T	C	T	T	A	A	G	A	C	C	T	G	C	G	T	T	C	G	T	G	A	A	T	C	G	T	T	C	G	G	T	A
JENDA ABANG::IRGC 25413-2	IRIS 313-10951	IRGC 128062	ind3	T	C	T	A	C	A	G	T	A	T	A	C	G	T	T	C	T	T	A	A	G	A	C	C	T	G	C	G	T	T	C	G	T	G	A	A	T	C	G	T	T	C	G	G	T	A
HONGAINUO	B129	B129	indx	C/T	C	C/T	G/A	T/C	G/A	G	G/T	T/A	C/T		A/C		C/T	A/T	G/C	C/T	C/T	G/A	G/A	G		T/C	C	C/T	G	C	G	T	T	T/C	A/G	C/T	G	A/G	G/A	T	A/C	G	T	C/T	C	G	T/G
RANDA KUNING::IRGC 18595-1	IRIS 313-10807	BB7	ind3	T	C	T	A	C	A	G	T	A	T	A	C		T	T	C	T	T	A	A	G	A	C	C	T	G	C	G	T	T	C	G	C/T	G	A	A	T	C	G	T	T	C	G	G	T	A
SXC 216::IRGC 35175-1	IRIS 313-11176	IRGC 127831	indx	T	C	T	A	C	A	G	T	A	T	G/A	C		T	A/T	G/C	T	C/T	G/A	A	G	G/A	C		T	G/A	C	G/A	T/A		T/C	G	C/T	G/T	A	G/A		C	G		T			G	A/T	A
C 28-16::IRGC 49580-1	IRIS 313-11410	IRGC 132393	indx	T	C	T	A	C	A	G		A	T	A	C	G	T	T	C	T	T	A	A	G		C	C	T	G	C	G	T	T	C	G	T	G	A	A	T	C	G	T	T	C	G	G	T	A
SIAM ER 32::IRGC 13917-1	IRIS 313-8591	IRGC 135543	ind3	T	C	T	A	C	A	G	T	A	T	A	C	G	T	T	C	T	T	A	A	G	A	C	C	T	G	C	G	T	T	C	G	T	G	A	A	T	C	G	T	T	C	G	G	T	A
KANATO::IRGC 75306-2	IRIS 313-11934	IRGC 128071	indx	T	C	T	A	C	A	G	T	A	T	A	C			T	C	T	T	A	A	G	A	C	C	T	G	C	G	T	T	C	G	T	G	A	A	T	C	G	T	T	C	G	G	T	A
RATUA 81::IRGC 6829-1	IRIS 313-10549	IRGC 132039	aus	C	T	C	G	T	G	A	G	T	C	G	A	T	C	A	G	C	C	G	G	T	G	T	C	T	G	C	G	T	T	T	A	C	G	A	G	T	A	A	T	C	C	G	T	A	T
KETAN NARIS::IRGC 17925-2	IRIS 313-10782	IRGC 128078	ind3	T	C	T	A	C	A	G	T	A	T	A	C		T		C	T	T	A	A		A	C	C	T	G	C	G	T	T	C	G	T	G	A	A	T	C	G	T	T	C	G	G	T	A
SRI RAJA	CX148	IRGC 136050	ind3	T	C	T	A	C	A	G	T	A	T	A	C	G		T	C	T	T	A	A	G	A	C	C	T	G	C	G	T	T	C	G	T	G	A	A	T	C	G	T	T	C	G	G	T	A
KARANTABA 1::IRGC 15924-1	IRIS 313-9461	IRGC 125795	ind3	T	C	T	A	C	A	G	T	A	T	A	C		T	T	C	T	T	A	A	G	A	C	C	T	G	C	G	T	T	C	G	T	G	A	A	T	C	G	T	T	C	G	G	T	A
KETAN RASO::IRGC 27154-1	IRIS 313-10998	BD12	indx	T	C	T	A	C	A	G	T	A	T	A	C	G	T	T	C	T	T	A	A	G	A	C	C	T	G	C	G	T	T	C	G	T	G	A	A	T	C	G	T	T	C		G	T	A
QIUQIANBAI	B072	B072	ind1A	T	C	C/T	G/A	T/C	G/A	G	T	A	C/T		A/C		T	T	G/C	C/T	C/T	A	A	G	A	C	C	T	G	C	G	T	T	T/C	A/G	T	G	A	A	T	C	G	T	T	C	G	G	A/T	T/A
ARC 13252::IRGC 22604-1	IRIS 313-8382	AD31	admix	C/T	C	C/T	G/A	T/C	G/A	G	G/T	T/A	C	G			C/T	A	G		C	G	G	G	G	T/C	C/T	C/T	G/A	C	G/A	T/A	T/A	T		C	G/T	A/G	G	T/C	A/C	G	T/C	T	T	G/A	T/G	A	T/A
BG 94-1	CX35	IRGC 135843	indx	T	C	T	A	C	A	G	T	A	T	A	C		T	T	C	T	T	A	A	G	A	C	C	T	G	C	G	T	T	C	G	T	G	A	A	T	C	G	T	T	C	G	G	T	A
MARHARORA::IRGC 63511-1	IRIS 313-11663	IRGC 128383	admix	T	C	T	A	C	A	G	T	A	C	G	C	G	T	A	G	T	C	G	G	G	G	C	T	T	A	C	A	A	A	T	G	C	T	A	G	C	C	G	C	T	T	A	G	A	A
VARY 5000 FOTSY::IRGC 97235-1	IRIS 313-12283	IRGC 127884	indx	C/T	C	C/T	G/A	T/C	G/A	G	G/T	T/A	C/T	G/A	A/C	T/G	T	T	G/C	C/T	C/T	G/A	G/A	G	G/A		C	C/T	G	C	G	T	T	T/C	A/G	C/T	G	A/G	G/A	T	A/C	G	T	C/T	C	G	T/G	A/T	T/A
SI OMPAN LAMA::IRGC 35481-1	IRIS 313-11179	IRGC 127810	ind3	T	C	T	A	C	A	G	T	A	T	A	C	G	T	T	C	T	T	A	A	G	A	C	C	T	G	C	G	T	T	C	G	T	G		A	T	C	G	T	T	C	G	G	T	A
CHIPDA	CX130	IRGC 135864	ind2	T	C	T	A	C	A	G	T	A	T	A	C		C/T	T	C	C/T	C/T	G/A	G/A	G		T/C	C	C/T	G	C	G	T	T	T/C	A/G	C/T	G	A	A	T	C	G	T	T	C	G	T/G	A/T	T/A
KAILUNDO::IRGC 7859-2	IRIS 313-10574	IRGC 132253	indx	T	C	T	A	C	A	G	T	A	T	A	C	G	T	T	C	T	T	A	A	G		C	C	T	G	C	G	T	T	C	G	T	G	A	A	T	C	G	T	T	C	G	G	T	A
TOURBE::IRGC 47066-1	IRIS 313-9926	IRGC 126162	indx	C	C	C	G	T	G	G	G	T	C	G	A	T	C	A	G	C	C	G	G	G	G	T	C	C	G	C	G	T	T	T	A	C	G	G	G	T	A	G	T	C	C	G	T	A	T
R42	B192	IRGC 136033	admix	T	C	T	A	C	A	G	T	A	T	A	C	G	T	T	C	T	T	A	A	G	A	C	C	T	G	C	G	T	T	C	G	T	G	A	A	T	C	G	T	T	C	G	G	T	A
CSR-90 IR-2::IRGC 117327-1	IRIS 313-10349	IRGC 120921	indx	C/T	C	C/T	G/A	T/C	G/A	G	G/T	T/A	C/T	G/A	A/C	T/G	C		G/C	C/T	C	G	G/A	G	G/A	T/C	C	C/T	G	C	G	T	T	T/C		C/T	G	A/G	G/A	T	A/C	G	T	C/T	C	G	T/G	A/T	T/A
WANXIAN 763	CX342	IRGC 136068	indx	C/T	C	C/T	G/A	T/C	G/A	G	T	A	C/T	G	A/C	T/G	T	A/T	G/C	C/T	C/T	G/A	G/A	G	G/A	T/C	C	C/T	G	C	G	T	T	T/C	A/G	C/T	G	A/G	G/A	T	A/C	G	T	C/T	C	G	T/G	A/T	T/A
NELI::IRGC 66603-1	IRIS 313-8713	IRGC 135538	ind3	T	C	T	A	C	A	G	T	A		A	C	G	T	T	C	T	T	A	A	G		C	C	T	G	C	G	T	T	C	G	T	G	A	A	T	C	G	T	T	C	G	G	T	A
KUJAM KURIT::IRGC 81477-1	IRIS 313-12046	IRGC 132282	ind3	T	C	T	A	C	A	G	T	A	T	A	C		T	T	C	T	T	A	A	G	A	C	C	T	G	C	G	T	T	C	G	T	G	A	A	T	C	G	T	T	C	G	G	T	A
1088	CX387	IRGC 135812	ind1B	T	C	C/T	A	C	A	G			T	A	C	G	T	T	C	T	T	A	A	G	A	C	C	T	G	C	G	T	T	C	G	T	G	A	A	T	C	G	T	T	C	G	G	T	A
MILYANG 30::IRGC 46977-1	IRIS 313-9925	IRGC 125839	ind1B	T	C	T	A	C	A	G	G/T	T/A	C/T	A	C	G	T	T	C	T	T	A	A	G	A	C	C	T	G	C	G	T	T	C	G	T	G	A	A	T	C	G	T	T	C	G	G	T	A
BR 51-115-4::IRGC 43999-1	IRIS 313-11326	IRGC 127237	indx	T	C	T	A	C	A	G	T	A	T	A	C	G		T	C	T	T	A	A	G	A	C	C	T	G	C	G	T	T		G	T	G	A	A	T	C	G	T	T	C	G	G	T	A
SADA RUPA::IRGC 77299-1	IRIS 313-9325	IRGC 125894	ind1B	T	C	T	A	C	A	G	T	A	T	A	C		T	T	C	T	T	A	A	G	A	C	C	T	G	C	G	T	T	C	G	T	G	A	A	T	C	G	T	T	C	G	G	T	A
YERI BUTUKA::IRGC 82591-1	IRIS 313-12065	IRGC 127903	admix	T	C	T	G/A	T/C	G/A	G	T	A	C	G	C	G	T	A	G	T	C	G	G	G	G	C	T	T	A	C	A	A	A	T	G	C	T	A	G	C	C	G	C	T	T	A	G	A	A
Y134	CX15	IRGC 136077	ind1B	T	C	T	A	C	A	G	T	A	T	A	C	G		T	C	T	T	A	A	G	A	C	C	T	G	C	G	T	T	C	G	T	G	A	A	T	C	G	T	T	C	G	G	T	A
FELEGBASEH::IRGC 58443-1	IRIS 313-11551	IRGC 135566	ind3	T	C	T	A	C	A	G	T	A	T	A	C	G	T	T	C	T	T	A	A	G	A	C	C	T	G	C	G	T	T	C	G	T	G	A	A		C	G	T	T	C	G	G	T	A
CHENGHUI 727	CX370	CX370	ind1B	T	C	T	A	C	A	G	G/T	T/A	C	G			T	A	G	T	C	G	G	G	G	C	T	T	A	T	G	T	A	T	G	C	T	A	G	C	C	G	T	T	T	A	G	A	A
NAHNG KHAO BOW::IRGC 57377-1	IRIS 313-11534	AO22	ind3	T	C	T	A	C	A	G	T	A	T	A	A/C		T	T	C	T	T	A	G/A	G	A	C	C	T	G	C	G	T	T	C	G	T	G	A	A	T	C	G	T	T	C	G	G	T	A
CHAN LEUY::IRGC 81223-1	IRIS 313-12036	IRGC 132277	ind3	C/T	C	C/T	G/A	T/C	G/A	G	G/T	T/A	C/T	A	A/C	T/G		A	G/C	C/T	C/T	G/A	G/A	G	G/A	T/C		C/T	G	C	G	T	T	T/C	A/G	C/T	G	A/G	G/A	T	A/C	G	T	C/T	C	G		A/T	T/A
WAR 72-2-1-1::IRGC 117361-1	IRIS 313-10421	IRGC 121154	indx	T	C	T	A	C	A	G	T	A	T	A	C		T	T	C	T	T	A	A	G	A	C	C	T	G	C	G	T	T	C	G	T	G	A	A	T	C	G	T	T	C	G	G	T	A
IRGA 370-42-1-1F-C-1::IRGC 117343-1	IRIS 313-10401	IRGC 125989	ind1B	T	C	T	A	C	A	G	T	A	T	A	C		T	T	C		T	A	A	G	A	C	C	T	G	C	G	T	T	C		T	G	A	A	T	C	G	T	T	C	G	G	T	A
CHE MAH::IRGC 79480-1	IRIS 313-12005	IRGC 132395	ind3	T	C	T	A	C	A	G	T	A	T	A	C	G	T	T	C	T	T	A	A	G	A	C	C	T	G	C	G	T	T	C	G	T	G	A	A	T	C	G	T	T	C	G	G	T	A
IRGA 346-111-2-1F::IRGC 117341-1	IRIS 313-10399	IRGC 120992	indx	T	C	T	A	C	A	G	T		T	A	C	G	T	A/T	C	T	C/T	A	A	G	A	C	C	T	G	C	G	T	T	C	G	T	G	A	A	T	C	G	T	T	C	G	G	T	A
KHAO THI RATE::IRGC 58041-1	IRIS 313-8793	IRGC 126223	ind3	T	C	T	A	C	A	G	T	A	T	A	C	G	T	T	C	T	T	A	A	G	A	C	C	T	G	C	G	T	T	C	G	T	G	A	A	T	C	G	T	T	C	G	G	T	A
GENIT::IRGC 3272-1	IRIS 313-9778	IRGC 125751	admix	T	C	T	A	C	A	G	T	A	C	G	C	G	T	A	G	T	C	G	G	G	G	C	T	T	G/A	C	A	A	A	T	G	C	T	A	G	C	C	G	T/C	T	T	A	G	A	A
MAMAS::IRGC 16503-1	IRIS 313-10742	IRGC 127600	ind3	T	C	T	A	C	A	G	T	A	T	A	C			T	C	T	T	A		G	A	C	C		G	C	G	T		C		T	G	A	A	T	C	G	T	T	C	G		T	A
GOKAUNG::IRGC 33079-2	IRIS 313-11128	IRGC 128045	indx	C/T	C		G/A	T/C	G/A	G	G/T	T/A	C/T	G/A	A/C	T/G	C/T		G/C	C/T	C/T	G/A	G/A	G	G/A	T/C	C	C/T	G	C	G	T	T	T/C	A/G	C/T	G	A/G	G/A	T	A/C	G	T	C/T	C	G	T/G	A/T	T/A
RUJAK DANAN::IRGC 35446-2	IRIS 313-11178	IRGC 128152	ind3	T	C	T	A	C	A	G	T	A	T	A	C		T	T	C	T	T	A	A	G	A	C	C	T	G	C	G	T	T	C	G	T	G	A	A	T	C	G	T	T	C	G	G	T	A
BR 52-87-1::IRGC 36849-2	IRIS 313-11200	IRGC 128002	ind1B	T	C	T	A	C	A	G	T	A	C/T	A	C	G	T	T	C	T	T	A	A	G	A	C	C	T	G	C	G	T	T	C	G	T	G	A	A	T	C	G	T	T	C	G	G	T	A
KENCANA RANDAH::IRGC 43709-2	IRIS 313-11319	BG54	ind3	T	C	T	A	C	A	G	T	A	T	A	C	G		T	C	T	T	A	A	G	A	C	C	T	G	C	G	T	T	C	G	T	G	A	A	T	C	G	T	T	C	G	G	T	A
P1790-5-1M-4-5M-1B-3M-B	B180	IRGC 136016	indx	T	C	T	A	C	A	G	T	A	T	A	C	G	T	T	C	T	T	A	A	G	A	C	C	T	G	C	G	T	T	C	G	T	G	A	A	T	C	G	T	T	C	G	G	T	A
MILYANG 77::IRGC 69340-1	IRIS 313-10040	IRGC 125840	ind1B	T	C	T	A	C	A	G	T	A	T	A	C	G	T	T	C	T	T	A	A	G	A	C	C	T	G	C	G	T	T	C	G	T	G	A	A	T	C	G	T	T	C	G	G	T	A
VANKALI::IRGC 53339-1	IRIS 313-11479	IRGC 127882	trop	C	C	C	G	T	G	G	G	T	C	G	A	T	C	A	G	C	C	G	G	G	G	T	C	C	G	C	G	T	T	T	A	C	G	G	G	T	A	G	T	C	C	G	T	A
Y075	CX360	CX360	ind1B	T	C	T	A	C	A	G	T	A		A	C	G	T	T	C	T	T	A	A	G	A	T/C	C	T	G	C	G	T	T	C	G	T	G	A	A	T	C	G	T	C/T	C	G	G	T	A
GUI HUA ZAO::IRGC 68060-1	IRIS 313-10179	IRGC 125755	indx	C	C	C	G	T	G	G	G	T	C	G	A	T	C	A	G	C	C	G	G	G	G	T	C	C	G	C	G	T	T	T	A	C	G	G	G	T	A	G	T	C	C	G	T	A	T
IR 4535-PP 23-6-8-1::IRGC 40402-2	IRIS 313-11249	IRGC 132341	indx	C/T	C	C/T	G/A	T/C	G/A	G		T/A	C/T		A/C		C	A/T		C	C/T		G/A	G	G/A	T/C	C	C/T	G	C	G	T	T	T/C	A/G		G	A/G	G/A	T	A/C	G	T	C/T	C	G		A/T
KARUNJEERAGA SAMBA::IRGC 49774-1	IRIS 313-11414	IRGC 127495	indx	T	C	T	A	C	A	G	T	A	T	A	C			T	C	T	T	A	A	G	A	C	C	T	G	C	G	T	T	C	G	T	G	A	A	T	C	G	T	T	C	G	G	T	A
GUI 630	B242	B242	indx	T	C	T	A	C	A	G	T	A	T	A	C			T	C	T	T	A	A	G	A	C	C	T	G	C	G	T	T	C	G	T	G	A	A	T	C	G	T	T	C	G	G	T	A
PADI HEDENG (REKET HEDENG)::IRGC 54266-1	IRIS 313-11498	IRGC 132023	trop	C	C	C	G	T	G	G	G	T	C	G	A	T	C	A	G	C	C	G	G	G	G	T	C	C	G	C	G	T	T	T	A	C	G	G	G	T	A	G	T	C	C	G	T	A	T
YZX2	CX363	CX363	indx	T	C	T	A	C	A	G	T	A	C/T	G/A	C	G	T	A/T	C	T	C/T	G/A	A	G	A	C	C	T	G	C	G	T	T	C	G	C/T		A	A	T	C	G	T	T			G	A/T	A
DL 5::IRGC 8593-1	IRIS 313-10595	IRGC 127327	aus	T	C	T	A	C	A	G		A	C	G	C			A	G	T	C	G	G	G	G	C	T	T	A	C	A		A	T	G	C	T	A	G	C	C	G	C	T	T	A	G	A	A
B 737 G-KN-23-1::IRGC 39203-2	IRIS 313-11239	IRGC 127978	indx	C/T	C	C/T	G/A	T/C	G/A	G	G/T	T/A	C/T	G/A	A/C	T/G	C/T	A/T	G/C	C/T	C/T	G/A	G/A	G	G/A	T/C	C	C/T	G	C	G	T	T	T/C	A/G	C/T	G	A/G	G/A	T	A/C	G	T	C/T	C	G	T/G	A/T	T/A
KATUNG::IRGC 71536-1	IRIS 313-8811	IRGC 131940	ind3	T	C	T	A	C	A	G	T	A	T	A	C	G		T	C	T	T	G/A	A	G	A	C	C	T	G	C	G	T	T	C	G	T	G	A	A	T	C	G	T	T	C	G	G	A/T	A
MOVE (MOKOLE)::IRGC 69739-1	IRIS 313-10048	IRGC 125996	indx	T	C	T	A	C	A	G	T	A	C	G	C		T	A	G	T	C	G	G	G	G	C	T	T	A	C	A	A	A	T	G		T	A	G	C	C	G	C	T	T	A	G	A	A
EA POUAK::IRGC 89748-1	IRIS 313-12194	IRGC 127353	ind3	T	C	T	A	C	A	G	T	A		A	C	G	T	T	C	T	T	A	A	G		C	C	T	G	C	G	T	T	C	G		G	A	A	T	C	G	T	T	C	G	G	T	A
KARIA::IRGC 6702-1	IRIS 313-10545	IRGC 127492	aus	T	C	T	A	C	A	G	T	A	C	G	C		T	A	G	T	C	G	G	G	G	C	T	T	A	C	A	A	A	T	G	C	T	A	G	C	C		C	T	T	A	G	A	A
ARC 13778::IRGC 41216-1	IRIS 313-9347	IRGC 125647	indx	T	C	T	A	C	A	G	T	A		A			T	T	C	T	T	A	A	G	A	C	C	T	G	C	G	T	T	C	G	T	G	A		T	C	G	T	T	C	G	G	T
BUJANG::IRGC 14040-1	IRIS 313-10699	AZ86	ind3	T	C	T	A	C	A	G	T	A	T	A	C		T	T	C	T	T	A	A	G	A	C	C	T	G	C	G	T	T	C	G	T	G	A	A	T	C	G	T	T	C	G	G	T	A
PAMAH S 18::IRGC 61322-1	IRIS 313-9451	IRGC 126140	indx	C/T	C	C/T	G/A	T/C	G/A	G	G/T		C/T	G	A/C	T/G			G/C	C/T	C/T	G/A	G/A	G	G/A	T/C	C	C/T	G	C	G	T	T	T/C	A/G	C/T	G		G/A	T	A/C	G	T	T	C	G	T/G	A/T	T/A
LAKHSMI DIGHA::IRGC 26390-2	IRIS 313-10976	IRGC 132348	aus	C	C	C	G	T	G	G	G	T	C	G	A	T	C	A	G	C	C	G	G	G	G	T	C	C	G	C	G	T	T	T	A	C	G	G	G	T	A	G	T	C	C	G	T	A	T
ARC 18001::IRGC 42195-2	IRIS 313-11284	IRGC 135638	indx	C/T	C	C/T		T/C	G/A	G	G/T	T/A	C/T	G/A			C/T	A/T	G/C	C/T	C/T	G/A	G/A	G	G/A	T/C	C	C/T	G	C	G	T	T	T/C	A/G	C/T	G	A/G	G/A	T	A/C	G	T	C/T	C	G	T/G	A/T	T/A
REMOL::IRGC 18624-1	IRIS 313-8744	IRGC 126266	ind3	T	C	T	A	C	A	G	T	A	T	A	C		T	T	C	T	T	A	A	G	A	C	C	T	G	C	G	T	T	C	G	T	G	A	A	T	C	G	T	T	C	G	G	T	A
NCS 102::IRGC 51854-1	IRIS 313-11445	IRGC 127653	ind2	C	T/C	C	G	T	G	G	G	T	C	G	A	T	C	A	G	C	C	G		G	G	T	C	C	G	C	G	T	T	T	A	C	G	G	G	T	A	G	T	C	C	G	T	A	T
PULUT BURUNG::IRGC 71655-1	IRIS 313-11848	IRGC 132037	ind3	C/T	C	C/T	G/A	T/C	G/A	G	G/T	T/A	C/T	G/A	A/C	T	C/T	A/T	G/C	C/T	C/T	G/A	G/A	G	G/A	T/C	C	C/T	G	C	G	T	T	T/C	A/G	C/T	G	A/G	G/A	T	A/C	G	T	C/T	C	G	T/G	A/T	T/A
TSY MILA RO::IRGC 97233-1	IRIS 313-12282	IRGC 132302	indx	C/T	C	C/T	G/A	T/C	G/A	G	G/T	T/A		G/A	A/C	T		A/T	G/C	C/T	C/T	G/A	G/A	G	G/A	T/C	C		G	C	G	T	T	T/C	A/G	C	G	A/G	G/A	T	A/C	G	T	C/T	C	G	T/G		T/A
UTRI DELI::IRGC 19182-1	IRIS 313-10823	IRGC 127880	ind3	T	C	T	A	C	A	G			T	A	C			T			T	A	A	G	A	C		T	G	C	G	T	T	C		T	G	A	A	T	C		T	T			G	T	A
B 12::IRGC 31293-1	IRIS 313-11108	IRGC 127194	ind3	T	C	T	A	C	A	G	T	A	T		C	G	T	T	C	C/T	T	A	A	G	A	C	C	T	G	C	G	T	T	C	G	T	G	A	A	T	C	G	T	T	C	G	G	T	A
KUTAI PAYA::IRGC 19528-1	IRIS 313-8723	IRGC 126033	ind3	T	C	T	A	C	A	G	T	A	T	A	C	G	T	T	C	T	T	A	A	G		C	C	T	G	C	G	T	T	C	G		G	A	A	T	C	G	T	T	C	G	G	T	A
RIZ INDETERMINE::IRGC 69014-1	IRIS 313-10034	IRGC 125886	indx		C	C	G	T	G	G	G	T	C	G	A	T	C	A	G	C	C	G	G	G	G	T	C	C	G	C	G	T	T	T	A	C		G	G	T	A	G	T	C	C	G	T	A	T
DJ 29::IRGC 8505-1	IRIS 313-10594	IRGC 127322	aus	T	C	T	A		A	G	T	A	C	G	C		T		G	T	C	G	G	G	G	C	T	T	A	C	A	A	A	T	G	C	T	A	G	C	C	G	C		T	A	G	A	A
POENOET HITAM::IRGC 8193-1	IRIS 313-8324	IRGC 121474	admix	C	C	C	G	T	G	G	G	T	C	G	A	T	C	A	G	C	C	G	G	G	G	T	C	C	G	C	G	T	T	T	A	C	G	G	G	T	A	G	T	C	C	G	T	A	T
CEMPO CINA::IRGC 35581-2	IRIS 313-11182	IRGC 128009	ind3	C/T	C	C/T	G/A	T/C	G/A	G	G/T	T/A	C/T	G/A				A/T	G/C	C/T	C/T	G/A	G/A	G		T/C	C	C/T	G	C	G	T	T	T/C	A/G	C/T	G	A/G	G/A	T	A/C	G	T	C/T	C	G	T/G	A/T	T/A
BABAOMI	CX51	IRGC 135835	indx	T	C	T	A	C	A	G	T	A	T	A	A/C	G		T	C	T	T	A	A	G		C	C	C/T	G	C	G	T	T	T/C	G	C/T	G	A	A	T	C	G	T	T	C	G	G	A/T	A
CHANTEK 145::IRGC 14045-1	IRIS 313-10700	AZ87	ind3	T		T	A	C	A	G	T	A		A	C	G	T	T	C	T	T	A	A	G	A	C	C	T	G	C	G	T	T	C	G	T	G	A	A	T	C	G	T	T	C	G	G	T	A
DJ 47::IRGC 8497-1	IRIS 313-10593	IRGC 127323	aus	T	C	T	A	C	A	G	T	A	C	G	C			A	G	T	C	G	G	G	G	C	T	T	A	C	A	A	A	T	G	C	T	A	G	C	C	G	C	T	T	A	G	A	A
BR 5230-46-4::IRGC 117318-1	IRIS 313-10341	IRGC 121167	indx	T	C	T	A	C	A	G	T	A	T	A	C	G		T	C	T	T	A	A	G	A	C	C	T	G	C	G	T	T	C	G	T	G	A	A	T	C	G	T	T	C	G	G	T	A
KADA CHOPA::IRGC 34954-1	IRIS 313-11168	IRGC 127473	aus	T	C	T	A	C	A	G			C	G	C	G	T	A	G	T	C	G	G	G	G	C	T	T	A	C	A		A	T	G	C	T	A	G	C	C	G	C	T	T	A	T/G	A	A
KHAO BAWNG::IRGC 61260-1	IRIS 313-11608	AP3	ind3	T	C	T	A	C	A	G		A	T	A	C		T	T	C	T	T	A	A	G	A	C	C	T		C	G	T	T	C		T	G	A	A	T	C	G	T	T	C	G	G	T	A
UCP 41::IRGC 8742-1	IRIS 313-10600	IRGC 128493	aus	T	C	T	A	C	A	G	T			A	C		T	T	C	T	T	A	A	G	A	C	C	T	G	C	G	T	T	C	G	T	G	A	A	T	C	G	T	T	C	G	G	T	A
MR167	CX69	IRGC 135990	indx	C/T	C	C/T	G/A	T/C	G/A	G	G/T	T/A	C/T	G/A	A/C	G	C/T	A	G	C/T			G	G	G/A	C	C/T	C/T	G/A	C/T	G	T	T/A	T	A/G	C	G/T	A	G	T/C	C	G	T	T	C/T	G/A	G		T/A
BETSILAIZINA::GERVEX 8405-C1	IRIS 313-7646	IRGC 124378	admix	T	C	C/T	G/A	T/C	G/A	G	G/T	T/A	T	G/A	C	G	T	A/T	G/C	C/T	C/T	G/A	G/A	G	G/A	T/C	C	C/T	G	C	G	T	T	T/C	A/G	C/T	G	A	G/A	T	C	G	T	C/T	C	G	T/G	A/T	T/A
MOCHICA::IRGC 11070-1	IRIS 313-9825	IRGC 126159	ind2		C	C/T	G	T/C	G/A	G		T/A	C/T		A/C	G		A/T	G/C	C/T	C/T	G/A	G/A	G		T/C	C	C/T	G	C	G	T	T	T	A/G	C/T	G	A/G		T	A/C	G	T	C/T	C	G	T/G	A/T	T/A
NERICA-L-20	CX376	IRGC 136005	ind1B	C/T	C	T	A	T/C	G/A	G	T	A		G/A	C	G	T	T	C	C/T	T	A	A	G	A	T/C	C	C/T	G	C	G	T	T	C	G	T	G		A	T	C	G	T	T	C	G	G	T	A
GU 154	B138	B138	indx	T	C	T	A	C	A	G	T	A	T	A	C	G		T	C	T	T	A	A	G	A	C	C	T	G	C	G	T	T	C	G	T	G	A	A	T	C	G	T	T	C	G	G	T	A
GADABUNG (GUNDIL)::IRGC 17569-2	IRIS 313-10768	IRGC 132423	ind3	T	C	T	A	C	A	G			T	A	C	G	T	T	C	T	T	A	A	G	A	C	C	T	G	C	G	T	T	C	G	T	G	A	A	T	C	G	T	T	C	G	G	T	A
KABADOKA::IRGC 17775-2	IRIS 313-10776	IRGC 132343	trop	C	C	C	G	T	G	G	G	T	C	G	A			A	G	C	C	G	G	G		T	C	C	G		G	T	T	T	A	C	G		G	T		G	T	C	C	G	T	A	T
IR62266-42-6-2	CX234	IRGC 135928	indx	C	C					G	G/T		C	G				A	G		C	G	G	G	G	T/C		C/T	G/A	C/T	G	T	T/A	T	A/G	C		A/G	G		A/C	G	T	C	C	G	T	A
PILIT (7480) SELN (CI 12007)::IRGC 3758-1	IRIS 313-10484	IRGC 127729	ind1A	C/T	C	C/T	G/A	T/C		G			C	G		T		A	G	C/T	C	G	G	G	G	T/C		C/T	G/A	C/T	G	T	T/A	T	A	C	G/T	G	G	T/C		G	T		C	G/A	T/G	A	T/A
HTAWPATT::IRGC 33125-2	IRIS 313-11130	IRGC 128055	indx	C/T	C		A	C	A	G	T	A		A		T	C	T	C	T	C/T	G/A		G		T/C	C	T	G	C	G	T	T	T/C	G	T	G	A/G	A	T	A/C	G	T	C/T	C	G	T/G	T	T/A
KOTHMALLI KARUPPAN::IRGC 7842-1	IRIS 313-10572	IRGC 127533	indx	T	C	T	A	C	A	G	T	A	T	A	C		T	T	C	T	T	A	A	G	A	C	C	T	G	C	G	T	T	C	G	T	G	A		T	C	G	T	T	C	G	G	T	A
KOGOMG 1-1	CX382	IRGC 135971	ind1B	T	C	T	A	C	A	G	T	A	T	A	C		T	T	C	T	T	A	A	G	A	C	C	T	G	C	G	T	T	C	G	T	G		A	T	A/C	G	T	T	C	G	G	T	A
VAIKATHARYAN::IRGC 52805-1	IRIS 313-11461	IRGC 127881	ind2	C	C	C	G	T	G	G	G	T	C	G	A	T	C	A	G	C	C	G	G	G	G	T	C	C	G	C	G	T	T	T	A	C	G	G	G	T	A	G	T	C	C	G	T	A	T
CR 60-10::IRGC 15777-1	IRIS 313-9023	IRGC 125715	indx	C	C	C	G	T	G	G	G	T	C	G	A	T	C	A	G	C	C	G	G	G	G	T	C	C	G	C	G	T	T	T	A	C	G	G	G	T	A	G	T	C	C	G	T	A	T
H 6::IRGC 157-1	IRIS 313-9472	IRGC 125756	indx	C	C	C	G	T	G	G	G	T	C	G	A	T	C	A	G	C	C	G	G	G	G	T	C	C	G	C	G	T	T	T	A	C	G	G	G	T	A	G	T	C	C	G	T	A	T
N'YA NOFF::IRGC 69749-1	IRIS 313-11786	IRGC 128411	ind3	C	C	C	G	T	G	G	G	T	C	G	A	T	C	A	G	C	C	G	G	G	G	T	C	C	G	C	G	T	T	T	A	C	G	G	G	T	A	G	T	C	C	G	T	A	T
LIU XU::IRGC 109232-1	IRIS 313-10239	IRGC 125827	indx	C	C	C	G	T	G	G	G	T	C	G	A	T	C	A	G	C	C	G	G	G	G	T	C	C	G	C	G	T	T	T	A	C	G	G	G	T	A	G	T	C	C	G	T	A
KABERI::IRGC 66801-1	IRIS 313-11722	IRGC 128327	indx	C	C	C	G	T	G	G	G	T	C	G	A	T	C	A	G	C	C	G	G	G	G	T	C	C	G	C	G	T	T	T	A	C	G	G	G	T	A	G	T	C	C	G	T	A	T
XI HONG GU::IRGC 70416-1	IRIS 313-11805	IRGC 127895	ind1A	C	C	C	G	T	G	G	G	T	C	G	A	T	C	A	G	C	C	G	G	G	G	T	C	C	G	C	G	T	T	T	A	C	G	G	G	T	A	G	T	C	C	G	T	A	T
E ZI 110::IRGC 70201-1	IRIS 313-11799	IRGC 127366	ind1A	C	C	C	G	T	G	G	G	T	C	G	A	T	C	A	G	C	C	G	G	G	G	T	C	C	G	C	G	T	T	T	A	C	G	G	G	T	A	G	T	C	C	G	T	A	T
RP 1153-20-14::IRGC 40131-2	IRIS 313-11247	IRGC 132431	indx	C	C	C	G	T	G	G	G	T	C	G	A	T	C	A	G	C	C	G	G	G	G	T	C	C	G	C	G	T	T	T	A	C	G	G	G	T	A	G	T	C	C	G	T	A	T
ARC 15455::IRGC 42040-2	IRIS 313-11279	IRGC 127967	indx	C	C	C	G	T	G	G	G	T	C	G	A	T	C	A	G	C	C	G	G	G	G	T	C	C	G	C	G	T	T	T	A	C	G	G	G	T	A	G	T	C	C	G	T	A	T
JIE CAO ZHAN::IRGC 70305-1	IRIS 313-11802	IRGC 127460	ind1A	C	C	C	G	T	G	G	G	T	C	G	A	T	C	A	G	C	C	G	G	G	G	T	C	C	G	C	G	T	T	T	A	C	G	G	G	T	A	G	T	C	C	G	T	A	T
RATRIO::IRGC 28181-1	IRIS 313-11033	IRGC 128448	admix	C/T	C	C/T	G/A	T/C	G/A	G	G/T	T/A	C	G	A/C	T/G	C/T	A	G	C/T	C	G	G	G	G	T/C	C/T	C/T	G/A	C	G/A	T/A	T/A	T	A/G	C	G/T	A/G	G	T/C	A/C	G	T/C	C/T	C/T	G/A	T/G	A	T/A
KAL SHULI::IRGC 31665-2	IRIS 313-11113	IRGC 128069	ind2	C	C	C	G	T	G	G	G	T	C	G	A	T	C	A	G	C	C	G	G	G	G	T	C	C	G	C	G	T	T	T	A	C	G	G	G	T	A	G	T	C	C	G	T	A	T
RP 20-12::IRGC 40031-2	IRIS 313-11245	IRGC 128151	indx	C	C	C	G	T	G	G	G	T	C	G	A	T	C	A	G	C	C	G	G	G	G	T	C	C	G	C	G	T	T	T	A	C	G	G	G	T	A	G	T	C	C	G	T	A	T
THIERNO BANDE::IRGC 16009-1	IRIS 313-9160	IRGC 125922	ind3	C	C	C	G	T	G	G	G	T	C	G	A	T	C	A	G	C	C	G	G	G	G	T	C	C	G	C	G	T	T	T	A	C	G	G	G	T	A	G	T	C	C	G	T	A	T
QUAHNG LUANG::IRGC 64609-2	IRIS 313-11686	IRGC 132366	ind3	C	C	C	G	T	G	G	G	T	C	G	A	T	C	A	G	C	C	G	G	G	G	T	C	C	G	C	G	T	T	T	A	C	G	G	G	T	A	G	T	C	C	G	T	A	T
HONG YANG ZAO 3::IRGC 67177-1	IRIS 313-11727	IRGC 127416	ind1A	C	C	C	G	T	G	G	G	T	C	G	A	T	C	A	G	C	C	G	G	G	G	T	C	C	G	C	G	T	T	T	A	C	G	G	G	T	A	G	T	C	C	G	T	A	T
QING TAI AI::IRGC 67273-1	IRIS 313-11731	IRGC 127754	indx	C	C	C	G	T	G	G	G	T	C	G	A	T	C	A	G	C	C	G	G	G	G	T	C	C	G	C	G	T	T	T	A	C	G	G	G	T	A	G	T	C	C	G	T	A	T
XIANG CHANG ZAO::IRGC 68268-1	IRIS 313-11753	IRGC 127894	ind1A	C	C	C	G	T	G	G	G	T	C	G	A	T	C	A	G	C	C	G	G	G	G	T	C	C	G	C	G	T	T	T	A	C	G	G	G	T	A	G	T	C	C	G	T	A	T
QUN XUAN ZAO::IRGC 70371-1	IRIS 313-11804	IRGC 128441	ind1A	C	C	C	G	T	G	G	G	T	C	G	A	T	C	A	G	C	C	G	G	G	G	T	C	C	G	C	G	T	T	T	A	C	G	G	G	T	A	G	T	C	C	G	T	A	T
ZERO::IRGC 70707-2	IRIS 313-11813	IRGC 132372	ind3	C	C	C	G	T	G	G	G	T	C	G	A	T	C	A	G	C	C	G	G	G	G	T	C	C	G	C	G	T	T	T	A	C	G	G	G	T	A	G	T	C	C	G	T	A	T
YE DA GU::IRGC 76834-1	IRIS 313-11955	IRGC 127901	ind1A	C	C	C	G	T	G	G	G	T	C	G	A	T	C	A	G	C	C	G	G	G	G	T	C	C	G	C	G	T	T	T	A	C	G	G	G	T	A	G	T	C	C	G	T	A	T
GAO JIAO HONG::IRGC 80920-1	IRIS 313-12033	IRGC 127377	ind1A	C	C	C	G	T	G	G	G	T	C	G	A	T	C	A	G	C	C	G	G	G	G	T	C	C	G	C	G	T	T	T	A	C	G	G	G	T	A	G	T	C	C	G	T	A	T
TOUN::IRGC 92291-2	IRIS 313-12231	IRGC 128192	ind3	C	C	C	G	T	G	G	G	T	C	G	A	T	C	A	G	C	C	G	G	G	G	T	C	C	G	C	G	T	T	T	A	C	G	G	G	T	A	G	T	C	C	G	T	A	T
JINGHU3 B	B254	B254	indx	C	C	C	G	T	G	G	G	T	C	G	A	T	C	A	G	C	C	G	G	G	G	T	C	C	G	C	G	T	T	T	A	C	G	G	G	T	A	G	T	C	C	G	T	A	T
42686	CX364	CX364	ind1B	C	C	C	G	T	G	G	G	T	C	G	A	T	C	A	G	C	C	G	G	G	G	T	C	C	G	C	G	T	T	T	A	C	G	G	G	T	A	G	T	C	C	G	T	A	T
TSAO SHENG LI 1::IRGC 1309-1	IRIS 313-9469	IRGC 125929	ind1A	C	C	C	G	T	G	G	G	T	C	G	A	T	C	A	G	C	C	G	G	G	G	T	C	C	G	C	G	T	T	T	A	C	G	G	G	T	A	G	T	C	C	G	T	A	T
YA NONG ZAO 4::IRGC 63908-1	IRIS 313-10171	IRGC 125944	ind1A	C	C	C	G	T	G	G	G	T	C	G	A	T	C	A	G	C	C	G	G	G	G	T	C	C	G	C	G	T	T	T	A	C	G	G	G	T	A	G	T	C	C	G	T	A	T
ZO::IRGC 56914-1	IRIS 313-11528	IRGC 127917	ind3	C	C	C	G	T	G	G	G	T	C	G	A	T	C	A	G	C	C	G	G	G	G	T	C	C	G	C	G	T	T	T	A	C	G	G	G	T	A	G	T	C	C	G	T	A	T
SHWE SABA::IRGC 58206-1	IRIS 313-11547	IRGC 135580	indx	C	C	C	G	T	G	G	G	T	C	G	A	T	C	A	G	C	C	G	G	G	G	T	C	C	G	C	G	T	T	T	A	C	G	G	G	T	A	G	T	C	C	G	T	A	T
TAUNG LWIN::IRGC 58222-1	IRIS 313-11548	IRGC 127850	indx	C	C	C	G	T	G	G	G	T	C	G	A	T	C	A	G	C	C	G	G	G	G	T	C	C	G	C	G	T	T	T	A	C	G	G	G	T	A	G	T	C	C	G	T	A	T
ANADI WHITE::IRGC 61897-1	IRIS 313-11624	IRGC 127122	ind1A	C	C	C	G	T	G	G	G	T	C	G	A	T	C	A	G	C	C	G	G	G	G	T	C	C	G	C	G	T	T	T	A	C	G	G	G	T	A	G	T	C	C	G	T	A	T
CUN GU NUO::IRGC 63576-1	IRIS 313-11664	IRGC 127288	indx	C	C	C	G	T	G	G	G	T	C	G	A	T	C	A	G	C	C	G	G	G	G	T	C	C	G	C	G	T	T	T	A	C	G	G	G	T	A	G	T	C	C	G	T	A	T
F 478::IRGC 63882-1	IRIS 313-11669	IRGC 131986	indx	C	C	C	G	T	G	G	G	T	C	G	A	T	C	A	G	C	C	G	G	G	G	T	C	C	G	C	G	T	T	T	A	C	G	G	G	T	A	G	T	C	C	G	T	A	T
KONYAN::IRGC 66931-1	IRIS 313-11724	IRGC 127531	ind3	C	C	C	G	T	G	G	G	T	C	G	A	T	C	A	G	C	C	G	G	G	G	T	C	C	G	C	G	T	T	T	A	C	G	G	G	T	A	G	T	C	C	G	T	A	T
SI CHAO 1::IRGC 67335-1	IRIS 313-11734	IRGC 127803	ind1A	C	C	C	G	T	G	G	G	T	C	G	A	T	C	A	G	C	C	G	G	G	G	T	C	C	G	C	G	T	T	T	A	C	G	G	G	T	A	G	T	C	C	G	T	A	T
E 2070::IRGC 67981-1	IRIS 313-11746	IRGC 127349	ind1A	C	C	C	G	T	G	G	G	T	C	G	A	T	C	A	G	C	C	G	G	G	G	T	C	C	G	C	G	T	T	T	A	C	G	G	G	T	A	G	T	C	C	G	T	A	T
DU GEN CHUAN::IRGC 70083-1	IRIS 313-11796	IRGC 127345	ind1A	C	C	C	G	T	G	G	G	T	C	G	A	T	C	A	G	C	C	G	G	G	G	T	C	C	G	C	G	T	T	T	A	C	G	G	G	T	A	G	T	C	C	G	T	A	T
MAN TIAN QING::IRGC 72776-1	IRIS 313-11882	IRGC 127605	ind1A	C	C	C	G	T	G	G	G	T	C	G	A	T	C	A	G	C	C	G	G	G	G	T	C	C	G	C	G	T	T	T	A	C	G	G	G	T	A	G	T	C	C	G	T	A	T
KHIE TOM::IRGC 95601-1	IRIS 313-12263	IRGC 127521	ind3	C	C	C	G	T	G	G	G	T	C	G		T	C	A	G	C	C	G	G	G	G	T	C	C	G	C	G	T	T	T	A	C	G	G	G	T	A	G	T	C	C	G	T	A	T
CO 2::IRGC 6186-2	IRIS 313-10526	AY7	ind2	C	C	C	G	T	G	G	G	T	C	G	A	T	C	A	G	C	C	G	G	G	G	T	C	C	G	C	G	T	T	T	A	C	G	G	G	T	A	G	T	C	C	G	T	A	T
CX417	CX417	CX417	ind1B	C	C	C	G	T	G	G	G	T	C	G	A	T	C	A	G	C	C	G	G	G	G	T	C	C	G	C	G	T	T	T	A	C	G	G	G	T	A	G	T	C	C	G	T	A	T
E ZI 96::IRGC 70188-1	IRIS 313-8859	IRGC 125738	ind1A	T	C	T				G	T	A		A			T		C	T	T	A	A	G	A	C	C	T	G	C	G	T	T	C		T	G	A	A	T	C	G	T		C	G	G	T
KUTTA::IRGC 52184-1	IRIS 313-8924	IRGC 125815	ind2	C	C	C	G	T	G	G	G	T	C	G	A	T	C	A	G	C	C	G	G	G	G	T	C	C	G	C	G	T	T	T	A	C	G	G	G	T	A	G	T	C	C	G	T	A	T
MUKKALA BAZAL::IRGC 77279-1	IRIS 313-8930	IRGC 125844	ind1B	C	C	C	G	T	G	G	G	T	C	G	A	T	C	A	G	C	C	G	G	G	G	T	C	C	G	C	G	T	T	T	A	C	G	G	G	T	A	G	T	C	C	G	T	A	T
FU ZAO XIAN::IRGC 63619-1	IRIS 313-8940	IRGC 125744	ind1A	C	C	C	G	T	G	G	G	T	C	G	A	T	C	A	G	C	C	G	G	G	G	T	C	C	G	C	G	T	T	T	A	C	G	G	G	T	A	G	T	C	C	G	T	A	T
LEUANG CHAIYAPHUM::IRGC 78266-1	IRIS 313-9020	IRGC 126983	ind3	C	C	C	G	T	G	G	G	T	C	G	A	T	C	A	G	C	C	G	G	G	G	T	C	C	G	C	G	T	T	T	A	C	G	G	G	T	A	G	T	C	C	G	T	A	T
WAS 173-B-B-6-2-2::C1	IRIS 313-7808	IRGC 122285	ind1B	C	C	C	G	T	G	G	G	T	C	G	A	T	C	A	G	C	C	G	G	G	G	T	C	C	G	C	G	T	T	T	A	C	G	G	G	T	A	G	T	C	C	G	T	A	T
LUO AI ZAO 3::IRGC 63730-1	IRIS 313-11667	IRGC 127580	ind1A	C	C	C	G	T	G	G	G	T	C	G	A	T	C	A	G	C	C	G	G	G	G	T	C	C	G	C	G	T	T	T	A	C	G	G	G	T	A	G	T	C	C	G	T	A	T
CHIAYI WU-K'O::IRGC 64974-1	IRIS 313-11692	IRGC 127273	ind1A	C	C	C	G	T	G	G	G	T	C	G	A	T	C	A	G	C	C	G	G	G	G	T	C	C	G	C	G	T	T	T	A	C	G	G	G	T	A	G	T	C	C	G	T	A	T
GAEW DAENG::IRGC 66707-1	IRIS 313-11721	IRGC 127372	ind3	C	C	C	G	T	G	G	G	T	C	G	A	T	C	A	G	C	C	G	G	G	G	T	C	C	G	C	G	T	T	T	A	C	G	G	G	T	A	G	T	C	C	G	T	A	T
PAUNDRI::IRGC 67527-1	IRIS 313-11738	IRGC 127720	ind2	C	C	C	G	T	G	G	G	T	C	G	A	T	C	A	G	C	C	G	G	G	G	T	C	C	G	C	G	T	T	T	A	C	G	G	G	T	A	G	T	C	C	G	T	A	T
M 6034-1::IRGC 68193-1	IRIS 313-11752	IRGC 127584	ind1A	C	C	C	G	T	G	G	G	T	C	G	A	T	C	A	G	C	C	G	G	G	G	T	C	C	G	C	G	T	T	T	A	C	G	G	G	T	A	G	T	C	C	G	T	A	T
78 XUAN WU::IRGC 70475-1	IRIS 313-11806	IRGC 127101	ind1A	C	C	C	G	T	G	G	G	T	C	G	A	T	C	A	G	C	C	G	G	G	G	T	C	C	G	C	G	T	T	T	A	C	G	G	G	T	A	G	T	C	C	G	T	A	T
DA GU AI 7::IRGC 70075-1	IRIS 313-11795	IRGC 127291	ind1A	C	C	C	G	T	G	G	G	T	C	G	A	T	C	A	G	C	C	G	G	G	G	T	C	C	G	C	G	T	T	T	A	C	G	G	G	T	A	G	T	C	C	G	T	A	T
NAN JING XIAO DAO::IRGC 72236-2	IRIS 313-11870	IRGC 132429	ind1A	C	C	C	G	T	G	G	G	T	C	G	A	T	C	A	G	C	C	G	G	G	G	T	C	C	G	C	G	T	T	T	A	C	G	G	G	T	A	G	T	C	C	G	T	A	T
CEMPO TURI::IRGC 73667-1	IRIS 313-11902	IRGC 127251	ind3	C	C	C	G	T	G	G	G	T	C	G	A	T	C	A	G	C	C	G	G	G	G	T	C	C	G	C	G	T	T			C	G	G	G	T	A	G	T	C	C	G	T	A	T
PA KHENG KHAW::IRGC 98779-1	IRIS 313-12305	IRGC 127708	ind3	C	C	C	G	T	G	G	G	T	C	G	A	T	C	A	G	C	C	G	G	G	G	T	C	C	G	C	G	T	T	T	A	C	G	G	G	T	A	G	T	C	C	G	T	A	T
BADAL 76::IRGC 6586-1	IRIS 313-10539	IRGC 127199	ind2	T	C	T	A		A	G		A	C	G				A			C	G	G	G			T																		T			A
HEI MI CHAN	CX101	IRGC 135902	ind1A	C	C	C	G	T	G	G	G	T	C	G	A	T	C	A	G	C	C	G	G	G	G	T	C	C	G	C	G	T	T	T	A	C	G	G	G	T	A	G	T	C	C	G	T	A	T
YA THAY SAN::IRGC 58245-1	IRIS 313-8659	AD61	indx	C	C	C	G	T	G	G	G	T	C	G	A	T		A	G	C	C	G	G	G	G	T	C	C	G	C	G	T	T	T	A	C	G	G	G	T	A	G	T	C	C	G	T	A	T
ARC 12576::IRGC 22163-1	IRIS 313-8967	IRGC 125645	indx	C	C	C	G	T	G	G	G	T	C	G	A	T	C	A	G	C	C	G	G	G	G	T	C	C	G	C	G	T	T	T	A	C	G	G	G	T		G	T	C	C	G	T	A	T
KOGONI 91-1::C1	IRIS 313-7719	IRGC 122140	indx	C	C	C	G	T	G	G	G	T	C	G	A	T	C	A	G	C	C	G	G	G	G	T	C	C	G	C	G	T	T	T	A	C	G	G	G	T	A	G	T	C	C	G	T	A	T
IR 3839-1::IRGC 55946-1	IRIS 313-11516	IRGC 127437	indx	C	C	C	G	T	G	G	G	T	C	G	A	T	C	A	G	C	C	G	G	G	G	T	C	C	G	C	G	T	T	T	A	C	G	G	G	T	A	G	T	C	C	G	T	A	T
BEUA KAE::IRGC 64221-1	IRIS 313-11674	IRGC 131971	ind3	C	C	C	G	T	G	G	G	T	C	G	A	T	C	A	G	C	C	G	G	G	G	T	C	C	G	C	G	T	T	T	A	C	G	G	G	T	A	G	T	C	C	G	T	A	T
SHUANG BAI AI 2::IRGC 67309-1	IRIS 313-11733	IRGC 127801	ind1A	C	C	C	G	T	G	G	G	T	C	G	A	T	C	A	G	C	C	G	G	G	G	T	C	C	G	C	G	T	T	T	A	C	G	G	G	T	A	G	T	C	C	G	T	A	T
UGAGA::IRGC 67604-1	IRIS 313-11740	IRGC 127872	indx	C	C	C	G	T	G	G	G	T	C	G	A	T	C	A	G	C	C	G	G	G	G	T	C	C	G	C	G	T	T	T	A	C	G	G	G	T	A	G	T	C	C	G	T	A	T
L 10833::IRGC 68121-1	IRIS 313-11751	IRGC 127539	indx	C	C	C	G	T	G	G				G	A	T	C	A	G	C	C	G	G	G	G	T	C	C	G	C	G	T	T	T	A	C	G	G	G	T	A	G	T	C	C	G	T	A	T
PULURE::IRGC 70647-1	IRIS 313-11810	IRGC 132036	ind3	C	C	C	G	T	G	G	G	T	C	G	A	T	C	A	G	C	C	G	G	G	G	T	C	C	G	C	G	T	T	T	A	C	G	G	G	T	A	G	T	C	C	G	T	A	T
E NOI NAH::IRGC 71138-1	IRIS 313-11835	IRGC 128287	indx	C	C	C	G	T	G	G	G	T	C	G	A	T	C	A	G	C	C	G	G	G	G	T	C	C	G	C	G	T	T	T	A	C	G	G	G	T	A	G	T	C	C	G	T	A	T
AN NAN ZAO::IRGC 72576-1	IRIS 313-11877	IRGC 127125	ind1A	C	C	C	G	T	G	G	G	T	C	G	A	T	C	A	G	C	C	G	G	G	G	T	C	C	G	C	G	T	T	T	A	C	G	G	G	T	A	G	T	C	C	G	T	A	T
ITA 117::IRGC 75235-1	IRIS 313-11930	IRGC 127444	ind1B	C	C	C	G	T	G	G	G	T	C	G	A	T	C	A	G	C	C	G	G	G	G	T	C	C	G	C	G	T	T	T	A	C	G	G	G	T	A	G	T	C	C	G	T	A	T
EA TOM::IRGC 95276-1	IRIS 313-12261	IRGC 127354	ind3	C	C	C	G	T	G	G	G	T	C	G	A	T	C	A	G	C	C	G	G	G	G	T	C	C	G	C	G	T	T	T	A	C	G	G	G	T	A	G	T	C	C	G	T	A	T
KWANG LU AI 4::IRGC 28480-2	IRIS 313-11039	IRGC 128093	ind1A	C	C	C	G	T	G	G	G	T	C	G	A	T	C	A	G	C	C	G	G	G	G	T	C	C	G	C	G	T	T	T	A	C	G	G	G	T	A	G	T	C	C	G	T	A	T
EA TIA::IRGC 29713-2	IRIS 313-11083	IRGC 132248	ind3	C	C	C	G	T	G	G	G	T	C	G	A		C	A	G	C	C	G	G	G	G	T	C	C	G	C	G	T	T	T	A	C	G	G	G	T	A	G	T	C	C	G	T	A	T
KHAO HAE::IRGC 29773-3	IRIS 313-11085	IRGC 132273	indx	C	C	C	G	T	G	G	G	T	C	G	A	T	C	A	G	C	C	G	G	G	G	T	C	C	G	C	G	T	T	T	A	C	G	G	G	T	A	G	T	C	C	G	T	A	T
LOBANG (WHITE)::IRGC 44548-2	IRIS 313-11338	IRGC 128097	indx	C	C	C	G	T	G	G	G	T	C	G	A	T	C	A	G	C	C	G	G	G		T	C	C	G	C	G	T	T	T	A	C	G	G	G	T	A	G	T	C	C	G	T	A	T
JINXIBAI2	B073	B073	indx	C	C	C	G	T	G	G		T	C	G	A	T	C	A	G	C	C	G	G	G			C	C	G	C	G	T	T	T	A	C	G	G	G	T	A	G	T	C	C	G	T	A	T
SEBERANG	CX147	CX147	indx	C/T	C	C/T	G/A	T/C	G/A	G	G/T	T/A	C		A/C	T	C			C/T	C	G/A		G	G/A		C		G	C	G	T	T	T/C	A/G	C/T	G	A/G	G/A	T	A/C	G	T	C	C	G	T	A
ZHONGYOUZAO 81	CX221	IRGC 136095	indx	C	C	C	G	T	G	G	G	T	C	G	A	T	C	A	G	C	C	G	G	G	G	T	C	C	G	C	G	T	T	T	A	C	G	G	G	T	A	G	T	C	C	G	T	A	T
LAI YIP ZIM::IRGC 4955-1	IRIS 313-8454	IRGC 125618	ind1A	C	C	C	G	T	G	G	G	T	C	G	A	T	C	A	G	C	C	G	G	G	G	T	C	C	G	C	G	T	T		A	C	G	G	G	T	A	G	T	C	C	G	T	A	T
PSBRC 86::IRGC 99716-1	IRIS 313-10237	AG30	ind1B	C	C	C	G	T	G	G	G	T	C	G	A	T	C	A	G	C	C	G	G	G	G	T	C	C	G	C	G	T	T	T	A	C	G	G	G	T	A	G	T	C	C	G	T	A	T
PULUT BARAYA::IRGC 27393-1	IRIS 313-8725	IRGC 126262	ind3	C	C	C	G	T	G	G	G	T	C	G	A	T	C	A	G	C	C	G	G	G	G	T	C	C	G	C	G	T	T	T	A	C	G	G	G	T	A	G	T	C	C	G	T	A	T
CODE NO 31323::IRGC 46907-1	IRIS 313-9190	IRGC 126148	indx	C	C	C	G	T	G	G	G	T	C	G	A	T	C	A	G	C	C	G	G	G	G	T	C	C	G	C	G	T	T	T	A	C	G	G	G	T	A	G	T	C	C	G	T	A	T
KALU T 139::IRGC 53670-1	IRIS 313-11489	IRGC 127482	aus	C	C	C	G	T	G	G	G	T	C	G	A		C	A	G	C	C	G	G	G	G	T	C	C	G	C	G	T	T	T	A	C	G	G	G	T	A	G	T	C	C	G	T	A	T
E MOOM::IRGC 64291-1	IRIS 313-11676	IRGC 127359	ind3	C	C	C	G	T	G	G	G	T	C	G	A	T	C	A	G	C	C	G	G	G	G	T	C	C	G	C	G	T	T	T	A	C	G	G	G	T	A	G	T	C	C	G	T	A	T
E 4197::IRGC 68004-1	IRIS 313-11747	IRGC 127350	indx	C	C	C	G	T	G	G	G	T	C	G	A	T	C	A	G	C	C	G	G	G	G	T	C	C	G	C	G	T	T	T	A	C	G	G	G	T	A	G	T	C	C	G	T	A	T
ASFALA::IRGC 70650-1	IRIS 313-11812	IRGC 127175	ind3	C	C	C	G	T	G	G	G	T	C	G	A	T	C	A	G	C	C	G	G	G	G	T	C	C	G	C	G	T	T	T	A	C	G	G	G	T	A	G	T	C	C	G	T	A	T
KIKUBA::IRGC 70722-1	IRIS 313-11814	IRGC 127523	ind3	C	C	C	G	T	G	G	G	T	C	G	A	T	C	A	G	C	C	G	G	G	G	T	C	C	G	C	G	T	T	T	A	C	G	G	G	T	A	G	T	C	C	G	T	A	T
MOSHI::IRGC 70730-1	IRIS 313-11815	IRGC 127633	ind3	C	C	C	G	T	G		G	T	C	G	A	T	C	A	G	C	C	G	G	G	G	T	C	C	G	C	G	T	T	T	A	C	G	G	G	T	A	G	T	C	C	G	T	A	T
KARILETYONE::IRGC 70745-1	IRIS 313-11816	IRGC 127493	indx	C	C	C	G	T	G	G	G	T	C	G	A	T	C	A	G	C	C	G	G	G	G	T	C	C	G	C	G	T	T	T	A	C	G	G	G	T	A	G	T	C	C	G	T	A	T
CHI GU::IRGC 71988-1	IRIS 313-11854	IRGC 127276	ind1A	C	C	C	G	T	G	G	G	T	C	G	A	T	C	A	G	C	C	G	G	G	G	T	C	C	G	C	G	T	T	T	A	C	G	G	G	T	A	G	T	C	C	G	T	A	T
IN TOK::IRGC 77071-1	IRIS 313-11961	IRGC 127432	ind3	C	C	C	G	T	G	G	G	T	C	G	A	T	C	A	G	C	C	G	G	G	G	T	C	C	G	C	G	T	T	T	A	C	G	G	G	T	A	G	T	C	C	G	T	A	T
NASAENG::IRGC 107819-1	IRIS 313-12355	IRGC 127650	indx	C	C	C	G	T	G	G	G	T	C	G	A	T	C	A	G	C	C	G	G	G	G	T	C	C	G	C	G	T	T	T	A	C	G	G	G	T	A	G	T	C	C	G	T	A	T
AI NAN TSAO 39::IRGC 28461-2	IRIS 313-11038	IRGC 127924	ind1A	C	C	C	G	T	G	G	G	T	C	G	A	T	C	A	G	C	C	G	G	G	G	T	C	C	G	C	G	T	T	T	A	C	G	G	G	T	A	G	T	C	C	G	T	A	T
VELLAIKOTTAI::IRGC 28618-1	IRIS 313-11042	BD56	indx	C	C	C	G	T	G	G	G	T	C	G	A	T	C	A	G	C	C	G	G	G	G	T	C	C	G	C	G	T	T	T	A	C	G	G	G	T	A	G	T	C	C	G	T	A	T
W 1014-162::IRGC 39871-1	IRIS 313-11244	BF72	indx	C	C	C	G	T	G	G	G	T	C	G	A	T	C	A	G	C	C	G	G	G	G	T	C	C	G	C	G	T	T	T	A	C	G	G	G	T	A	G	T	C	C	G	T	A	T
ARC 14347::IRGC 41517-2	IRIS 313-11266	IRGC 127955	indx	C	C	C	G	T	G	G	G	T	C	G	A	T	C	A	G	C	C	G	G	G	G	T	C	C	G	C	G	T	T	T	A	C	G	G	G	T	A	G	T	C	C	G	T	A	T
HONDERAWALA::IRGC 47372-1	IRIS 313-11382	BH24	indx	C	C	C	G	T	G	G	G	T	C	G	A	T	C	A	G	C	C	G	G	G	G	T	C	C	G	C	G	T	T	T		C	G	G	G	T	A	G	T	C	C	G	T	A	T
JUAN YE LAI::IRGC 61825-1	IRIS 313-11622	IRGC 127467	ind1A	C	C	C	G	T	G	G	G	T	C	G	A	T	C	A	G	C	C	G	G	G	G	T	C	C	G	C	G	T	T	T	A	C	G	G	G	T	A	G	T	C	C	G	T	A	T
SA GAE::IRGC 64613-1	IRIS 313-11687	IRGC 132297	ind3	C	C	C	G	T	G	G	G	T	C	G	A	T	C	A	G	C	C	G	G	G	G	T	C	C	G	C	G	T	T	T	A	C	G	G	G	T	A	G	T	C	C	G	T	A	T
SOSSOKA::IRGC 66478-1	IRIS 313-11716	IRGC 127822	ind3	C	C	C	G	T	G	G	G	T	C	G	A	T	C	A	G	C	C	G	G	G	G	T	C	C	G	C	G	T	T	T	A	C	G	G	G	T	A	G	T	C	C	G	T	A	T
QING ER XIAO 2::IRGC 67255-1	IRIS 313-11730	IRGC 127753	indx	C	C	C	G	T	G	G	G	T	C	G	A	T	C	A	G	C	C	G	G	G	G	T	C	C	G	C	G	T	T	T	A	C	G	G	G	T	A	G	T	C	C	G	T	A	T
TANDAKAY FINGO::IRGC 69793-1	IRIS 313-11787	IRGC 127845	ind2	C	C	C	G	T	G	G	G	T	C	G	A	T	C	A	G	C	C	G	G	G	G	T	C	C	G	C	G	T	T	T	A	C	G	G	G	T	A	G	T	C	C	G	T	A	T
XIA HONG GU::IRGC 76803-1	IRIS 313-11954	IRGC 128504	ind1A	C	C	C	G	T	G	G	G	T	C	G	A	T	C	A	G	C	C	G	G	G	G	T	C	C	G	C	G	T	T	T	A	C	G	G	G	T	A	G	T	C	C	G	T	A	T
IH PEN SHIM MING::IRGC 26067-1	IRIS 313-10968	IRGC 127428	ind1A	C	C	C	G	T	G	G	G	T	C	G	A	T	C	A	G	C	C	G	G	G	G	T	C	C	G	C	G	T	T	T	A	C	G	G	G	T	A	G	T	C	C	G	T	A	T
NGATSIN	B031	IRGC 136007	ind2		C	C				G							C		G/C	C/T	C/T	G	G/A	G		T	C	C	G	C	G	T	T	T/C	A		G	A/G	G	T		G	T	C	C	G	T/G	A	T/A
MEIHUANUO	B261	B261	ind1A	C	C	C	G	T	G	G	G	T	C	G		T	C	A	G	C	C	G	G	G	G	T	C	C	G	C	G	T	T	T	A	C	G	G	G	T	A	G	T	C	C	G	T	A	T
RUBIO	CX103	IRGC 136036	admix	C	C	C	G	T	G	G	G	T	C	G	A	T		A	G	C	C	G	G	G	G	T	C	C	G	C	G	T	T	T	A	C	G	G	G	T	A	G	T	C	C	G	T	A	T
BR24	CX3	IRGC 117623	ind1A	C	C	C	G	T	G	G	G	T	C	G	A	T	C	A	G	C	C	G	G	G	G	T	C	C	G	C	G	T	T	T	A	C	G	G	G	T	A	G	T	C	C	G	T	A	T
C71	CX85	CX85	indx	C	C	C	G	T	G	G	G	T	C	G	A	T	C	A	G	C	C	G	G	G	G	T	C	C	G	C	G	T	T	T	A	C	G	G	G	T	A	G	T	C	C	G	T	A	T
CX411	CX411	CX411	ind1B	C	C	C	G	T	G	G	G	T	C	G	A	T	C	A	G	C	C	G	G	G	G	T	C	C	G	C	G	T	T	T	A	C	G	G	G	T	A	G	T	C	C	G	T	A	T
IR 73571-3B-11-3-K2::G1	IRIS 313-15906	IRGC 126963	indx	C	T	C	G	T	G	G	G	T	C	G	A	T	C	A	G	C	C	G	G	G	G	T	C	C	G	C	G	T	T	T	A	C	G	A	G	T	A	G	T	C	C	G	T	A	T
KHAO MON::IRGC 60764-1	IRIS 313-9182	IRGC 125803	indx	C	C	C	G	T	G	G	G	T	C	G	A	T	C	A	G	C	C	G	G	G	G	T	C	C	G	C	G	T	T	T	A	C	G	G	G	T	A	G	T	C	C	G	T	A	T
NX 3533::IRGC 63796-1	IRIS 313-9570	IRGC 125859	indx	C	C	C	G	T	G	G	G	T	C	G	A	T	C	A	G	C	C	G	G	G		T	C	C	G	C	G	T	T	T	A	C	G	G	G	T	A	G	T	C	C	G	T	A	T
CEA 3::IRGC 116965-1	IRIS 313-10260	IRGC 125957	indx	C	C	C	G	T	G	G	G	T	C	G	A	T	C	A	G	C	C	G	G	G	G	T	C	C	G	C	G	T	T	T	A	C	G	G	G	T	A	G	T	C	C	G	T	A	T
IR 80310-12-B-1-3-B::IRGC 117307-1	IRIS 313-10394	IRGC 125986	indx	C	C	C	G	T	G	G	G	T	C	G	A	T	C	A	G	C	C	G	G	G	G	T	C	C	G	C	G	T	T	T	A	C	G	G	G	T	A	G	T	C	C	G	T	A	T
WAS 33-B-B-15-1-4-5::C1	IRIS 313-7826	IRGC 122292	ind1B	C	C	C	G	T	G	G	G	T	C	G	A	T	C	A	G	C	C	G	G	G	G	T	C	C	G	C	G	T	T	T	A	C	G	G	G	T	A	G	T	C	C	G	T	A	T
WAS 199-B-1-2-1::C1	IRIS 313-7816	IRGC 122288	ind1B	C	C	C	G	T	G	G	G	T	C	G	A	T	C	A	G	C	C	G	G	G	G	T	C	C	G	C	G	T	T	T	A	C	G	G	G	T	A	G	T	C	C	G	T	A	T
NIAW KHIAW NGOO::IRGC 64563-1	IRIS 313-11683	IRGC 127677	ind3	C	C	C	G	T	G	G	G	T	C	G	A	T	C	A	G	C	C	G	G	G	G	T	C	C	G	C	G	T	T	T	A	C	G	G	G	T	A	G	T	C	C	G	T	A	T
BU ZHI MING::IRGC 71971-1	IRIS 313-11853	IRGC 127242	ind1A	C	C	C	G	T	G	G	G	T	C	G	A	T	C	A	G	C	C	G	G	G	G	T	C	C	G	C	G	T	T	T	A		G	G	G	T	A	G	T	C	C	G	T	A	T
MI GU::IRGC 76687-1	IRIS 313-11950	IRGC 127626	ind1A	C	C	C	G	T	G	G	G	T	C	G	A	T	C	A	G	C	C	G	G	G	G	T	C	C	G	C	G	T	T	T	A	C	G	G	G	T	A	G	T	C	C	G	T	A	T
YAN ZHAN::IRGC 79740-1	IRIS 313-12010	IRGC 127900	ind1A	C	C	C	G	T	G	G	G	T	C	G	A	T	C	A	G	C	C	G	G	G	G	T	C	C	G	C	G	T	T	T	A	C	G	G	G	T	A	G	T	C	C	G	T	A	T
SAR SIEM::IRGC 81386-2	IRIS 313-12044	IRGC 135641	ind3	C	C	C	G	T	G	G	G	T	C	G	A	T	C	A	G	C	C	G	G	G	G	T	C	C	G	C	G	T	T	T	A	C	G	G	G	T	A	G	T	C	C	G	T	A	T
INPONG::IRGC 85524-1	IRIS 313-12127	IRGC 127431	ind3	C	C	C	G	T	G	G	G	T	C	G	A	T	C	A	G	C	C	G	G	G	G	T	C	C	G	C	G	T	T	T	A	C	G	G	G	T	A	G	T	C	C	G	T	A	T
LG 944::IRGC 86000-1	IRIS 313-12131	IRGC 132011	ind3	C	C	C	G	T	G	G	G	T	C	G	A	T	C	A	G	C	C	G	G	G	G	T	C	C	G	C	G	T	T	T	A	C	G	G	G	T	A	G	T	C	C	G	T	A	T
WUGU::IRGC 93479-1	IRIS 313-12237	IRGC 127893	ind1A	C	C	C	G	T	G	G	G	T	C	G	A	T	C	A	G	C	C	G	G	G	G	T	C	C	G	C	G	T	T	T	A	C	G	G	G	T	A	G	T	C	C	G	T	A	T
MAYATAUNG::IRGC 95957-1	IRIS 313-12268	IRGC 127616	indx		C	C	G	T	G	G	G	T	C	G	A	T	C	A	G	C	C	G	G	G	G	T	C	C	G	C	G	T	T	T	A	C	G	G	G	T	A	G	T	C	C	G	T	A	T
MACAN SAPAC::IRGC 5212-2	IRIS 313-10511	IRGC 128101	ind3	C	C	C	G	T	G	G	G	T	C	G	A	T	C	A	G	C	C	G	G	G	G	T	C	C	G	C	G	T	T	T	A	C	G	G	G	T	A	G	T	C	C	G	T	A	T
APYO DAW GYI::IRGC 49386-2	IRIS 313-11405	IRGC 132238	ind3	C/T	C	C/T	G/A	T/C	A	G			C		A/C	T/G	C	A/T	G/C	C/T	C/T	G/A	G/A	G	G	T/C	C	C/T	G	C	G	T	T	T/C	G		G	A/G	G/A	T	A	G	T	C/T	C	G	T/G	A/T	T/A
BW 293-2	B033	IRGC 135853	ind1B	C	C	C	G	T	G	G	G	T	C	G	A	T	C	A	G	C	C	G	G	G	G	T	C	C	G	C	G	T	T	T	A	C	G	G	G	T	A	G	T	C	C	G	T	A	T
TAISHANNUO	B074	B074	ind1A	C	C	C	G	T	G	G	G	T	C	G	A	T	C	A	G	C	C	G	G	G	G	T	C	C	G	C	G	T	T	T	A	C	G	G	G	T	A	G	T	C	C	G	T	A	T
YETUOZAI	CX118	CX118	indx	C	C	C	G	T	G	G	G	T	C	G	A	T	C	A	G	C	C	G	G	G	G	T	C	C	G	C	G	T	T	T	A	C	G	G	G	T	A	G	T	C	C	G	T	A	T
CX409	CX409	CX409	ind1B	C	C	C	G	T	G	G	G	T	C	G	A	T	C	A	G	C	C	G	G	G	G	T	C	C	G	C	G	T	T	T	A	C	G	G	G	T	A	G	T	C	C	G	T	A	T
CX414	CX414	CX414	ind1B	C	C	C	G	T	G	G	G	T	C	G	A	T	C	A	G	C	C	G	G	G	G	T	C	C	G	C	G	T	T	T	A	C	G	G	G	T	A	G	T	C	C	G	T	A	T
IR 5494 (BPH 1)::IRGC 24484-1	IRIS 313-8616	IRGC 131939	ind1B	C	C	C	G	T	G	G	G	T	C	G	A	T	C	A	G	C	C	G	G	G	G	T	C	C	G	C	G	T	T	T	A	C	G	G	G	T	A	G	T	C	C	G	T	A	T
K 1074::IRGC 55017-1	IRIS 313-11505	IRGC 127469	ind2	C	C	C	G	T	G	G	G	T	C	G	A	T	C	A	G	C	C	G	G	G	G	T	C	C	G	C	G	T	T	T	A	C	G	G	G	T	A	G	T	C	C	G	T	A	T
E NAWN KHAO::IRGC 64293-1	IRIS 313-11677	IRGC 128286	ind3	C	C	C	G	T	G	G	G	T	C	G	A	T	C	A	G	C	C	G	G	G	G	T	C	C	G	C	G	T	T	T	A	C	G	G	G	T	A	G	T	C	C	G	T	A	T
LEUANG MAI::IRGC 66019-2	IRIS 313-11710	IRGC 134992	ind3	C	C	C	G	T	G	G	G	T	C	G	A	T	C	A	G	C	C	G	G	G	G	T	C	C	G	C	G	T	T	T	A	C	G	G	G	T	A	G	T	C	C	G	T	A	T
MEI LIU ZAO 5::IRGC 67231-1	IRIS 313-11729	IRGC 127622	indx	C	C	C	G	T	G	G	G	T	C	G	A	T	C	A	G	C	C	G	G	G	G	T	C	C	G	C	G	T	T	T	A	C	G	G	G	T	A	G	T	C	C	G	T	A	T
MOUI SAMBA::IRGC 75751-1	IRIS 313-11941	IRGC 128394	ind1B	C	C	C	G	T	G	G	G	T	C	G	A	T	C	A	G	C	C	G	G	G	G	T	C	C	G	C	G	T	T	T	A	C	G	G	G	T	A	G	T	C	C	G	T	A	T
CHAO PEUAK DENG::IRGC 11602-1	IRIS 313-10652	IRGC 127268	ind3	C	C	C	G	T	G	G	G	T	C	G	A	T	C	A	G	C	C	G	G	G	G	T	C	C	G	C	G	T	T	T	A	C	G	G	G	T	A	G	T	C	C	G	T	A	T
KAVIVARI SAMBA::IRGC 28597-2	IRIS 313-11040	BD54	indx	C	C	C	G	T	G	G	G	T	C	G	A	T	C	A	G	C	C	G	G	G	G	T	C	C	G	C	G	T	T	T	A	C	G	G	G	T	A	G	T	C	C	G	T	A	T
ASE BAKKA LOMPO::IRGC 26988-2	IRIS 313-10995	IRGC 127976	ind3	C	C	C	G	T	G	G	G	T	C	G	A	T	C	A	G	C	C	G	G	G	G	T	C	C	G	C	G	T	T	T	A	C	G	G	G	T	A	G	T	C	C	G	T	A	T
ARC 15319::IRGC 42007-1	IRIS 313-11278	BG13	indx	C	C	C	G	T	G	G	G	T	C	G	A	T		A	G	C	C	G	G	G	G	T	C	C	G	C	G	T	T	T	A	C	G	G	G	T	A	G	T	C	C	G	T	A	T
JIIENUO	B097	B097	indx	C	C	C	G	T	G	G	G	T	C	G	A	T	C	A	G	C	C	G	G	G	G	T	C	C	G	C	G	T	T	T	A	C	G	G	G	T	A	G	T	C	C	G	T	A	T
TEK SI CHUT	CX102	IRGC 136053	ind1A	C	C	C	G	T	G	G	G	T	C	G	A	T	C	A	G	C	C	G	G	G	G	T	C	C	G	C	G	T	T	T	A	C	G	G	G	T	A	G	T	C	C	G	T	A	T
ZHENGSHAN97	CX133	CX133	ind1A	C	C	C	G	T	G	G	G	T	C	G	A	T	C	A	G	C	C	G	G	G	G	T	C	C	G	C	G	T	T	T	A	C	G	G	G	T	A	G	T	C	C	G	T	A	T
IR64-IL	CX230	IRGC 135929	ind1B	C	C	C	G	T	G	G	G	T	C	G	A	T	C	A	G	C	C	G	G	G	G	T	C	C	G	C	G	T	T	T	A	C	G	G	G	T	A	G	T	C	C	G	T	A	T
CS94	CX79	IRGC 135873	ind1B	C	C	C	G	T	G	G	G	T	C	G	A	T	C	A	G	C	C	G	G	G	G	T	C	C	G	C	G	T	T	T	A	C	G	G	G	T	A	G	T	C	C	G	T	A	T
DODDABYRANELLA	CX98	IRGC 135882	ind2	C	C	C	G	T	G	G	G	T	C	G	A	T	C	A	G	C	C	G	G	G	G	T	C	C	G	C	G	T	T	T	A	C	G	G	G	T	A	G	T	C	C	G	T	A	T
CX419	CX419	CX419	ind1B	C	C	C	G	T	G	G	G	T	C	G	A	T	C	A	G	C	C	G	G	G	G	T	C	C	G	C	G	T	T	T	A	C	G	G	G	T	A	G	T	C	C	G	T	A	T
PLI KHAO::IRGC 64596-1	IRIS 313-8586	IRGC 126081	ind3	C	C	C	G	T	G	G	G	T	C	G	A	T	C	A	G	C	C	G	G	G		T	C	C	G	C	G	T	T	T	A	C	G	G	G	T	A	G	T	C	C	G	T	A	T
KHAO PONG AEV::IRGC 29820-1	IRIS 313-9198	AE57	ind3	C	C	C		T	G	G	G	T	C	G	A	T	C	A	G	C	C	G	G	G	G	T	C	C	G	C	G	T	T	T	A	C	G	G	G	T	A	G	T	C	C	G	T	A	T
RPA 5929 (K 45)::IRGC 33963-1	IRIS 313-9604	IRGC 125890	indx	C	C	C	G	T	G	G	G	T	C	G	A	T	C	A	G	C	C	G	G	G	G	T	C	C	G	C	G	T	T	T	A	C	G	G	G	T	A	G	T	C	C	G	T	A	T
RD 19::IRGC 39174-1	IRIS 313-10147	AG07	ind3	C	C	C	G	T	G	G	G	T	C	G	A	T	C	A	G	C	C	G	G	G	G	T	C	C	G	C	G	T	T	T	A	C	G	G	G	T	A	G	T	C	C	G	T	A	T
DA NUO (ZHAN)::IRGC 72025-1	IRIS 313-10189	IRGC 125723	ind1A	C	C	C	G	T	G	G	G	T	C	G	A	T	C	A	G	C	C	G	G	G	G	T	C	C	G	C	G	T	T	T	A	C	G	G	G	T	A	G	T	C	C	G	T	A	T
ARC 15091::IRGC 43048-1	IRIS 313-8332	IRGC 126298	indx	C	C	C	G	T	G	G	G	T	C	G	A	T	C	A	G	C	C	G	G	G	G	T	C	C	G	C	G	T	T	T	A	C	G	G	G	T	A	G	T	C	C	G	T	A	T
LEUANG SAWED::IRGC 78268-1	IRIS 313-9406	AI29	ind3	C	C	C	G	T	G	G	G	T	C	G	A	T	C	A	G	C	C	G	G	G	G	T	C	C	G	C	G	T	T	T	A	C	G	G	G	T	A	G	T	C	C	G	T	A	T
EPEAL 102::IRGC 78698-1	IRIS 313-10220	IRGC 126203	indx	C	C	C	G	T	G	G	G	T	C	G	A	T	C	A	G	C	C	G	G	G	G	T	C	C	G	C	G	T	T	T	A	C	G	G	G	T	A	G	T	C	C	G	T	A	T
IR 2307-247-2-2-3::IRGC 77982-C1	IRIS 313-7689	IRGC 122092	ind1B	C	C	C	G	T	G	G	G	T	C	G	A	T	C	A	G	C	C	G	G	G	G	T	C	C	G	C	G	T	T	T	A	C	G	G	G	T	A	G	T	C	C	G	T	A	T
KATSIYAM TABAO::IRGC 52855-1	IRIS 313-11463	IRGC 127499	indx	C	C	C	G	T	G	G	G	T	C	G	A	T	C	A	G	C	C	G	G	G	G	T	C	C	G	C	G	T	T	T	A	C	G	G	G	T	A	G	T	C	C	G	T	A	T
NGA CHAN HMWE::IRGC 58146-1	IRIS 313-11546	IRGC 127672	indx	C	C	C	G	T	G	G	G	T	C	G	A	T	C	A	G	C	C	G	G	G	G	T	C	C	G	C	G	T	T	T	A	C	G	G	G	T	A	G	T	C	C	G		A	T
MBEIMBEIHUN::IRGC 69730-1	IRIS 313-11784	IRGC 127619	ind1B	C	C	C	G	T	G	G	G	T	C	G	A	T	C	A	G	C	C	G	G	G	G	T	C	C	G	C	G	T	T	T	A	C	G	G	G	T	A	G	T	C	C	G	T	A	T
CHAO KHAW NYAO::IRGC 89460-1	IRIS 313-12190	IRGC 131975	indx	C	C	C	G	T	G	G	G	T	C	G	A	T	C	A	G	C	C	G	G	G	G	T	C	C	G	C	G	T	T	T	A	C	G	G	G	T	A	G	T	C	C	G	T	A	T
DAMNOUEB PHDAU PEN::IRGC 94176-1	IRIS 313-12249	IRGC 128271	ind3	C	C	C	G	T	G	G	G	T	C	G	A	T	C	A	G	C	C	G	G	G	G	T	C	C	G	C	G	T	T	T	A	C	G	G	G	T	A	G	T	C	C	G	T	A
CX410	CX410	CX410	ind1B	C	C	C	G	T	G	G	G	T	C	G	A	T	C	A	G	C	C	G	G	G	G	T	C	C	G	C	G	T	T	T	A	C	G	G	G	T	A	G	T	C	C	G	T	A	T
CX416	CX416	CX416	ind1B	C	C	C	G	T	G	G	G	T	C	G	A	T	C	A	G	C	C	G	G	G	G	T	C	C	G	C	G	T	T	T	A	C	G	G	G	T	A	G	T	C	C	G	T	A	T
LATA MONA::IRGC 49333-1	IRIS 313-8349	IRGC 128535	ind2	C	C	C	G	T	G	G	G	T	C	G	A	T	C	A	G	C	C	G	G	G	G	T	C	C	G	C	G	T	T	T	A	C	G	G	G	T	A	G	T	C	C	G	T	A	T
E 2040::IRGC 67968-1	IRIS 313-8914	IRGC 125731	indx	C	C	C	G	T	G	G	G	T	C	G	A	T	C	A	G	C	C	G	G	G	G	T	C	C	G	C	G	T	T	T	A	C	G	G	G	T	A	G	T	C	C	G	T	A	T
NCS 194::IRGC 51932-1	IRIS 313-9605	IRGC 125852	ind1A	C	C	C	G	T	G	G	G	T	C	G	A	T	C	A	G	C	C	G	G	G	G	T	C	C	G	C	G	T	T	T	A	C	G	G	G	T	A	G	T	C	C	G		A	T
IRGA 959-1-2-2F-4-1-4A-6-CA-6X::IRGC 117006-1	IRIS 313-10301	IRGC 126064	indx	C	C	C	G	T	G	G	G	T	C	G	A	T	C	A	G	C	C	G	G	G	G	T	C	C	G	C	G	T	T	T	A	C	G	G	G	T	A	G	T	C	C	G	T	A	T
ARC 18533::IRGC 51756-1	IRIS 313-11443	IRGC 127161	indx	C	C	C	G	T	G	G	G	T	C	G	A	T	C	A	G	C	C	G	G	G	G	T	C	C	G	C	G	T	T	T	A	C	G	G	G	T	A	G	T	C	C	G	T	A	T
CHATO::IRGC 55825-1	IRIS 313-11513	IRGC 127269	ind1B	C	C	C	G	T	G	G	G	T	C	G	A	T	C	A	G	C	C	G	G	G	G	T	C	C	G	C	G	T	T	T	A	C	G	G	G	T	A	G	T	C	C	G	T	A	T
E PLUAK::IRGC 64297-1	IRIS 313-11678	IRGC 127360	ind3	C	C	C	G	T	G	G	G	T	C	G	A	T	C	A	G	C	C	G	G	G	G	T	C	C	G	C	G	T	T	T	A	C	G	G	G	T	A	G	T	C	C	G	T	A	T
KUNJUKUNJU::IRGC 75448-1	IRIS 313-11937	IRGC 127535	indx	C	C	C	G	T	G	G	G	T	C	G	A	T	C	A	G	C	C	G		G	G	T	C	C	G	C	G	T	T	T	A	C	G	G	G		A	G	T	C	C	G	T	A	T
KHAO SETTI::IRGC 77084-1	IRIS 313-11962	IRGC 132002	ind3	C	C	C	G	T	G	G	G	T	C	G	A	T	C	A	G	C	C	G	G	G	G	T	C	C	G	C	G	T	T	T	A	C	G	G	G	T	A	G	T	C	C	G	T	A	T
PA KHENG::IRGC 12996-1	IRIS 313-10682	IRGC 127707	ind3	C	C	C	G	T	G	G	G	T	C	G	A	T	C	A	G	C	C	G	G	G	G	T	C	C	G	C	G	T	T	T	A	C	G	G	G	T	A	G	T	C	C	G	T	A	T
ERNEST::IRGC 15884-2	IRIS 313-10725	IRGC 128518	indx	C	C	C	G	T	G	G	G	T	C	G	A	T	C		G	C	C	G	G	G	G	T	C	C	G	C	G	T	T	T	A	C	G	G	G	T	A	G	T	C	C	G	T	A	T
KHAO' SIM::IRGC 24094-1	IRIS 313-10928	IRGC 128342	ind3	C	C	C	G	T	G	G	G	T	C	G	A	T	C	A	G	C	C	G	G	G	G	T	C	C	G	C	G	T	T	T	A		G	G	G	T	A	G	T	C	C	G	T	A	T
WAGWAG::IRGC 44802-1	IRIS 313-11345	IRGC 127891	indx	C	C	C	G	T	G	G	G	T	C	G	A	T	C	A	G	C	C	G	G	G	G	T	C	C	G	C	G	T	T	T	A	C	G	G	G	T	A	G	T	C	C	G	T	A	T
NSIC RC9 (APO)	CX235	IRGC 136013	indx	C	C	C	G	T	G	G	G	T	C	G	A	T	C	A	G	C	C	G	G	G	G	T	C	C	G	C	G	T	T	T	A	C	G	G	G	T	A	G	T	C	C	G	T	A	T
IR 22::IRGC 11356-C1	IRIS 313-7688	IRGC 122091	ind1B	C	C	C	G	T	G	G	G	T	C	G	A	T	C	A	G	C	C	G	G	G	G	T	C	C	G	C	G	T	T	T	A	C	G	G	G	T	A	G	T	C	C	G	T	A	T
IR 4432-28-5::IRGC 55952-1	IRIS 313-11517	IRGC 127438	ind1B	C	C	C	G	T	G	G	G	T	C	G	A	T	C	A	G	C	C	G	G	G	G	T	C	C	G	C	G	T	T	T	A	C	G	G	G	T	A	G	T	C	C	G	T	A	T
BORIZINA 640::IRGC 68382-1	IRIS 313-11757	IRGC 131972	ind3	C	C	C	G	T	G	G	G	T	C	G	A	T	C	A	G	C	C	G	G	G	G	T	C	C	G	C	G	T	T	T	A	C	G	G	G	T	A	G	T	C	C	G	T	A	T
DONG DU::IRGC 72037-1	IRIS 313-11859	IRGC 127339	ind1A	C	C	C	G	T	G	G	G	T	C	G	A	T	C	A	G	C	C	G	G	G	G	T	C	C	G	C	G	T	T	T	A	C	G	G	G	T	A	G	T	C	C	G	T	A	T
ACEH (SELECTION)::IRGC 80233-1	IRIS 313-12027	IRGC 131962	ind3	C	C	C	G	T	G	G	G	T	C	G	A	T	C	A	G	C	C	G	G	G	G	T	C	C	G	C	G	T	T	T	A	C	G	G	G	T	A	G	T	C	C	G	T	A	T
CHA LIENG::IRGC 84920-1	IRIS 313-12121	IRGC 127254	ind3	C	C	C	G	T	G	G	G	T	C	G	A	T	C	A	G	C	C	G	G	G	G	T	C	C	G	C	G	T	T	T	A	C	G	G	G	T	A	G	T	C	C	G	T	A	T
KHAO PA::IRGC 85972-1	IRIS 313-12130	IRGC 127559	ind3	C	C	C	G	T	G	G	G	T	C	G	A	T	C	A	G	C	C	G	G	G	G	T	C	C	G	C	G	T	T	T	A	C	G	G	G	T	A	G	T	C	C	G	T	A	T
LOUK PASOM::IRGC 98136-1	IRIS 313-12297	IRGC 127576	indx	C	C	C	G	T	G	G	G	T	C	G	A	T	C	A	G	C	C	G	G	G	G	T	C	C	G	C	G	T	T	T	A	C	G	G	G	T	A	G	T	C	C	G	T	A	T
BANDI::IRGC 17214-1	IRIS 313-10762	IRGC 127207	ind3	C	C	C	G	T	G	G	G	T	C	G	A	T	C	A	G	C	C	G	G	G	G	T	C	C	G	C	G	T	T	T	A	C	G	G	G	T	A	G	T	C	C	G	T	A	T
NANJING 11	B059	B059	ind1A	C	C	C	G	T	G	G	G	T	C	G	A	T	C	A	G	C	C	G	G	G	G	T	C	C	G	C	G	T	T	T	A	C	G	G	G	T	A	G	T	C	C	G	T	A	T
IR8192-200-3-3-1-1	CX276	IRGC 135939	ind1B	C	C	C	G	T	G	G	G	T	C	G	A	T	C	A	G	C	C	G	G	G	G	T	C	C	G	C	G	T	T	T	A	C	G	G	G	T	A	G	T	C	C	G	T	A	T
ZH5	CX305	IRGC 136090	ind1B	C	C	C	G			G	G	T	C	G	A	T	C	A	G	C	C	G	G	G	G	T	C	C	G	C	G	T	T	T	A	C	G	G	G	T	A	G	T	C	C	G	T	A	T
TOG7291	CX401	CX401	indx	C/T	T/C	T	G/A		A	G	G/T	T/A	C/T	G/A	C	T/G			G/C	C/T	C/T	G/A	G/A	G	A	T/C	C	C/T	G	C	G	T	T	T/C	A/G	C/T	G	A	G/A	T	C	G	T	C/T	C	G	G	A/T	T/A
X21	CX82	IRGC 136073	ind1B	C	C	C	G	T	G	G	G	T	C	G	A	T	C	A	G	C	C	G	G	G	G	T	C	C	G	C	G	T	T	T	A	C	G	G	G	T	A	G	T	C	C	G	T	A	T
CT 9737-6-1-1-2-2P-M::IRGC 117330-1	IRIS 313-10352	IRGC 120922	indx	C	C	C	G	T	G	G	G	T	C	G	A	T	C	A	G	C	C	G	G	G	G	T	C	C	G	C	G		T	T	A	C	G	G	G	T	A	G	T	C	C	G	T	A	T
GIZA 178::GERVEX 1681-C1	IRIS 313-8212	IRGC 122060	indx	C	C	C	G	T	G	G	G	T	C	G	A	T	C	A	G	C	C	G	G	G	G	T	C	C	G	C	G	T	T	T	A	C	G	G	G	T	A	G	T	C	C	G	T	A	T
MANARE (PHOM)::IRGC 61437-1	IRIS 313-11615	IRGC 132408	ind3	C	C	C	G	T	G	G	G	T	C	G	A	T	C	A	G	C	C	G	G	G	G	T	C	C	G	C	G	T	T	T	A	C	G	G	G	T	A	G	T	C	C	G	T	A	T
YAH TOW::IRGC 75191-1	IRIS 313-11927	IRGC 127897	ind3	C	C	C	G	T	G	G	G	T	C	G	A	T	C	A	G	C	C	G	G	G	G	T	C	C	G	C	G	T	T	T	A	C	G	G	G	T	A	G	T	C	C	G	T	A	T
LIU HE XI HE::IRGC 76661-1	IRIS 313-11949	IRGC 127568	ind1A	C	C	C	G	T	G	G	G	T	C	G	A	T	C	A	G	C	C	G	G	G	G	T	C	C	G	C	G	T	T	T	A	C	G	G	G	T	A	G	T	C	C	G	T	A	T
GUANG XUAN LIU HAO::IRGC 77341-1	IRIS 313-11965	IRGC 128304	ind1A	C	C	C	G	T	G	G	G	T	C	G	A	T	C	A	G	C	C	G	G	G	G	T	C	C	G	C	G	T	T	T	A	C	G	G	G	T	A	G	T	C	C	G	T	A	T
QI GU::IRGC 77381-1	IRIS 313-11966	IRGC 127752	ind1A	C	C	C	G	T	G	G	G	T	C	G	A	T	C	A	G	C	C	G	G	G	G	T	C	C	G	C	G	T	T	T	A	C	G	G	G	T	A	G	T	C	C	G	T	A	T
ZHAO DAN AI::IRGC 77422-1	IRIS 313-11968	IRGC 127913	ind1A	C	C	C	G	T	G	G	G	T	C	G	A	T	C		G	C	C	G	G	G	G	T	C	C	G	C	G	T	T	T	A	C	G	G	G	T	A	G	T	C	C	G	T	A	T
TAP KHOUAY::IRGC 86373-1	IRIS 313-12133	IRGC 127849	ind3	C	C	C	G	T	G	G	G	T	C	G	A	T	C	A	G	C	C	G	G	G	G	T	C	C	G	C	G	T	T	T	A	C	G	G	G	T	A	G	T	C	C	G	T	A	T
AM BEUS::IRGC 87189-1	IRIS 313-12146	IRGC 127121	indx	C	C	C	G	T	G	G	G	T	C	G	A	T	C	A	G	C	C	G	G	G	G	T	C	C	G	C	G	T	T	T	A	C	G	G	G	T	A	G	T	C	C	G	T	A	T
ARNG'-KAR PHAR ONG::IRGC 87196-1	IRIS 313-12147	IRGC 127171	ind3	C	C	C	G	T	G	G	G	T	C	G	A	T	C	A	G	C	C	G	G	G	G	T	C	C	G	C	G	T	T	T	A	C	G	G	G	T	A	G	T	C	C	G	T	A	T
AIJIAONANTE::IRGC 96974-1	IRIS 313-12273	IRGC 127115	ind1A	C	C	C	G	T	G	G	G	T	C	G	A	T	C	A	G	C	C	G	G	G	G	T	C	C	G	C	G	T	T	T	A	C	G	G	G	T	A	G	T	C	C	G	T	A	T
EKAYIN SAW::IRGC 97468-2	IRIS 313-12286	IRGC 128038	ind3	C	C	C	G	T	G	G	G	T	C	G	A	T	C	A	G	C	C	G	G	G	G	T	C	C	G	C	G	T	T	T	A	C	G	G	G	T	A	G	T	C	C	G	T	A	T
BLM 70::IRGC 43989-1	IRIS 313-11325	IRGC 135739	indx	C	C	C	G	T	G	G	G	T	C	G	A	T	C	A	G	C	C	G	G	G	G	T	C	C	G	C	G	T	T	T	A	C	G	G	G	T	A	G	T	C	C	G	T	A	T
SA MER::IRGC 48454-2	IRIS 313-11392	IRGC 128156	ind3	C	C	C	G	T	G	G	G	T	C	G	A	T	C	A	G	C	C	G	G	G	G	T	C	C	G	C	G	T	T	T	A	C	G	G	G	T	A	G	T	C	C	G	T	A	T
HONGGU	B217	B217	ind1B	C	C	C	G	T	G	G	G	T	C	G	A	T	C	A	G	C	C	G	G	G	G	T	C	C	G	C	G	T	T	T	A	C	G	G	G	T	A	G	T	C	C	G	T	A	T
XIANGAI B	B252	B252	indx	C	C	C	G	T	G	G	G	T	C	G	A	T	C	A	G	C	C	G	G	G	G	T	C	C	G	C	G	T	T	T	A	C	G	G	G	T	A	G	T	C	C	G	T	A	T
GANG 46B	CX10	IRGC 135890	ind1A	C	C	C	G	T	G	G	G	T	C	G	A	T	C	A	G	C	C	G	G	G	G	T	C	C	G	C	G	T	T	T	A	C	G	G	G	T	A	G	T	C	C	G	T	A	T
CISADANE	CX152	IRGC 135866	ind1B	C	C	C	G	T	G	G	G	T	C	G	A	T	C	A	G	C	C	G	G	G	G	T	C	C	G	C	G	T	T	T	A	C	G	G	G	T	A	G	T	C	C	G	T	A	T
FL478	CX219	IRGC 135888	indx	C	C	C	G	T	G	G	G	T	C	G	A	T	C	A	G	C	C	G	G	G	G	T	C	C	G	C	G	T	T	T	A	C	G	G	G	T	A	G	T	C	C	G	T	A	T
ARC 10594::IRGC 12524-1	IRIS 313-9609	IRGC 125636	indx	C	C	C	G	T	G	G	G	T	C	G	A	T	C	A	G	C	C	G	G	G	G	T	C	C	G	C	G	T	T	T	A	C	G	G	G	T	A	G	T	C	C	G	T	A	T
I KUNG PAO::IRGC 114-1	IRIS 313-9758	IRGC 125770	ind1A	C	C	C	G	T	G	G	G	T	C	G	A	T	C	A	G	C	C	G	G	G	G	T	C	C	G	C	G	T	T	T	A	C	G	G	G	T	A	G	T	C	C	G	T	A	T
C 662083::IRGC 62101-1	IRIS 313-10001	IRGC 125692	ind1B	C	C	C	G	T	G	G	G	T	C	G	A	T	C	A	G	C	C	G	G	G	G	T	C	C	G	C	G	T	T	T	A	C	G	G	G	T	A	G	T	C	C	G	T	A	T
WAS 170-B-B-1-1::C1	IRIS 313-7807	IRGC 122284	ind1B	C	C	C	G	T	G	G	G	T	C	G	A	T	C	A	G	C	C	G	G	G	G	T	C	C	G	C	G	T	T	T	A	C	G	G	G	T	A	G	T	C	C	G	T	A	T
IR 19746-28-2-2::IRGC 78072-C1	IRIS 313-7685	IRGC 122089	ind1B	C	C	C	G	T	G	G	G	T	C	G	A	T	C	A	G	C	C	G	G	G	G	T	C	C	G	C	G	T	T	T	A	C	G	G	G	T	A	G	T	C	C	G	T	A	T
32 UPLA::GERVEX 176-C1	IRIS 313-8064	IRGC 121948	trop	C	C	C	G	T	G	G	G	T	C	G	A	T	C	A	G	C	C	G	G		G	T	C	C	G	C	G	T	T	T	A	C	G	G	G	T	A	G	T	C	C	G	T	A	T
GUA PAI GU::IRGC 72078-1	IRIS 313-11860	IRGC 127394	ind1A	C	C	C	G	T	G	G	G	T	C	G	A	T	C	A	G	C	C	G	G	G	G	T	C	C	G	C	G	T	T	T	A	C	G	G	G	T	A	G	T	C	C	G	T	A	T
E ZI 100::IRGC 70192-1	IRIS 313-11798	IRGC 127365	ind1B	C	C	C	G	T	G	G	G	T	C	G	A	T	C	A	G	C	C	G	G	G	G	T	C	C	G	C	G	T	T	T	A	C	G	G	G	T	A	G	T	C	C	G	T	A	T
HONG MI JIU GONG JI::IRGC 74031-1	IRIS 313-11909	IRGC 127414	ind1A	C	C	C	G	T	G	G	G	T	C	G	A	T	C	A	G	C	C	G	G	G	G	T	C	C	G	C	G	T	T	T	A	C	G	G	G	T	A	G	T	C	C	G	T	A	T
LAOZAOGU::IRGC 93444-1	IRIS 313-12236	IRGC 127552	ind1A	C	C	C	G	T	G	G	G	T	C	G	A	T	C	A	G	C	C	G	G	G	G	T	C	C	G	C	G	T	T	T	A	C	G	G	G	T	A	G	T	C	C	G	T	A	T
NGAM KON DAM::IRGC 98486-1	IRIS 313-12300	IRGC 127673	indx	C	C	C	G	T	G	G	G	T	C	G	A	T	C	A	G	C	C	G	G	G	G	T	C	C	G	C	G	T	T	T	A	C	G	G	G	T	A	G	T	C	C	G	T	A	T
KHAO BAI SRI::IRGC 6110-2	IRIS 313-10524	AY5	ind3	C	C	C	G	T	G	G	G	T	C	G	A	T	C	A	G	C	C	G	G	G	G	T	C	C	G	C	G	T	T	T	A	C	G	G	G	T	A	G	T	C	C	G	T	A	T
NON HAI::IRGC 29636-2	IRIS 313-11078	IRGC 132359	indx	C	C	C	G	T	G	G	G	T	C	G	A	T	C	A	G	C	C	G	G	G	G	T	C	C	G	C	G	T	T	T	A	C	G	G	G	T	A	G	T	C	C	G	T	A	T
PHAN PHAE::IRGC 29652-2	IRIS 313-11079	IRGC 128132	ind3	C	C	C	G	T	G	G	G	T	C	G	A	T	C	A	G	C	C	G	G	G	G	T	C	C	G	C	G	T	T	T	A	C	G	G	G	T	A	G	T	C	C	G	T	A	T
KAHAMU	B015	IRGC 135963	ind1A	C	C	C	G	T	G	G	G	T	C	G	A	T	C	A	G	C	C	G	G	G	G	T	C	C	G	C	G	T	T	T	A	C	G	G	G	T	A	G	T	C	C	G	T	A	T
JIANGNONGZAO 1 B	B253	B253	indx	C	C	C	G	T	G	G	G	T	C	G	A	T	C	A	G	C	C	G	G	G	G	T	C	C	G	C	G	T	T	T	A	C	G	G	G	T	A	G	T	C	C	G	T	A	T
LEIHUOZHAN	B259	B259	ind1A	C	C	C	G	T	G	G	G	T	C	G	A	T	C	A	G	C	C	G	G	G	G	T	C	C	G	C	G	T	T	T	A	C	G	G	G	T	A	G	T	C	C	G	T	A	T
GUANG LU AI 4	CX114	CX114	ind1A	C	C	C	G	T	G	G	G	T	C	G	A	T	C	A	G	C	C	G	G	G	G	T	C	C	G	C	G	T	T	T	A	C	G	G	G	T	A	G	T	C	C	G	T	A	T
NONA BOKRA	CX273	CX273	indx	C	C	C	G	T	G	G	G	T	C	G	A	T	C	A	G	C	C	G	G	G	G	T	C	C	G	C	G	T	T	T	A	C	G	G	G	T	A	G	T	C	C	G	T	A	T
IR74	CX296	IRGC 135937	indx	C	C	C	G	T	G	G	G	T	C	G	A	T		A	G		C	G	G	G	G	T	C	C	G	C	G	T	T	T	A	C	G	G	G	T	A	G	T	C	C	G	T	A	T
IR64A	CX403	CX403	ind1B	C	C	C	G	T	G	G	G	T	C	G	A	T	C	A	G	C	C	G	G	G	G	T	C	C	G	C	G	T	T	T	A	C	G	G	G	T	A	G	T	C	C	G	T	A	T
CX421	CX421	CX421	ind1B	C	C	C	G	T	G	G	G	T	C	G	A	T	C	A	G	C	C	G	G	G	G	T	C	C	G	C	G	T	T	T	A	C	G	G	G	T	A	G	T	C	C	G	T	A	T
ARC 5840::IRGC 12144-1	IRIS 313-9424	IRGC 125656	indx	C	C	C	G	T	G	G	G	T	C	G	A	T	C	A	G	C	C	G	G	G	G	T	C	C	G	C	G	T	T	T	A	C	G	G	G	T	A	G	T	C	C	G	T	A	T
BHOJON KOLPO::IRGC 31727-1	IRIS 313-9067	IRGC 125681	ind2	C	C	C	G	T	G	G	G	T	C	G	A	T	C	A	G	C	C	G	G	G	G	T	C	C	G	C	G	T	T	T	A	C	G	G	G	T	A	G	T	C	C	G	T	A	T
BR 4973-34-6-6::IRGC 117317-1	IRIS 313-10340	IRGC 127040	indx	C	C	C	G	T	G	G	G	T	C	G	A		C	A	G	C	C	G	G	G	G	T	C	C	G	C	G	T	T	T	A	C	G	G	G	T	A	G	T	C	C	G	T	A	T
UPL RI 7::IRTP 9897-C1	IRIS 313-7797	IRGC 122272	indx	C	C	C	G	T	G	G	G	T	C	G	A	T	C	A	G	C	C	G	G	G	G	T	C	C	G	C	G	T	T	T	A	C	G	G	G	T	A	G	T	C	C	G	T	A	T
GAO LIANG ZAO::IRGC 59563-1	IRIS 313-11573	IRGC 127379	indx	C	C	C	G	T	G	G	G	T	C	G	A	T	C	A	G	C	C	G	G	G	G	T	C	C	G	C	G	T	T	T	A	C	G	G	G	T	A	G	T	C	C	G	T	A	T
KHAO YAI GUANG::IRGC 65972-1	IRIS 313-11708	IRGC 127518	ind3	C	C	C	G	T	G	G	G	T	C	G	A	T	C	A	G	C	C	G	G	G	G	T	C	C	G	C	G	T	T	T	A	C	G	G	G	T	A	G	T	C	C	G	T	A	T
P 41::IRGC 68987-1	IRIS 313-11764	IRGC 127697	ind3	C	C	C	G	T	G	G	G	T	C	G	A	T	C	A	G	C	C	G	G	G	G	T	C	C	G	C	G	T	T	T	A	C	G	G	G	T	A	G	T	C	C	G	T	A	T
DAWK PUD KHAO::IRGC 65808-1	IRIS 313-11705	IRGC 127303	ind3	C	C	C	G	T	G	G	G	T	C	G	A	T	C	A	G	C	C	G	G	G	G	T	C	C	G	C	G	T	T	T	A	C	G	G	G	T	A	G	T	C	C	G	T	A	T
PUEY TAW::IRGC 71405-1	IRIS 313-11844	IRGC 127745	ind3	C	C	C	G	T	G	G	G	T	C	G	A	T	C	A	G	C	C	G	G	G	G	T	C	C	G	C	G	T	T	T	A	C	G	G	G	T	A	G	T	C	C	G	T	A	T
JIANG ER ZAO::IRGC 72152-1	IRIS 313-11866	IRGC 127458	ind1A	C	C	C	G	T	G	G	G	T	C	G	A	T	C	A	G	C	C	G	G	G	G	T	C	C	G	C	G	T	T	T	A	C	G	G	G	T	A	G	T	C	C	G	T	A	T
DAMNOEUB KRACHAK SESS::IRGC 87380-1	IRIS 313-12151	IRGC 132279	ind3	C	C	C	G	T	G	G	G	T	C	G	A	T	C	A	G	C	C	G	G	G	G	T	C	C	G	C	G	T	T	T	A	C	G	G	G	T	A	G	T	C	C	G	T	A	T
KAUK HNYINGWA::IRGC 97487-1	IRIS 313-12287	IRGC 127501	ind3	C	C	C	G	T	G	G	G	T	C	G	A	T	C	A	G	C	C	G	G	G	G	T	C	C	G	C	G	T	T	T	A	C	G	G	G	T	A	G	T	C	C	G	T	A	T
ARC 10939::IRGC 21150-2	IRIS 313-10859	IRGC 127933	indx	C	C	C	G	T	G	G	G	T	C	G	A	T	C	A	G	C	C	G	G	G	G	T	C	C	G	C	G	T	T	T	A	C	G	G	G	T	A	G	T	C	C	G	T	A	T
ARC 14975::IRGC 41848-1	IRIS 313-11275	IRGC 127156	indx	C	C	C	G	T	G	G	G	T	C	G	A	T	C	A	G	C	C	G	G	G	G	T	C	C	G	C	G	T	T	T	A	C	G	G	G	T	A	G	T	C	C	G	T	A	T
CR 579-1-3::IRGC 45443-2	IRIS 313-11357	IRGC 128021	ind1B	C	C	C	G	T	G	G	G	T	C	G	A	T	C	A	G	C	C	G	G	G	G	T		C	G	C	G	T	T	T	A	C	G	G	G	T	A	G	T	C	C	G	T	A	T
ZINUO	B094	B094	ind1A	C	C	C	G	T	G	G	G	T	C	G	A	T	C	A	G	C	C	G	G	G	G	T	C	C	G	C	G	T	T	T	A	C	G	G	G	T	A	G	T	C	C	G	T	A	T
HAOXIANG	B149	B149	ind1A	C	C	C	G	T	G	G	G	T	C	G	A	T	C	A	G	C	C	G	G	G	G	T	C	C	G	C	G	T	T	T	A	C	G	G	G	T	A	G	T	C	C	G	T	A	T
IR65600-27-1-2-2	CX117	IRGC 135930	indx	C	C	C	G	T	G	G	G	T	C	G	A	T	C	A	G	C	C	G	G	G	G	T	C	C	G	C	G	T	T	T	A	C	G	G	G	T	A	G	T	C	C	G	T	A	T
LARHA MUGAD::IRGC 52339-1	IRIS 313-8568	IRGC 125619	ind2	C	C	C	G	T	G	G	G	T	C	G	A	T	C	A	G	C	C	G	G	G	G	T	C	C	G	C	G	T	T	T	A	C	G	G	G	T	A	G	T	C	C	G	T	A	T
HE GU TSAO::IRGC 51302-1	IRIS 313-10154	IRGC 125760	ind1A	C	C	C	G	T	G	G	G	T	C	G	A	T	C	A	G	C	C	G	G	G	G	T	C	C	G	C	G	T	T	T	A	C	G	G	G	T	A	G	T	C	C	G	T	A	T
CT 6510-24-1-2::C1	IRIS 313-7665	IRGC 122025	indx	C	C	C	G	T	G	G	G	T	C	G	A	T	C	A	G	C	C	G	G	G	G	T	C	C	G	C	G	T	T	T	A	C	G	G	G	T	A	G	T	C	C	G	T	A	T
WAS 206-B-B-2-2-1::C1	IRIS 313-7820	IRGC 122290	ind1B	C	C	C	G	T	G	G	G	T	C	G	A	T	C	A	G	C	C	G	G	G	G	T	C	C	G	C	G	T	T	T	A	C	G	G	G	T		G	T	C	C	G	T	A	T
K 15591-4::IRGC 55043-1	IRIS 313-11506	IRGC 127470	indx	C	C	C	G	T	G	G	G	T	C	G	A	T	C	A	G	C	C	G	G	G	G	T	C	C	G	C	G	T	T	T	A	C	G	G	G	T	A	G	T	C	C	G	T	A	T
BAI MI ZAI 7::IRGC 71940-1	IRIS 313-11852	IRGC 127202	ind1A	C	C	C	G	T	G	G	G	T	C	G	A	T	C	A	G	C	C	G	G	G	G	T	C	C	G	C	G	T	T	T	A	C	G	G	G	T	A	G	T	C	C	G	T	A	T
DILBAKSH::IRGC 74738-1	IRIS 313-11918	IRGC 128279	ind2	C	C	C	G	T	G	G	G	T	C	G	A	T	C	A	G	C	C	G	G	G	G	T	C	C	G	C	G	T	T	T	A	C	G	G	G	T	A	G	T	C	C	G	T	A	T
KAGIOS PUTI::IRGC 76965-1	IRIS 313-11959	IRGC 135756	ind3	C	C	C	G	T	G	G	G	T	C	G	A	T	C	A	G	C	C	G	G	G	G	T	C	C	G	C	G	T	T	T	A	C	G	G	G	T	A	G	T	C	C	G	T	A	T
LAM BOUN::IRGC 91525-1	IRIS 313-12222	IRGC 127548	ind3	C	C	C	G	T	G	G	G	T	C	G	A	T	C	A	G	C	C	G	G	G	G	T	C	C	G	C	G	T	T	T	A	C	G	G	G	T	A	G	T	C	C	G	T	A	T
TE SAN AI 2::IRGC 93355-1	IRIS 313-12232	IRGC 127852	indx	C	C	C	G	T	G	G	G	T	C	G	A	T	C	A	G	C	C	G	G	G	G	T	C	C	G	C	G	T	T	T	A	C	G	G	G	T	A	G	T	C	C	G	T	A	T
EMAHTAKYAN::IRGC 97789-1	IRIS 313-12292	IRGC 127358	ind3	C	C	C	G	T	G	G	G	T	C	G	A	T	C	A	G	C	C	G	G	G	G	T	C	C	G	C	G	T	T	T	A	C	G	G	G	T	A	G	T	C	C	G	T	A	T
ADT 22::IRGC 5901-1	IRIS 313-10519	IRGC 135733	ind2	C	C	C	G	T	G	G	G	T	C	G	A	T	C	A	G	C	C	G	G	G		T	C	C	G	C	G	T	T	T	A	C	G	G	G	T	A	G	T	C	C	G	T	A	T
MENJIADING 2	B229	B229	indx	C	C	C	G	T	G	G	G	T	C	G	A	T	C	A	G	C	C	G	G	G	G	T	C	C	G	C	G	T	T	T	A	C	G	G	G	T	A	G	T	C	C	G	T	A	T
IR26	CX274	IRGC 135919	indx	C	C	C	G	T	G	G	G	T	C	G	A	T	C	A	G	C	C	G	G	G	G	T	C	C	G	C	G	T	T	T	A	C	G	G	G	T	A	G	T	C	C	G	T	A	T
SAGC_ｼ_4	CX346	IRGC 136038	indx	C	C	C	G	T	G	G	G	T	C	G	A	T	C	A	G	C	C	G	G	G	G	T	C	C	G	C	G	T	T	T	A	C	G	G	G	T	A	G	T	C		G	T	A	T
DODDI	CX99	IRGC 135883	ind2	C	C	C	G	T	G	G	G	T	C	G	A	T	C	A	G	C	C	G	G	G	G	T	C	C	G	C	G	T	T	T	A	C	G	G	G	T	A	G	T	C	C	G	T	A	T
NG KARAN DE::IRGC 43489-1	IRIS 313-8536	IRGC 135539	ind3	C	C	C	G	T	G	G	G	T	C	G	A	T	C	A	G	C	C	G	G	G	G	T	C	C	G	C	G	T	T	T	A	C	G	G	G	T	A	G	T	C	C	G	T	A	T
WI BIR SHUN::IRGC 4602-1	IRIS 313-9372	IRGC 125937	ind1A	C	C	C	G	T	G	G	G	T	C	G	A	T	C	A	G	C	C	G	G	G	G	T	C	C	G	C	G	T	T	T	A	C	G	G	G	T	A	G	T	C	C	G	T	A	T
RP 9-4::IRGC 39735-1	IRIS 313-9566	IRGC 126004	ind1B	C	C	C	G	T	G	G	G	T	C	G	A	T	C	A	G	C	C	G	G	G	G	T	C	C	G	C	G	T	T	T	A	C	G	G	G	T	A	G	T	C	C	G	T	A	T
B 78-S81::IRGC 58415-1	IRIS 313-9574	IRGC 125662	indx	C	C	C	G	T	G	G	G	T	C	G	A	T	C	A	G	C	C	G	G	G	G	T	C	C	G	C	G	T	T	T	A	C	G	G	G	T	A	G	T	C	C	G	T	A	T
HOLDI GIRA::IRGC 31801-1	IRIS 313-9617	IRGC 126979	ind2	C	C	C	G	T	G	G	G	T	C	G	A	T	C	A	G	C	C	G	G	G	G	T	C	C	G	C	G	T	T	T	A	C	G	G	G	T	A	G	T	C	C	G	T	A	T
LEAD::IRGC 5805-1	IRIS 313-9791	IRGC 125821	indx	C	C	C	G	T	G	G	G	T	C	G	A	T	C	A	G	C	C	G	G	G	G	T	C	C	G	C	G	T	T	T	A	C	G	G	G	T	A	G	T	C	C	G	T	A	T
KERITING TINGGI::IRGC 19972-1	IRIS 313-9329	IRGC 131941	ind3	C	C	C	G	T	G	G	G	T	C	G	A	T	C	A			C	G	G	G	G	T	C	C	G	C	G	T	T	T	A	C	G	G	G	T	A	G	T	C	C	G	T	A	T
WAS 203-B-B-2-4-1::C1	IRIS 313-7819	IRGC 122289	ind1B	C	C	C	G	T	G	G	G	T	C	G	A	T	C	A	G	C	C	G	G	G	G	T	C	C	G	C	G	T	T	T	A	C	G	G	G	T	A	G	T	C	C	G	T	A	T
SAMBALA MALO::C1	IRIS 313-7770	IRGC 122239	ind1B	C	C	C	G	T	G	G	G	T	C	G	A	T	C	A	G	C	C	G	G	G	G	T	C	C	G	C	G	T	T	T	A	C	G	G	G	T	A	G	T	C	C	G	T	A	T
SAHEL 108::C1	IRIS 313-7766	IRGC 122232	ind1B	C	C	C	G	T	G	G	G	T	C	G	A	T	C	A	G	C	C	G	G	G	G	T	C	C	G	C	G	T	T	T	A	C	G	G	G	T	A	G	T	C	C	G	T	A	T
BAI MI TIE QIU::IRGC 59414-1	IRIS 313-11572	IRGC 127201	ind1A	C	C	C	G	T	G	G	G	T	C	G	A	T	C	A	G	C	C	G	G	G	G	T	C	C	G	C	G	T	T	T	A	C	G	G	G	T	A	G	T	C	C	G	T	A	T
DA TIE ZHAN::IRGC 72029-1	IRIS 313-11858	IRGC 127300	ind1A	C	C	C	G	T	G	G	G	T	C	G	A	T	C	A	G	C	C	G	G	G	G	T	C	C	G	C	G	T	T	T	A	C	G	G	G	T	A	G	T	C	C	G	T	A	T
TIAN DAO DAO::IRGC 72837-1	IRIS 313-11884	IRGC 127857	ind1A	C	C	C	G	T	G	G	G	T	C	G	A	T	C	A	G	C	C	G	G	G	G	T	C	C	G	C	G	T	T	T	A	C	G	G	G	T	A	G	T	C	C	G	T	A	T
MALIKULI::IRGC 76237-1	IRIS 313-11945	IRGC 127598	ind2	C	C	C	G	T	G	G	G	T	C	G	A	T	C	A	G	C	C	G	G	G	G	T	C	C	G	C	G	T	T	T	A	C	G	G	G	T	A	G	T	C	C	G	T	A	T
PORONG::IRGC 76983-1	IRIS 313-11960	IRGC 127740	ind1B	C	C	C	G	T	G	G	G	T	C	G	A	T	C	A	G	C	C	G	G	G	G	T	C	C	G	C	G	T	T	T	A	C	G	G	G	T	A	G	T	C	C	G	T	A	T
RUS RUSSEI::IRGC 94341-1	IRIS 313-12251	IRGC 127772	ind3	C	C	C	G	T	G	G	G	T	C	G	A	T	C	A	G	C	C	G	G	G	G	T	C	C	G	C	G	T	T	T	A	C	G	G	G	T	A	G	T	C	C	G	T	A	T
SABALINE::IRGC 98059-1	IRIS 313-12296	IRGC 127773	ind3	C	C	C	G	T	G	G	G	T	C	G	A	T	C	A	G	C	C	G	G	G	G	T	C	C	G	C	G	T	T	T	A	C	G	G	G	T	A	G	T	C	C	G	T	A	T
BALIBUD::IRGC 26871-1	IRIS 313-10990	IRGC 127206	indx	C	C	C	G	T	G	G	G	T	C	G	A	T	C	A	G	C	C	G	G	G	G	T	C	C	G	C	G	T	T	T	A	C	G	G	G	T	A	G	T	C	C	G	T	A	T
ZHONGNONG 4	B087	B087	ind2	C/T	C	T	A	T/C	A	G	G/T	T/A	T	A	C		T	T	C	T	C/T	G/A	G/A		G/A	T/C	C	T	G	C	G	T	T				G	A/G	G/A	T	A/C	G	T	C/T	C	G	T/G	T	A
TUN SART	CX107	IRGC 136060	ind3	C	C	C	G	T	G	G	G	T	C	G	A	T	C	A	G	C	C	G	G	G	G	T	C	C	G	C	G	T	T	T	A	C	G	G	G	T	A	G	T	C	C	G	T	A	T
CX420	CX420	CX420	ind1B	C	C	C	G	T	G	G	G	T	C	G	A	T	C	A	G	C	C	G	G	G	G	T	C	C	G	C	G	T	T	T	A	C	G	G	G	T	A	G	T	C	C	G	T	A	T
XIA ZHI BAI::IRGC 53437-1	IRIS 313-9111	IRGC 125940	ind1A	C	C	C	G	T	G	G	G	T	C	G	A	T	C	A	G	C	C	G	G	G	G	T	C	C	G	C	G	T	T	T	A	C	G	G	G	T	A	G	T	C	C	G	T	A	T
LEUANG YAI 2 B 72::IRGC 882-1	IRIS 313-9116	IRGC 126138	ind3	C	C	C	G	T	G	G	G	T	C	G	A	T	C	A	G	C	C	G	G	G	G	T	C	C	G	C	G	T	T	T	A	C	G	G	G	T	A	G	T	C	C	G	T	A	T
WP 65::IRGC 36526-1	IRIS 313-9227	IRGC 126013	ind1B	C	C	C	G	T	G	G	G	T	C	G	A	T	C	A	G	C	C	G	G	G	G	T	C	C	G	C	G	T	T	T	A	C	G	G	G	T	A	G	T	C	C	G	T	A	T
SIPULUT HITAM PENDEK::IRGC 20154-1	IRIS 313-9320	IRGC 125901	ind3	C	C	C	G	T	G	G	G	T	C	G	A	T	C	A	G	C	C	G	G	G	G	T	C	C	G	C	G	T	T	T	A	C	G	G	G	T	A	G	T	C	C	G	T	A	T
BAI HE::IRGC 76438-1	IRIS 313-10211	IRGC 125669	ind1A	C	C	C	G	T	G	G	G	T	C	G	A	T	C	A	G	C	C	G	G	G	G	T	C	C	G	C	G	T	T	T	A	C	G	G	G	T	A	G	T	C	C	G		A	T
IR 67518-B-11-1-B::IRGC 117380-1	IRIS 313-10371	IRGC 126026	indx	C	C	C	G	T	G	G	G	T	C	G	A	T	C	A	G	C	C	G	G	G	G	T	C	C	G	C	G	T	T	T	A	C	G	G	G	T	A	G	T	C	C	G	T	A	T
WAS 21-B-B-20-4-3-3::C1	IRIS 313-7824	IRGC 122291	ind1B	C	C	C	G	T	G		G	T	C	G	A	T	C	A	G	C	C	G	G	G	G	T	C	C	G	C	G	T	T	T	A	C	G	G	G	T	A	G	T	C	C	G	T	A	T
JIANG HUI DAO::IRGC 59688-1	IRIS 313-11576	IRGC 127459	indx	C	C	C	G	T	G	G	G	T	C	G	A	T	C	A	G	C	C	G	G	G	G	T	C	C	G	C	G	T	T	T	A	C	G	G	G	T	A	G	T	C	C	G	T	A	T
PULUT MERAH 2::IRGC 60427-1	IRIS 313-11591	IRGC 132293	admix	C	C	C	G	T	G	G	G	T	C	G	A	T	C	A	G	C	C	G	G	G	G	T	C	C	G	C	G	T	T	T	A	C	G	G	G	T	A	G	T	C	C	G	T	A	T
LAKHA KUAR::IRGC 74760-1	IRIS 313-11919	IRGC 127542	ind2	C	C	C	G	T	G	G	G	T	C	G	A	T	C	A	G	C	C	G	G	G	G	T	C	C	G	C	G	T	T	T	A	C	G	G	G	T	A	G	T	C	C	G	T	A	T
SAMRONG 2::IRGC 83951-1	IRIS 313-12101	IRGC 132298	ind3	C	C	C	G	T	G	G	G	T	C	G	A	T	C	A	G	C	C	G	G	G	G	T	C	C	G	C	G	T	T	T	A	C	G	G	G	T	A	G	T	C	C	G	T	A	T
ANLINGWUBAILI::IRGC 93363-1	IRIS 313-12234	IRGC 127124	ind1B	C	C	C	G	T	G	G	G	T	C	G	A	T	C	A	G	C	C	G	G	G	G	T	C	C	G	C	G	T	T	T	A	C	G	G	G	T	A	G	T	C	C	G	T	A	T
KHAYANGYA D 34-181::IRGC 5861-2	IRIS 313-10518	IRGC 128088	indx	C	C	C	G	T	G	G	G	T	C	G	A	T	C	A	G	C	C	G	G	G	G	T	C	C	G	C	G	T	T	T	A	C	G	G	G	T	A	G	T	C	C	G	T	A	T
ARC 10846::IRGC 12656-2	IRIS 313-10674	IRGC 127932	indx	C	C	C	G	T	G	G	G	T	C	G	A	T	C	A	G	C	C	G	G	G	G	T	C	C	G	C	G	T	T	T	A	C	G	G	G	T	A	G	T	C	C	G	T	A	T
SYNTHETIC SATIVA::IRGC 36842-2	IRIS 313-11199	IRGC 128176	indx	C	C	C	G	T	G	G	G	T	C	G	A	T	C	A	G	C	C	G	G	G	G	T	C	C	G	C	G	T	T	T	A	C	G	G	G	T	A	G	T	C	C	G	T	A	T
ARC 15505::IRGC 42066-1	IRIS 313-11281	IRGC 131967	ind1A	C	C	C	G	T	G	G	G	T	C	G	A	T	C	A	G	C	C	G	G	G	G	T	C	C	G	C	G	T	T	T	A	C	G	G	G	T	A	G	T	C	C	G	T	A	T
ARC 15743::IRGC 42127-2	IRIS 313-11283	IRGC 132320	indx	C	C	C	G	T	G	G	G	T	C	G	A	T	C	A	G	C	C	G	G	G	G	T	C	C	G	C	G	T	T	T	A	C	G	G	G	T	A	G	T	C	C	G	T	A	T
K 24	B040	IRGC 135962	indx	C	C	C	G	T	G	G	G	T	C	G	A	T	C	A	G	C	C	G	G	G	G	T	C	C	G	C	G	T	T	T	A	C	G	G	G	T	A	G	T	C	C	G	T	A	T
LUCAIHAO	B208	B208	ind1A	C	C	C	G	T	G	G	G	T	C	G	A	T	C	A	G	C	C	G	G	G	G	T	C	C	G	C	G	T	T	T	A	C	G	G	G	T	A	G	T	C	C	G	T	A	T
M202	CX89	IRGC 135977	indx	C	C	C	G	T	G	G	G	T	C	G	A	T	C	A	G	C	C	G	G	G	G	T	C	C	G	C	G	T	T	T	A	C	G	G	G	T	A	G	T	C	C	G	T	A	T
MELEKE::IRGC 56823-1	IRIS 313-9989	IRGC 125838	ind3	C	C	C	G	T	G	G	G	T	C	G	A	T	C	A	G	C	C	G	G	G	G	T	C	C	G	C	G	T	T	T	A	C	G	G	G	T	A	G	T	C	C	G	T	A	T
HP 3319-2WX-6-4-1-B::IRGC 117331-1	IRIS 313-10353	IRGC 127049	indx	C	C	C	G	T	G	G		T	C	G	A	T	C	A	G	C	C	G	G	G	G	T	C	C	G	C	G	T	T	T	A	C	G	G	G	T	A	G	T	C	C	G	T	A	T
UPRH 265::IRGC 61689-1	IRIS 313-11621	IRGC 127877	indx	C	C	C	G	T	G	G	G	T	C		A	T	C	A	G	C	C	G	G	G	G	T	C	C	G	C	G	T	T	T	A	C	G	G	G	T	A	G	T	C	C	G	T	A	T
NCS 349::IRGC 62257-1	IRIS 313-11639	IRGC 127657	indx	C	C	C	G	T	G	G	G	T	C	G	A	T	C	A	G	C	C	G	G	G	G	T	C	C	G	C	G	T	T	T	A	C	G	G	G	T	A	G	T	C	C	G	T	A	T
531::IRGC 82643-1	IRIS 313-12067	IRGC 127100	indx	C	C	C	G	T	G	G	G	T	C	G	A	T	C	A	G	C	C	G	G	G	G	T	C	C	G	C	G	T	T	T	A	C	G	G	G	T	A	G	T	C	C	G	T	A	T
MOUSOIR::IRGC 15866-1	IRIS 313-10724	BA17	ind3	C	C	C	G	T	G	G	G	T	C	G	A		C	A	G	C	C	G	G	G	G	T	C	C	G	C	G	T	T	T	A	C	G	G	G	T	A	G	T	C	C	G	T	A	T
LUBUK LINGGAU::IRGC 20000-2	IRIS 313-10842	IRGC 128099	ind3	C	C	C	G	T	G	G	G	T	C	G	A	T	C	A	G		C	G	G	G	G	T	C	C	G	C	G	T	T	T	A	C	G	G	G	T	A	G	T	C	C	G	T	A	T
PADI BENOT::IRGC 24757-2	IRIS 313-10943	IRGC 135631	ind3	C	C	C	G	T	G	G	G	T	C	G		T	C	A	G	C	C	G	G	G	G	T	C	C	G	C	G	T	T	T	A	C	G	G	G	T	A	G	T	C	C	G	T	A	T
SPR 7284-57-5::IRGC 38649-1	IRIS 313-11233	IRGC 127823	ind1B	C	C	C	G	T	G	G	G	T	C	G	A	T	C	A	G	C	C	G	G	G	G	T	C	C	G	C	G	T	T	T	A	C	G	G	G	T	A	G	T	C	C	G	T	A	T
HEIDU 4	B081	IRGC 135901	ind1A	C	C	C	G	T	G	G	G	T	C	G	A	T	C	A	G	C	C	G	G	G	G	T	C	C	G	C	G	T	T	T	A	C	G	G	G	T	A	G	T	C	C	G	T	A	T
KCD1	CX349	IRGC 135965	indx	C	C	C	G	T	G	G	G	T	C	G	A	T	C	A	G	C	C	G	G	G	G	T	C	C	G	C	G	T	T	T	A	C	G	G	G	T	A	G	T	C	C	G	T	A	T
ARC 15088::IRGC 41934-1	IRIS 313-9593	IRGC 125651	indx	C	C	C	G	T	G	G	G	T	C	G	A	T	C	A	G	C	C	G	G	G	G	T	C	C	G	C	G	T	T	T	A	C	G	G	G	T	A	G	T	C	C	G	T	A	T
NAN TE HAO::IRGC 59797-1	IRIS 313-9727	IRGC 125849	ind1A	C	C	C	G	T	G	G	G	T	C	G	A	T	C	A	G	C	C	G	G	G	G	T	C	C	G	C	G	T	T	T	A	C	G	G	G	T	A	G	T	C	C	G	T	A	T
BA SHI ZAO::IRGC 67903-1	IRIS 313-9730	IRGC 125675	ind1A	C	C	C	G	T	G	G	G	T	C	G	A		C	A	G	C	C	G	G	G	G	T	C	C	G	C	G	T	T		A	C	G	G	G	T	A	G	T	C	C	G	T	A	T
IR 75870-5-8-5-B-1::IRGC 117297-1	IRIS 313-10385	IRGC 126062	ind1B	C	C	C	G	T	G	G	G	T	C	G	A	T		A	G	C	C	G	G	G	G	T	C	C	G	C	G	T	T	T	A	C	G	G	G	T	A	G	T	C	C	G	T	A	T
NOLOS::IRGC 77285-1	IRIS 313-8733	AH67	ind2	C	C	C	G	T	G	G	G	T	C	G	A	T	C	A	G	C	C	G	G	G	G	T	C	C	G	C	G	T	T	T	A	C	G	G	G	T	A	G	T	C	C	G	T	A	T
CAMPECHE A 79::IRGC 51102-1	IRIS 313-11437	IRGC 127246	ind1B	C	C	C	G			G	G	T	C	G	A	T	C			C	C	G	G	G	G	T	C	C	G	C	G	T	T	T	A	C	G	G	G		A	G	T	C	C	G	T	A	T
OYAK PAKANG::IRGC 55422-1	IRIS 313-11512	IRGC 127693	indx	C	C	C	G	T	G	G	G	T	C	G	A	T	C	A	G	C	C	G	G	G	G	T	C	C	G	C	G	T	T	T	A	C	G	G	G	T	A	G	T	C	C	G	T	A	T
KHAO KO RAOH::IRGC 71208-1	IRIS 313-11836	IRGC 132000	ind3	C	C	C	G	T	G	G	G	T	C	G	A	T	C	A	G	C	C	G	G	G	G	T	C	C	G	C	G	T	T	T	A	C	G	G	G	T	A	G	T	C	C	G		A	T
DAW LUEY 4-3::IRGC 76929-1	IRIS 313-11957	IRGC 127305	indx	C	C		G	T	G	G	G	T	C	G	A	T	C	A	G	C	C	G	G	G	G	T	C	C	G	C	G	T	T	T	A	C	G	G	G	T	A	G	T	C	C	G	T	A	T
JINNANTE B	B247	B247	indx	C	C	C	G	T	G	G	G	T	C	G	A	T	C	A	G	C	C	G	G	G	G	T	C	C	G	C	G	T	T	T	A		G	G	G	T	A	G	T	C	C	G	T	A	T
CHAOYANGYIHAO B	B249	B249	ind1A	C	C	C	G	T	G	G	G	T	C	G	A	T	C	A	G	C	C	G	G	G	G	T	C	C	G	C	G	T	T	T	A	C	G	G	G	T	A	G	T	C	C	G	T	A	T
C418	CX6	CX6	admix	C	C	C	G	T	G	G	G	T	C	G			C	A	G	C	C	G	G	G	G	T	C	C	G	C	G	T		T	A	C	G	A/G	G	T	A	G	T	C	C	G	T	A	T
CX422	CX422	CX422	ind1B	C	C	C	G	T	G	G	G	T	C	G	A	T	C	A	G	C	C	G	G	G	G	T	C	C	G	C	G			T	A	C	G	G	G	T	A	G	T	C	C	G	T	A	T
ARC 12884::IRGC 22417-1	IRIS 313-8603	IRGC 126042	indx	C	C	C	G	T	G	G	G	T	C	G	A	T	C	A	G	C	C	G	G	G	G	T	C	C	G	C	G	T	T	T	A	C	G	G	G	T	A	G	T	C	C	G	T	A	T
HAM 48::IRGC 29740-1	IRIS 313-9357	IRGC 128532	ind3	C	C	C	G	T	G	G	G	T	C	G	A	T		A	G	C	C	G	G	G	G	T	C	C	G	C	G	T	T	T	A	C	G	G	G	T	A	G	T	C	C	G	T	A	T
KORASISI::IRGC 5285-1	IRIS 313-9505	IRGC 125809	ind1A	C	C	C	G	T	G	G	G	T	C	G	A	T	C	A	G	C	C	G	G	G	G	T	C	C	G	C	G	T	T	T	A	C	G	G	G	T	A	G	T	C	C	G	T	A	T
TOC 5430::IRGC 70487-1	IRIS 313-10054	IRGC 125924	indx	C	C	C	G	T	G	G	G	T	C	G	A	T	C	A	G	C	C	G	G	G	G	T	C	C	G	C	G	T	T	T	A	C	G	G	G	T	A	G	T	C	C	G	T	A	T
RUSTIC::IRGC 117026-1	IRIS 313-10318	IRGC 126085	indx	C	C	C	G	T	G	G	G	T	C	G	A		C	A	G	C	C	G	G	G	G	T	C	C	G	C	G	T	T	T	A	C	G	G	G	T	A	G	T	C	C	G		A	T
FONAIAP 2::IRGC 116985-1	IRIS 313-10268	IRGC 127072	indx	C	C	C	G	T	G	G	G	T	C	G	A	T	C	A	G	C	C	G	G	G	G	T	C	C	G	C	G	T	T	T	A	C	G	G	G	T	A	G	T	C	C	G	T	A	T
MEDUSA::GERVEX 323-C1	IRIS 313-8067	IRGC 122165	ind1B	T	C	C/T		C	A	G	G/T	T/A	C	G			T	A	G	C/T	C	G	G	G	G			C/T	G/A	C/T	G	T	T	T	A/G	C	G/T	A/G	G	T/C	A/C	G	T			G/A	T/G	A	T/A
SHAN GU::IRGC 59870-1	IRIS 313-11579	IRGC 127797	ind1A	C	C		G	T	G	G	G	T	C	G	A	T	C	A	G	C	C	G	G	G	G	T	C	C	G	C	G	T	T	T	A	C	G	G	G	T	A	G	T	C	C	G	T	A	T
KHAO GAHB BUA::IRGC 74937-1	IRIS 313-11921	IRGC 132401	ind3	C	C	C	G	T	G	G	G	T	C	G	A	T	C	A	G	C	C	G	G	G	G	T	C	C	G	C	G	T	T	T	A	C	G	G	G	T	A	G	T	C	C	G	T	A	T
PA LOSSES 3::IRGC 77810-1	IRIS 313-11975	AS90	ind3	C/T	C	C/T	G/A	T/C	G/A	G	G/T	T/A			A/C	G		A/T			C/T	G/A	G/A	G	G/A		C	C/T	G	C	G	T	T	T/C			G	A/G	G/A	T	A/C	G	T	C/T	C	G	T/G	A	T/A
LUA DUC::IRGC 16718-1	IRIS 313-10748	IRGC 127578	indx	C	C	C	G	T	G	G	G	T	C	G	A	T	C	A	G	C	C	G	G	G	G	T	C	C	G	C	G	T	T	T	A	C	G	G	G	T	A	G	T	C	C	G	T	A	T
PERUNEL 0-69-18::IRGC 19581-1	IRIS 313-10835	IRGC 127727	ind2	C	C	C	G	T	G	G	G	T	C	G	A		C	A	G	C	C	G	G	G	G	T	C	C	G	C	G	T	T	T	A	C	G	G	G	T	A	G	T	C	C	G	T	A	T
MANGGE::IRGC 25019-1	IRIS 313-10946	IRGC 128380	trop	T	C	T	A	C	A	G	T	A	C	G	C		T	A	G	T	C	G	G	G	G	C	T	T	A	T	G	T	A	T		C	T	A	G	C	C	G	T	T	T	A	G	A	A
KHEJURTHUPI::IRGC 46137-2	IRIS 313-11363	IRGC 128089	ind2	C	C	C	G	T	G	G	G	T	C	G	A	T	C	A	G	C	C	G	G	G	G	T	C	C	G	C	G	T	T	T	A	C	G	G	G	T	A	G	T	C	C	G	T	A	T
QITOUBAIGU3	B089	B089	indx	C	C	C	G	T	G	G	G	T	C	G	A	T	C	A	G	C	C	G	G	G	G	T	C	C	G	C	G	T	T	T	A	C	G	G	G	T	A	G			C	G	T	A	T
GONGJU 73	B092	B092	ind1A	C	C	C	G	T	G	G	G	T	C	G	A	T	C	A	G	C	C	G	G	G	G	T	C	C	G	C	G	T	T	T	A	C	G	G	G	T	A	G	T	C	C	G	T	A	T
PSBRC80	CX357	IRGC 136023	ind1B	C	C	C	G	T	G	G	G	T	C	G	A	T	C	A	G	C	C	G	G	G	G	T	C	C	G	C	G	T	T	T	A	C	G	G	G	T	A	G	T	C	C	G	T	A	T
CX561	CX561	CX561	ind1B	C	C	C	G	T	G	G	G	T	C	G	A	T	C	A	G	C	C	G	G	G	G	T	C	C	G	C	G	T	T	T	A	C	G	G	G	T	A	G	T	C	C	G	T	A	T
TAIPEI WOO CO::IRGC 112-1	IRIS 313-9706	IRGC 125913	ind1A	C	C	C	G	T	G	G	G	T	C	G	A	T	C	A	G	C	C	G	G	G	G	T	C	C	G	C	G	T	T		A	C	G	G	G	T	A	G	T	C	C	G	T	A	T
RD 15::IRGC 47705-1	IRIS 313-10151	IRGC 126003	ind3	C	C	C	G	T	G	G	G	T	C	G	A	T	C	A	G	C	C	G	G	G	G	T	C	C	G	C	G	T	T	T	A	C	G	G	G	T	A	G	T	C	C	G	T	A	T
SEBERANG MR 77::C1	IRIS 313-7773	IRGC 124421	ind1B	C	C	C	G	T	G	G	G	T	C	G	A	T		A	G	C	C	G	G	G	G	T	C	C	G	C	G	T	T	T	A	C	G	G	G	T	A	G	T	C	C	G	T	A	T
SATHIYA::IRGC 59225-1	IRIS 313-11568	IRGC 127789	ind1A	C	C	C	G	T	G	G	G	T	C	G	A	T	C	A	G	C	C	G	G	G	G	T	C	C	G	C	G	T	T	T	A	C	G	G	G	T	A	G	T	C	C	G	T	A	T
I 814::IRGC 76028-1	IRIS 313-11944	IRGC 127426	ind1A	C	C	C	G	T	G	G	G	T	C	G			C	A	G	C	C	G	G	G	G	T	C		G	C	G	T	T	T	A	C	G	G	G	T	A	G	T	C	C	G	T	A	T
HMA GNENG::IRGC 85751-1	IRIS 313-12128	IRGC 127408	ind3	C	C	C	G	T	G	G	G	T	C	G	A	T	C	A	G	C	C	G	G	G	G	T	C	C	G	C	G	T	T	T	A	C	G	G	G	T	A	G	T	C	C	G	T	A	T
P 168::IRGC 1354-1	IRIS 313-10458	IRGC 127695	ind1A	C	C	C	G	T	G	G	G	T	C	G	A	T	C	A	G	C	C	G	G	G	G	T	C	C	G	C	G	T	T	T	A	C	G	G	G	T	A	G	T	C	C	G	T	A	T
CHIEM NGAN::IRGC 47488-1	IRIS 313-11383	IRGC 127274	indx	C	C	C	G	T	G	G	G	T	C	G	A	T	C	A	G	C	C	G	G	G	G	T	C	C	G	C	G	T	T	T	A	C	G	G	G	T	A	G	T	C	C	G	T	A	T
KHAO DAWK MALI TIA::IRGC 47773-2	IRIS 313-11386	IRGC 128083	ind3	C	C	C/T	G/A		G	G	G	T	C	G	A	T	C	A	G	C	C	G	G	G	G	T	C	C	G	C	G	T	T	T	A	C	G	A/G	G	T		G	T	C	C	G	T	A	T
XIANGZAOXIAN 7	B064	B064	indx	C	C	C	G	T	G	G	G	T	C	G	A	T	C	A	G	C	C	G	G	G	G	T	C	C	G	C	G	T	T	T	A	C	G	G	G	T	A	G	T	C	C	G	T	A	T
IR34	CX275	CX275	indx	C	C	C	G	T	G	G	G	T	C		A	T	C	A	G	C	C	G	G	G	G		C	C	G	C	G	T	T		A	C	G	G	G/A	T	A	G	T	C	C	G			T/A
GOVIND	CX91	IRGC 135897	ind1B	C	C	C	G	T	G	G	G	T	C	G	A	T	C	A	G	C	C	G	G	G	G	T	C	C	G	C	G	T	T	T	A	C	G	G	G	T	A	G	T	C	C	G	T	A	T
CX418	CX418	CX418	ind1B	C	C	C	G	T	G	G	G	T	C	G	A	T	C	A	G	C	C	G	G	G	G	T	C	C	G	C	G	T	T	T	A	C	G	G	G	T	A	G	T	C	C	G	T	A	T
K 479-2-3::IRGC 117346-1	IRIS 313-10404	IRGC 121003	indx	C	C		G	T	G	G	G	T	C	G	A	T	C	A	G	C	C	G	G	G	G	T	C	C		C	G	T	T	T	A	C	G	G	G	T	A	G	T	C	C	G	T	A	T
KHAO CHUAN CHOM 452::IRGC 36571-1	IRIS 313-9567	IRGC 131914	ind3	C	C	C	G	T	G	G	G	T	C	G	A	T	C	A	G	C	C	G	G	G	G	T	C	C	G	C	G	T	T		A	C	G	G	G	T	A	G	T	C	C	G	T	A	T
BALASURIYA A::IRGC 66509-1	IRIS 313-8699	IRGC 126178	indx	C	C	C	G	T	G	G	G	T	C	G	A	T	C	A	G	C	C	G	G	G	G	T	C	C	G	C	G	T	T	T	A	C	G	G	G	T	A	G	T	C	C	G	T	A	T
AUS 78-125::IRGC 69464-1	IRIS 313-11773	IRGC 132275	ind3	C	C	C	G	T	G	G	G	T	C	G	A	T	C	A	G	C	C	G	G	G	G	T	C	C	G	C	G	T	T	T	A	C	G	G	G	T	A	G	T	C	C	G	T	A	T
YUN NAN ZHAN::IRGC 74272-1	IRIS 313-11911	IRGC 127908	ind1A	C	C	C	G	T	G	G	G	T	C	G	A	T	C	A	G	C	C	G	G	G	G	T	C	C	G	C	G	T	T	T	A	C	G	G	G	T	A	G	T	C	C	G	T	A	T
LIM MA NO MA KHIN NYUNT::IRGC 78917-1	IRIS 313-11993	IRGC 132407	indx	C	C	C	G	T	G	G	G	T	C	G	A	T	C	A	G	C	C	G	G	G	G	T	C	C	G	C	G	T	T	T	A	C	G	G	G	T	A	G	T	C	C	G	T	A	T
JON JAN::IRGC 97633-1	IRIS 313-12290	IRGC 127466	indx	C	C	C	G	T	G	G	G	T	C	G	A	T	C	A	G	C	C	G	G	G	G	T	C	C	G	C	G	T	T	T	A	C	G	G	G	T	A	G	T	C	C	G	T	A	T
CX426	CX426	CX426	ind1B	C	C	C	G	T	G	G	G	T	C	G	A	T	C	A	G	C	C	G	G	G	G	T	C	C	G	C	G	T	T	T	A	C	G	G	G	T	A	G	T	C	C	G	T	A	T
IR 2071-586-5-6-3::IRGC 39291-1	IRIS 313-9044	IRGC 125971	ind1B	C	C	C	G	T	G	G	G	T	C	G	A	T	C	A	G	C	C	G	G	G	G	T	C	C	G	C	G	T	T	T	A	C	G	G	G	T	A	G	T	C	C	G	T	A	T
CHIH SHEN LI::IRGC 1306-1	IRIS 313-9324	IRGC 125702	ind1A	C	C	C	G	T	G	G	G	T	C	G	A	T	C	A	G	C	C	G	G	G	G	T	C	C	G	C	G	T	T	T	A	C	G	G	G	T	A		T	C	C	G	T	A	T
CICA 9::IRGC 53079-1	IRIS 313-9966	IRGC 125713	ind1B	C	C	C	G	T	G	G	G	T	C	G	A	T	C	A	G	C	C	G	G	G	G	T	C	C	G	C	G	T	T	T	A	C	G	G	G	T	A	G	T	C	C	G	T	A	T
SSANGDUJO::IRGC 55632-1	IRIS 313-9976	IRGC 125906	ind1A	C	C	C	G	T	G	G	G	T	C	G	A	T	C	A	G	C	C	G	G	G	G	T	C	C	G	C	G	T	T		A	C	G	G	G	T		G	T	C	C	G	T	A	T
INIAP 10::IRGC 117000-1	IRIS 313-10314	IRGC 125969	indx	C	C	C	G	T	G	G	G	T	C	G	A	T	C	A	G	C	C	G	G	G	G	T	C	C	G	C	G	T	T	T	A	C	G	G	G	T	A	G	T	C	C	G	T	A	T
SARA::IRGC 66631-1	IRIS 313-8457	AH32	ind3	T	C	T	A			G			T	A				T	C	T	T	A	A	G	A		C	T	G	C	G	T	T			T	G	A	A	T	C	G	T	T	C	G	G		A
IR 1561-228-3-3::IRGC 32627-C1	IRIS 313-7684	IRGC 122088	indx	C	C	C	G	T	G	G	G	T	C	G	A	T	C	A	G	C	C	G	G	G	G	T	C	C	G	C	G	T	T	T	A	C	G	G	G	T	A	G	T	C	C	G	T	A	T
SOM CAU 70 A::IRGC 8227-C1	IRIS 313-7778	IRGC 122254	indx	C	C	C	G	T	G	G	G	T	C	G	A	T	C	A	G	C	C	G	G	G	G	T	C	C	G	C	G	T	T	T	A	C	G	G	G	T	A	G	T	C	C	G	T	A	T
AMBARIKORI::IRGC 5132-1	IRIS 313-10509	IRGC 127120	ind3	C	C	C	G	T	G	G	G	T	C	G	A	T	C	A	G	C	C	G	G	G	G	T	C	C	G	C	G	T	T	T	A	C	G	G	G	T	A	G	T	C	C	G	T	A	T
NEP BA BONG TO::IRGC 17005-2	IRIS 313-10755	IRGC 128116	ind3	C	C	C	G	T	G	G		T	C	G	A	T	C	A	G	C	C	G	G	G	G	T	C	C	G	C	G	T	T	T	A	C	G	G	G	T	A	G	T	C	C	G	T	A	T
MUGUANUO	B086	B086	admix	C	C	C	G	T	G	G	G	T	C	G	A	T	C	A	G	C	C	G	G	G	G	T	C	C	G	C	G	T	T	T	A	C	G	G	G	T	A	G	T	C	C	G	T	A	T
YOUNIAN	B224	B224	ind1A	C	C	C	G	T	G	G	G	T	C	G	A	T	C	A	G	C	C	G	G	G	G	T	C	C	G	C	G	T	T	T	A	C	G	G	G	T	A	G	T	C	C	G	T	A	T
ZHONGHUA 1	CX348	IRGC 136093	ind1B	C	C	C	G	T	G	G	G	T	C	G	A	T	C	A	G	C	C	G	G	G	G	T	C	C	G	C	G	T	T	T	A	C	G	G	G	T	A	G	T	C	C	G	T	A	T
IR 77298-14-1-2-10::G1	IRIS 313-15901	IRGC 126964	ind1B	C	C	C	G	T	G	G	G	T	C	G	A	T	C	A	G	C	C	G	G	G	G	T	C	C	G	C	G	T	T	T	A	C	G	G	G	T	A	G	T	C	C	G	T	A	T
ELONI::IRGC 116980-1	IRIS 313-10290	IRGC 125963	ind1B	C	C	C	G	T	G	G	G	T	C	G	A	T	C	A	G	C	C	G	G	G	G	T	C	C	G	C	G	T	T	T	A	C	G	G	G	T	A	G	T	C	C	G	T	A	T
MEI FENG 9::IRGC 63735-1	IRIS 313-10168	IRGC 125836	indx	C	C	C	G	T	G	G	G	T	C	G	A	T	C	A	G	C	C	G	G	G	G		C	C	G	C	G	T	T	T	A	C	G	G	G	T	A	G	T	C	C	G	T	A	T
CHAO KHIE KHOUAY::IRGC 90968-1	IRIS 313-12220	IRGC 131976	indx	C	C	C	G	T	G	G	G	T	C	G	A	T	C	A	G	C	C	G	G	G	G	T	C	C	G	C	G	T	T	T	A	C	G	G	G		A	G	T	C	C	G	T	A	T
TAICHUNG WOO GEN 2::IRGC 5525-1	IRIS 313-10515	IRGC 127836	ind1A	C	C	C	G	T	G	G	G	T	C	G	A	T	C	A	G	C	C	G	G	G	G	T	C	C	G	C	G	T	T	T	A	C	G	G	G	T	A	G	T	C	C	G	T	A	T
VIETNAM ZAODAO	B009	IRGC 136065	ind1A	C	C	C	G	T	G	G	G	T	C	G	A	T	C	A	G	C	C	G	G	G	G	T	C	C	G	C	G	T	T	T	A	C	G	G	G	T	A	G	T	C	C	G	T	A	T
GUANGLUAI 4	B061	B061	ind1A	C	C	C	G	T	G	G	G	T	C	G	A	T	C	A	G	C	C	G/A	G	G	G	T	C	C	G	C	G	T	T	T		C	G	G	G	T		G	T	C	C	G	T	A	T
MOWANGGUNEIZA	B095	B095	indx	C	C	C	G	T	G	G	G	T	C	G	A	T	C	A	G	C	C	G	G	G	G	T	C	C	G	C	G	T	T	T	A	C	G	G	G	T	A	G	T	C	C	G	T	A	T
MR84	CX156	IRGC 135995	indx	C	C	C	G	T	G	G	G	T	C	G	A	T	C	A	G	C	C	G	G	G	G	T	C	C	G	C	G	T	T	T	A	C	G	G	G	T	A	G	T	C	C	G	T	A	T
BAM 9::IRGC 6179-1	IRIS 313-8957	IRGC 125670	ind2	C	C	C	G	T	G	G	G	T	C	G	A	T		A	G	C	C	G	G	G	G	T	C	C	G	C	G	T	T	T	A	C	G	G	G	T	A	G	T	C	C	G	T	A	T
TONG MAH::IRGC 65577-1	IRIS 313-9288	AI14	ind3	C	C	C	G	T	G	G	G	T	C	G	A	T	C	A	G	C	C	G	G	G	G	T	C	C	G	C	G	T	T	T	A	C	G	G	G	T	A	G	T	C	C	G	T	A	T
CHAM TON::IRGC 90600-1	IRIS 313-12210	IRGC 127257	indx	C	C	C	G	T	G	G	G	T	C	G	A	T	C	A	G	C	C	G	G	G	G	T	C	C	G	C	G	T	T	T	A	C	G	G	G	T	A	G	T	C	C	G	T	A	T
DAMNOEUB KRAMOUM::IRGC 94084-2	IRIS 313-12247	IRGC 128026	ind3	C	C	C	G	T	G	G	G	T	C	G	A	T	C	A	G	C	C	G	G	G	G	T	C	C	G	C	G	T	T	T	A	C	G	G	G	T	A	G	T	C	C	G	T	A	T
AMARILLO::IRGC 47120-1	IRIS 313-11377	IRGC 127119	indx	C	C	C	G	T	G	G	G	T	C	G	A	T	C	A	G	C	C	G	G	G	G	T	C	C	G	C	G	T	T	T	A	C	G	G	G	T	A	G	T	C	C	G	T	A	T
XIANLUOSICHI	B024	IRGC 136076	ind1A	C	C	C	G	T	G	G	G	T	C	G	A	T	C	A	G	C	C	G	G	G	G	T	C	C	G	C	G	T	T	T	A	C	G	G	G	T	A	G	T	C	C	G	T	A	T
CT 9506-18-7-1T-2::IRGC 116973-1	IRIS 313-10300	IRGC 125960	indx	C	C	C	G	T	G	G	G	T	C	G	A	T	C	A	G	C	C	G	G	G	G		C	C	G	C	G	T	T	T	A	C	G	G	G	T	A	G	T	C	C	G	T	A	T
ARC 11663::IRGC 42695-1	IRIS 313-8621	IRGC 126174	ind1B	C	C	C	G	T	G	G	G	T	C	G	A	T	C	A	G	C	C	G	G	G		T	C	C	G	C	G	T	T	T	A	C	G	G	G	T	A	G	T	C	C	G	T	A	T
E 2024::IRGC 67958-1	IRIS 313-9482	IRGC 125730	ind1B	C	C	C	G	T	G	G	G	T	C	G	A	T	C	A	G	C	C	G	G	G	G	T	C	C	G	C	G	T	T	T		C	G	G	G	T	A	G	T	C	C	G	T	A	T
NGWE TOE KYE::IRGC 97530-1	IRIS 313-12288	IRGC 128405	ind3	C	C	C	G	T	G	G	G	T	C	G	A	T	C	A	G	C	C	G	G	G	G	T	C	C	G	C	G	T	T	T	A	C	G	G	G	T	A	G	T	C	C	G	T	A	T
BANDANG BUNGKUAKLAN::IRGC 24697-2	IRIS 313-10942	IRGC 127987	ind3	C	C	C	G	T	G	G	G	T	C	G	A	T	C	A	G	C	C	G	G	G	G	T	C	C	G	C	G	T	T	T	A	C	G	G	G	T	A	G	T	C	C	G	T	A	T
TAICHUNG SEN YU 214::IRGC 38899-1	IRIS 313-11237	IRGC 127835	ind1B	C	C	C	G	T	G	G	G	T	C	G	A	T	C	A	G	C	C	G	G	G	G	T	C		G	C	G	T	T	T	A	C	G	G	G	T	A	G	T	C	C	G	T	A	T
CX413	CX413	CX413	ind1B	C	C	C	G	T	G	G	G	T	C	G	A	T	C	A	G	C	C	G	G	G	G	T	C	C	G	C	G	T	T	T	A	C	G	G	G	T	A	G	T	C	C	G	T	A	T
YEBAWYIN::IRGC 33885-1	IRIS 313-8697	IRGC 125628	ind3	C	C	C	G	T	G	G	G	T	C	G	A	T	C	A	G	C	C	G	G	G	G	T	C	C	G	C	G	T	T	T	A	C	G	G	G	T	A	G	T	C	C	G	T	A	T
SI HAO NDURIA::IRGC 66649-1	IRIS 313-8608	IRGC 132385	ind3	C	C	C	G	T	G	G	G	T	C	G	A	T	C	A	G	C	C	G	G	G	G	T	C	C	G	C	G	T	T	T	A	C	G	G	G	T	A	G	T	C	C	G	T	A	T
T 315::IRGC 54792-1	IRIS 313-8727	IRGC 126280	ind2	C	C	C	G	T	G	G	G	T	C	G	A	T	C	A	G	C	C	G	G	G	G	T	C	C	G	C	G	T	T	T	A	C	G	G	G	T	A	G	T	C	C	G	T	A	T
LANG QIAN CHE::IRGC 59730-1	IRIS 313-11577	IRGC 127551	ind1A	C	C	C	G	T	G	G	G	T	C	G	A	T	C	A	G	C	C	G	G	G	G	T	C	C	G	C	G	T	T	T	A	C	G	G	G	T	A	G	T	C	C	G	T	A	T
KHAO BUN MI::IRGC 64366-2	IRIS 313-11680	IRGC 132346	ind3	C	C	C	G	T	G	G	G	T	C	G	A	T	C	A	G	C	C	G	G	G	G	T	C	C	G	C	G	T	T	T	A	C	G	G	G	T	A	G	T	C	C	G	T	A	T
PULUT SELEMYAM::IRGC 71820-1	IRIS 313-11849	IRGC 128439	ind3	C	C	C	G	T	G	G	G	T	C	G	A	T	C	A	G	C	C	G	G	G	G	T	C	C	G	C	G	T	T	T	A	C	G	G	G	T	A	G	T	C	C	G	T	A	T
MIAO ZHAN::IRGC 76691-1	IRIS 313-11951	IRGC 127625	ind1A	C	C	C	G	T	G	G	G	T	C	G	A	T	C	A	G	C	C	G	G	G	G	T	C	C	G	C	G	T	T	T	A	C	G	G	G	T	A	G	T	C	C	G	T	A	T
CHON::IRGC 78776-1	IRIS 313-11991	IRGC 127282	ind3	C	C	C	G	T	G	G	G	T	C	G	A	T	C	A	G	C	C	G	G	G	G	T	C		G	C	G	T	T	T	A	C	G	G	G	T	A	G	T	C	C	G	T	A	T
LUA CHUM::IRGC 16840-1	IRIS 313-10751	IRGC 127577	indx	C	C	C	G	T	G	G	G	T	C	G	A	T	C	A	G	C	C	G	G	G	G	T	C	C	G	C	G	T	T	T	A	C	G	G	G	T	A	G	T	C	C	G	T	A	T
A 28-6::IRGC 49409-2	IRIS 313-11406	IRGC 127921	ind3	C	C	C	G	T	G	G	G	T	C	G	A	T	C		G	C	C	G	G	G	G	T	C	C	G	C	G	T	T	T	A	C	G	G	G	T	A	G	T	C	C	G	T	A	T
MALAIHONG	B010	B010	ind1A	C	C	C	G	T	G	G	G	T	C	G	A	T	C	A	G	C	C	G	G	G	G	T	C	C	G	C	G	T	T	T	A	C	G	G	G	T	A	G	T	C	C	G	T	A	T
ROHINI	B032	IRGC 136034	ind1B	C	C	C	G	T	G	G	G	T	C	G	A	T	C	A	G	C	C	G	G	G	G	T	C	C	G	C	G	T	T	T	A	C	G	A/G	G	T	A	G	T	C	C	G	T	A	T
JINZHINUO4	B096	B096	indx	C	C	C	G	T	G	G	G	T	C	G	A	T	C	A	G	C	C	G	G	G	G	T	C	C	G	C	G	T	T	T	A	C	G	G	G	T	A	G	T	C	C	G	T	A	T
YU QIU GU	CX123	CX123	ind1A	C	C	C	G	T	G	G	G	T	C	G	A	T	C	A	G	C	C	G	G	G	G	T	C	C	G	C	G	T	T	T	A	C	G	G	G	T	A	G	T	C	C	G	T	A	T
KHAO DAWK MALI 105	CX154	IRGC 135967	ind3	C	C	C	G	T	G	G	G	T	C	G	A	T		A	G	C	C	G	G	G	G	T	C	C	G	C	G	T	T	T	A	C	G	G	G	T	A	G	T	C	C	G	T		T
SHWE WAR TUN	CX158	IRGC 136046	ind3	C	C	C	G	T	G	G	G	T	C	G	A	T	C	A	G	C	C	G	G	G	G	T	C	C	G	C	G	T	T	T	A	C	G	G	G	T	A	G	T	C	C	G	T	A	T
SLG1	CX182	IRGC 136047	indx	C	C	C	G	T	G	G	G	T	C	G	A	T	C	A	G	C	C	G	G	G	G	T	C	C	G	C	G	T	T	T	A	C	G	G	G	T	A	G	T	C	C	G	T	A	T
CARREON	IRIS 313-8292	IRGC 117442	ind3	C	C	C	G	T	G	G	G	T	C	G	A	T	C	A	G	C	C	G	G	G	G	T	C	C	G	C	G	T	T	T	A	C	G	G	G	T	A	G	T	C	C	G	T	A	T
LONG KHI KRAI::IRGC 64490-1	IRIS 313-9006	IRGC 126985	ind3	C	C	C	G	T	G	G	G	T	C	G	A	T	C	A	G	C	C	G	G	G	G	T	C	C	G	C	G	T	T	T	A	C	G	G	G	T	A	G	T	C	C	G	T	A	T
AI ZI HUNG::IRGC 51255-1	IRIS 313-9723	IRGC 126129	ind1A	C	C	C	G	T	G	G	G	T	C	G	A	T	C	A	G	C	C	G	G	G		T	C	C	G	C	G	T	T	T	A	C	G	A/G	G	T		G	T	C	C	G	T	A	T
3210::IRGC 116950-1	IRIS 313-10298	IRGC 127030	ind1B	C	C	C	G	T	G	G	G	T	C	G	A	T	C	A	G	C	C	G	G	G	G	T	C	C	G	C	G	T	T	T	A	C	G	G	G	T	A	G	T	C	C	G	T	A	T
SALUMPIKIT::IRTP 4777-C1	IRIS 313-7769	IRGC 122236	indx	C	C	C	G	T	G	G	G	T	C	G	A			A	G	C	C	G	G	G	G	T	C	C	G	C	G	T	T	T	A	C	G	G	G	T	A	G	T	C	C	G	T	A	T
NIRA PRIETO::IRGC 51145-1	IRIS 313-11439	IRGC 127680	trop	T	C	T	A	C	A	G	T	A	C	G	C	G	T	A	G	T	C	G	G	G	G	C	T	T	A	T	G	T	A	T	G	C	T	A	G	C	C	G	T	T	T	A	G	A	A
ARC 18502::IRGC 51749-2	IRIS 313-11442	IRGC 132321	indx	C	C	C	G	T	G	G	G	T	C	G	A	T	C	A	G	C	C	G	G	G	G	T	C	C	G	C	G	T	T	T	A	C	G	G	G	T	A	G	T	C	C	G	T	A	T
GASET BOW::IRGC 64316-1	IRIS 313-11679	IRGC 127380	ind3	C	C	C	G	T	G	G	G	T	C	G	A	T	C	A	G	C	C	G	G	G	G	T	C	C	G	C	G	T	T	T	A	C	G	G	G	T	A	G	T	C	C	G	T	A	T
SANPATONG NYAY::IRGC 99050-1	IRIS 313-12309	IRGC 127785	ind3	C	C	C	G	T	G	G	G	T	C	G	A	T	C	A	G	C	C	G	G	G	G	T	C	C	G	C	G	T	T	T	A	C	G	G	G	T	A	G	T	C	C	G	T	A	T
NAN TEO 14::IRGC 7304-1	IRIS 313-10561	IRGC 127645	ind1A	C	C	C	G	T	G	G	G	T	C	G	A	T	C	A	G	C	C	G	G	G	G	T	C	C	G	C	G	T	T	T	A	C	G	G	G	T	A	G	T	C	C	G	T	A	T
GAJA BARU::IRGC 17586-1	IRIS 313-10769	IRGC 127375	indx	C	C	C	G	T	G	G	G	T	C	G	A	T	C	A	G	C	C	G	G	G	G	T	C	C	G	C	G	T	T	T	A	C	G	G	G	T	A	G	T	C	C	G	T	A	T
ARC 15862::IRGC 43242-1	IRIS 313-11309	IRGC 128229	indx	C	C	C	G	T	G	G	G	T	C	G	A	T	C	A	G	C	C	G	G	G	G	T	C	C	G	C	G	T	T	T	A	C	G	G	G	T	A	G	T	C	C	G	T	A	T
LEUANG PRA TAHN::IRGC 48292-2	IRIS 313-11389	BH31	ind3	C	C	C	G	T	G	G	G	T	C	G	A	T	C	A	G	C	C	G	G	G	G	T	C	C	G	C	G	T	T	T	A	C	G	G	G	T	A	G	T	C	C	G	T	A	T
GZ 1368-5-4	B051	IRGC 135899	indx	C	C	C	G	T	G	G	G	T	C	G	A	T	C	A	G	C	C	G	G	G		T	C	C	G	C	G	T	T	T	A	C	G	G	G	T	A	G	T		C	G	T	A	T
NCS 237::IRGC 62202-1	IRIS 313-9492	IRGC 125853	ind2	C	C	C	G	T	G	G	G	T	C	G	A	T	C	A	G	C	C	G	G	G	G	T	C	C	G	C	G	T	T	T		C	G	G	G	T	A	G	T	C	C	G	T	A	T
NAM SA GUI 19	IRIS 313-8485	IRGC 117536	ind3	C	C	C	G	T	G	G	G	T	C	G	A	T	C	A	G	C	C	G	G	G	G	T	C	C	G	C	G	T	T	T	A	C	G	G	G	T	A	G	T	C	C	G	T	A	T
ICTA MOTAGUA::IRGC 116995-1	IRIS 313-10275	IRGC 125968	indx	C	C	C	G	T	G	G	G	T	C	G	A	T	C	A	G	C	C	G	G	G	G	T	C	C	G	C	G	T	T	T	A	C	G	G	G	T	A	G	T	C	C	G	T	A	T
IR 31142-14-1-1-3-1-1-2::IRGC 117378-1	IRIS 313-10355	IRGC 126023	indx	C	C	C	G	T	G	G	G	T	C	G	A	T	C	A	G	C			G	G	G	T	C	C	G	C	G	T	T	T	A	C	G	G	G	T	A	G	T	C	C	G	T	A	T
PA FADAYA::IRGC 58524-1	IRIS 313-9402	IRGC 131944	indx	C	C	C	G	T	G	G	G	T	C	G	A		C	A	G	C	C	G	G	G	G	T	C	C	G	C	G	T	T	T	A	C	G	G	G	T	A	G	T	C	C	G	T	A	T
MAMORIAKA::IRGC 77867-1	IRIS 313-11977	IRGC 127601	indx	C	C	C	G	T	G	G	G	T	C	G	A	T	C	A	G	C	C	G	G	G	G	T	C	C	G	C	G	T	T	T	A	C	G	G	G	T	A	G	T	C	C	G	T	A	T
MARAMAY::IRGC 82628-1	IRIS 313-12066	IRGC 127609	ind3	C	C	C	G	T	G	G	G	T	C	G	A	T	C	A	G	C	C	G	G	G	G	T	C	C	G	C	G	T	T	T	A	C	G	G	G	T	A	G	T	C	C	G	T	A	T
CHAM LEK::IRGC 89387-1	IRIS 313-12187	IRGC 127255	indx	C	C	C	G	T	G	G	G	T	C	G	A	T	C	A	G	C	C	G	G	G	G	T	C	C	G	C	G	T	T	T	A	C	G	G	G	T	A	G	T	C	C	G	T	A	T
BINOLAYANGUN::IRGC 791-2	IRIS 313-10448	IRGC 127996	ind3	C	C	C	G	T	G	G	G	T	C	G	A	T	C	A	G	C	C	G	G	G	G	T	C	C	G	C	G	T	T	T	A	C	G	G	G	T	A	G	T	C	C	G	T	A	T
MATI CHAL::IRGC 26399-2	IRIS 313-10977	IRGC 128107	ind2	C	C	C	G	T	G	G	G	T		G	A	T	C	A	G	C	C	G	G	G	G	T	C	C	G	C	G	T	T	T	A	C	G	G	G	T	A	G	T	C	C	G	T	A	T
PHAE MEUN LAN::IRGC 29660-1	IRIS 313-11080	IRGC 128430	ind3	C	C	C	G	T	G	G	G	T	C	G	A	T	C	A	G	C	C	G	G	G	G	T	C	C	G	C	G	T	T	T	A	C	G	G	G	T	A	G	T	C	C	G	T	A	T
IR68897B	CX281	IRGC 135934	ind1B	C	C	C	G	T	G	G	G	T	C	G	A	T	C	A	G	C	C	G	G	G	G	T	C	C	G	C	G	T	T	T	A	C	G	G	G	T	A	G	T	C	C	G	T	A	T
X22	CX83	IRGC 136074	ind1B	C	C	C	G	T	G	G	G	T	C	G	A	T	C	A	G	C	C	G	G	G	G	T	C	C	G	C	G	T	T	T	A	C	G	G	G	T	A	G	T	C	C	G	T	A	T
CO 39	IRIS 313-8265	IRGC 117454	indx	C	C	C	G	T	G	G	G	T	C	G	A	T	C	A	G	C	C	G	G	G	G	T	C	C	G	C	G	T	T	T	A	C	G	G	G	T	A	G	T	C	C	G	T		T
PAI YI PING::IRGC 1368-1	IRIS 313-8645	IRGC 126122	ind1A	C	C	C	G	T	G	G	G	T	C	G	A	T	C	A	G	C	C	G	G	G	G	T	C	C	G	C	G	T	T	T	A	C	G	G	G	T	A	G	T	C	C	G	T	A	T
TIKAL 3::IRGC 50649-1	IRIS 313-9940	IRGC 125923	ind1B	C	C	C	G	T	G	G	G	T	C	G	A	T	C	A	G	C	C	G	G	G	G	T	C	C	G	C	G	T	T	T	A	C	G	G	G	T	A	G	T	C	C	G	T	A	T
PREAH SIHANOUK::IRGC 11328-2	IRIS 313-10648	IRGC 132364	ind3	C	C	C	G	T	G	G	G	T	C	G	A	T	C	A	G	C	C	G	G	G	G	T	C	C	G	C	G	T	T	T	A	C	G	G	G	T	A	G	T	C	C	G	T	A	T
CHINA 1039 MUTANT (DWARF)::IRGC 24168-2	IRIS 313-10932	IRGC 128014	ind1A	C	C	C	G	T	G	G	G	T	C	G	A	T	C	A	G	C	C	G	G	G	G	T	C	C	G	C	G	T	T	T	A	C	G	G	G	T	A	G	T	C	C	G	T	A	T
KHAO PAH 8-5-38::IRGC 36587-1	IRIS 313-11194	IRGC 135760	ind3	C	C	C	G	T	G	G	G	T	C	G	A	T	C	A	G	C	C	G	G	G	G	T	C	C	G	C	G	T	T	T	A	C	G	G	G	T	A	G	T	C	C	G	T	A	T
JIABALA	B104	B104	ind1A	C	C	C	G	T	G	G	G	T	C	G	A	T	C	A	G	C	C	G	G	G	G	T	C	C	G	C	G	T	T	T	A	C	G	G	G	T	A	G	T	C	C	G	T	A	T
XIANGWANXIAN 1	B233	B233	indx	C	C	C	G	T	G	G	G	T	C	G	A	T	C	A	G	C	C	G	G	G	G	T	C	C	G	C	G	T	T	T	A	C	G	G	G	T	A	G	T	C	C	G	T	A	T
NAZIRA SAIL::IRGC 77284-1	IRIS 313-9696	IRGC 125850	indx	C	C	C	G	T	G	G	G	T	C	G	A	T	C	A	G	C	C	G	G	G	G	T	C	C	G	C	G	T	T	T	A	C	G	G	G	T	A	G	T	C	C	G	T	A	T
BINUHANGIN::IRGC 67429-1	IRIS 313-9503	IRGC 125683	indx	C	C	C	G	T	G	G	G	T	C	G	A	T	C	A	G	C	C	G	G	G	G	T	C	C	G	C	G	T	T	T	A	C	G	G	G	T	A	G	T	C	C	G	T	A	T
TAITUNG WOO LI::IRGC 111-1	IRIS 313-9705	IRGC 125914	ind1A	C	C	C	G	T	G	G	G	T	C	G	A	T	C	A	G	C	C	G	G	G	G	T	C	C	G	C	G	T	T	T	A	C	G	G	G	T	A	G	T	C	C	G	T	A	T
MAHA CHAI::IRGC 73517-1	IRIS 313-11899	IRGC 128373	indx	C	C	C	G	T	G	G		T	C	G	A	T	C	A	G	C	C	G	G	G	G	T	C	C	G	C	G	T	T	T	A	C	G	G	G	T	A	G	T	C	C	G	T	A	T
ZAO LENG SHUI ZHAN::IRGC 79756-1	IRIS 313-12012	IRGC 127910	ind1A	C	C	C	G	T	G	G	G	T	C	G	A	T		A	G	C	C	G	G	G	G	T	C	C	G	C	G	T	T	T	A	C	G	G	G	T	A	G		C	C	G	T	A	T
EA KHAW NGAN::IRGC 95176-2	IRIS 313-12260	IRGC 128037	ind3	C	C	C	G	T	G	G	G	T	C	G	A	T	C	A	G	C	C	G	G	G	G		C	C	G	C	G	T	T	T	A	C	G	G	G	T	A	G	T	C	C	G	T	A	T
KA SAEN::IRGC 11642-1	IRIS 313-10654	IRGC 128335	ind3	C	C	C	G	T	G	G	G	T	C	G	A	T	C	A	G	C	C	G	G	G	G	T	C	C	G	C	G	T	T	T	A	C	G	G	G	T	A	G	T	C	C	G	T	A	T
PULUT PUTIH::IRGC 27426-1	IRIS 313-11010	IRGC 127750	ind3	C	C	C	G	T	G	G	G	T	C	G	A	T	C	A	G	C	C	G	G	G	G	T	C	C	G	C	G	T	T	T	A	C	G	G	G	T	A	G	T	C	C	G	T	A	T
MAUNG NYO::IRGC 33351-2	IRIS 313-11135	IRGC 128108	ind3	C	C	C	G	T	G	G			C	G	A	T	C	A	G	C	C	G	G	G	G	T	C	C	G	C	G	T	T	T	A	C	G	G	G	T	A	G	T	C	C	G	T	A	T
ZIMI	B090	B090	indx	C	C	C	G	T	G	G	G	T	C	G	A	T	C	A	G	C	C	G	G	G	G	T	C	C	G	C	G	T	T	T	A	C	G	G	G	T	A	G	T	C	C	G	T	A	T
117	CX314	IRGC 135813	ind1B	C	C	C	G	T	G	G	G	T	C	G	A	T	C	A	G	C	C	G	G	G	G	T	C	C	G	C	G	T	T	T	A	C	G	G	G	T	A	G	T	C	C	G	T	A	T
PANNITHI::IRGC 51049-1	IRIS 313-9949	IRGC 126078	trop	T	C	T	A	C	A	G	T	A	C	G	C	G	T	A	G	T	C	G	G	G	G	C	T	T	A	T	G	T	A	T	G	C	T	A	G	C	A/C	G	T	T	T	A	G	A	A
NALUMOOLAI KARUPAN::IRGC 8993-1	IRIS 313-9809	AB81	ind3	C	C		G	T	G	G	G	T	C	G	A		C	A	G	C	C	G	G	G	G	T	C	C	G	C	G	T	T	T	A	C	G	G	G	T	A	G	T	C	C	G	T	A	T
CHANG LE SAN SHU ZAO::IRGC 63561-1	IRIS 313-8433	IRGC 126115	ind1A	C	C	C	G	T	G	G	G	T	C	G	A	T	C	A	G	C	C	G	G	G	G	T	C	C	G	C	G	T	T	T	A	C	G	G	G	T	A	G	T	C	C	G	T	A	T
WAS 63-22-5-9-10-1::C1	IRIS 313-7832	IRGC 122297	ind1B	C	C	C	G	T	G	G	G	T	C	G	A	T	C	A	G	C	C	G	G	G	G	T	C	C	G	C	G	T	T	T	A	C	G	G	G	T	A	G	T	C	C	G	T	A	T
IR 28::IRGC 30411-C1	IRIS 313-7691	IRGC 122094	ind1B	C	C	C	G	T	G	G	G	T	C	G	A	T	C	A	G	C	C	G	G	G	G	T	C	C	G	C	G	T	T	T	A	C	G	G	G	T	A	G	T	C	C	G	T	A	T
LONG GE 33::IRGC 63705-1	IRIS 313-11666	IRGC 127573	indx	C	C	C		T		G	G	T	C	G	A	T	C	A	G	C	C	G	G	G	G	T	C	C	G	C	G	T	T	T	A	C	G	G	G	T	A	G	T	C	C	G	T	A	T
KHAU DANH::IRGC 73201-1	IRIS 313-11893	IRGC 127519	indx	C	C	C	G	T	G	G	G	T	C	G	A	T	C	A	G	C	C	G	G	G	G	T	C	C	G	C	G	T	T	T	A	C	G	G	G	T	A	G	T	C	C	G	T	A	T
TAISEN GLUTINOUS YU 1157::IRGC 78750-1	IRIS 313-11990	IRGC 127839	ind1B	C	C	C	G	T	G	G	G	T	C	G	A	T	C		G	C	C	G	G	G	G	T	C	C	G	C	G	T	T	T	A	C	G	G	G	T	A	G	T	C	C	G	T	A	T
XIANGAIZAO 10HAO	B232	B232	ind1B	C	C	C	G	T	G	G	G	T	C	G	A	T	C	A	G	C	C	G	G	G	G	T	C	C	G	C	G	T	T	T	A	C	G	G	G	T	A	G	T	C	C	G	T	A	T
HEIHEAIHUI	CX318	CX318	indx	C	C	C	G	T	G	G	G	T	C	G	A	T	C	A	G	C	C	G	G	G	G	T	C	C	G	C	G	T	T	T	A	C	G	G	G	T	A	G	T	C	C	G	T	A	T
CHNNOR::IRGC 67485-1	IRIS 313-9484	IRGC 125706	indx	C	C	C	G	T	G	G	G	T	C	G	A	T	C	A	G	C	C	G	G	G	G	T	C	C	G	C	G	T	T	T	A	C	G	G	G	T	A	G	T	C	C	G	T	A	T
RPW 9-4 (SS 1)::IRGC 50690-1	IRIS 313-9522	IRGC 126084	indx	C	C	C	G	T	G	G	G	T	C	G	A	T	C	A	G	C	C	G	G	G	G	T	C	C	G	C	G	T	T	T	A	C	G	G	G	T	A	G	T	C	C	G	T	A	T
NGAN TIA::IRGC 13010-1	IRIS 313-10683	IRGC 127674	ind3	C	C	C	G	T	G	G	G	T	C	G	A	T	C	A	G	C	C	G	G	G	G	T	C	C	G	C	G	T	T	T	A	C	G	G	G	T	A	G	T	C	C	G	T	A	T
EDAKKADAN 0-69-27::IRGC 19560-1	IRIS 313-10833	IRGC 127355	ind2	C	C	C	G	T	G	G	G	T		G	A		C	A	G	C	C	G	G	G	G	T	C	C	G	C	G	T	T	T	A	C	G	G	G	T	A	G	T	C	C	G	T	A	T
KHAO PHAE HOM::IRGC 23518-2	IRIS 313-10921	IRGC 132427	indx	C	C	C	G	T	G	G	G	T	C	G	A	T	C	A	G	C	C	G	G	G	G	T	C	C	G	C	G	T	T	T	A	C	G	A/G	G	T	A	G	T	C	C	G	T	A	T
THEEDAT NGASEIN::IRGC 33779-2	IRIS 313-11146	IRGC 128185	indx	C	C	C	G	T	G	G	G	T	C	G	A		C	A	G	C	C	G	G	G	G	T	C	C	G	C	G	T	T	T	A	C	G	G	G	T	A	G	T	C	C	G	T	A	T
CR 157-392-4::IRGC 39247-2	IRIS 313-11240	IRGC 128020	indx	C	C	C	G	T	G	G	G	T	C	G	A		C	A	G	C	C	G	G	G	G	T	C	C	G	C	G	T	T	T	A	C	G	G	G	T	A	G	T	C	C	G	T	A	T
LUKE 3	B121	B121	ind1A	C	C	C	G	T	G	G	G	T	C	G	A	T	C	A	G	C	C	G	G	G	G	T	C	C	G	C	G	T	T	T	A	C	G	G	G	T	A	G	T	C	C	G	T	A	T
IR 661-1	B139	B139	indx	C	C	C	G	T	G	G	G	T	C	G	A	T	C	A	G	C	C	G	G	G	G	T	C	C	G	C	G	T	T	T	A	C	G	G	G	T	A	G	T	C	C	G	T	A	T
EX MARABA GURUKU::IRGC 69582-1	IRIS 313-10047	IRGC 125737	ind1A	C	C	C	G	T	G	G	G	T	C	G	A	T	C	A	G	C	C	G	G	G	G	T	C	C	G	C	G	T	T	T	A	C	G	G	G	T	A	G	T	C	C	G	T	A	T
KHAN THAI DO::IRGC 12990-1	IRIS 313-10681	IRGC 128338	ind3	C	C	C	G	T	G	G	G	T	C	G	A	T	C	A	G	C	C	G	G	G	G	T	C	C	G	C	G	T	T	T	A	C	G	G	G	T	A	G	T	C	C	G	T	A	T
HAOLAI	B219	B219	indx	C	C	C	G	T	G	G	G	T	C	G	A	T	C	A	G	C	C	G	G	G	G	T	C	C	G	C	G	T	T	T	A	C	G	G	G	T	A	G	T	C	C	G	T	A	T
AITUOGU 151	B234	B234	ind1A	C	C	C	G	T	G	G	G	T	C	G	A	T	C	A	G	C	C	G	G	G	G	T	C	C	G	C	G	T	T	T	A	C	G	G	G	T	A	G	T	C	C	G	T	A	T
LAOZAOGU	B246	B246	indx	C	T/C	C	G	T	G		G	T	C	G	A	T	C	A	G	C	C	G	G	G	G	T	C	C	G	C	G	T	T	T	A	C	G	G	G	T	A	G	T	C	C	G	T	A	T
ZHUZHEN B	B248	B248	ind1A	C	C	C	G	T	G	G	G	T	C	G	A	T	C	A	G	C	C	G	G	G	G	T	C	C	G	C	G	T	T	T	A	C	G	G	G	T	A	G	T	C	C	G	T	A	T
TN1	CX162	CX162	ind1A	C	C	C	G	T	G	G	G	T	C	G	A	T	C	A	G	C	C	G	G	G	G	T	C	C	G	C	G	T	T	T	A	C	G	G	G	T	A	G	T	C	C	G	T	A	T
IR68552-55-3-2	CX42	IRGC 135933	indx	C	C	C	G	T	G	G	G	T	C	G	A	T	C	A	G	C	C	G	G	G	G	T	C	C	G	C	G	T	T	T	A	C	G	G	G	T	A	G	T	C	C	G	T
KHAO DAWK MALI 105::IRGC 27748-2	IRIS 313-8253	IRGC 121235	ind3	C	C	C	G	T	G	G	G	T	C	G	A	T		A	G	C	C	G	G	G	G	T	C	C	G	C	G	T	T	T	A	C	G	G	G	T	A	G	T	C	C	G	T	A	T
PAHK NOK GAEW::IRGC 64572-1	IRIS 313-9415	AE90	ind3	C	C	C	G	T	G	G	G	T	C	G	A	T	C	A	G	C	C	G	G	G	G	T	C	C	G	C	G	T	T	T	A	C	G	G	G	T	A	G	T	C	C	G	T	A	T
AMISTAD 82::IRGC 116954-1	IRIS 313-10247	IRGC 125949	ind1B	C	C	C	G	T	G	G	G	T	C	G	A	T	C	A	G	C	C	G	G	G		T	C	C	G	C	G	T	T	T	A	C	G	G	G	T	A	G	T	C	C	G	T	A	T
CUYAMEL 3820::IRGC 116975-1	IRIS 313-10263	IRGC 125961	indx	C	C	C	G	T	G	G	G	T	C	G	A	T	C	A	G	C	C	G	G	G	G	T	C	C	G	C	G	T	T	T	A	C	G	G	G	T	A	G	T	C	C	G	T	A	T
KHAO PLAH LAI NAK::IRGC 65941-1	IRIS 313-8870	AH84	ind3	C	C	C	G	T	G	G	G	T	C	G	A	T		A	G	C	C	G	G	G	G	T	C	C	G	C	G	T	T	T	A	C	G	G	G	T	A	G	T	C	C	G	T	A	T
CICA 8::C1	IRIS 313-7664	IRGC 122011	ind1B	C	C	C	G	T		G	G	T	C	G	A	T	C	A	G	C	C	G	G	G	G	T	C	C	G	C	G	T	T	T	A	C	G	G	G	T	A	G	T	C	C	G	T	A	T
CNA 4081::GERVEX 1494-C1	IRIS 313-8161	IRGC 122017	ind1B	C	C	C	G	T	G	G	G	T	C	G	A	T	C	A	G	C	C	G	G	G	G	T	C	C	G	C	G	T	T	T	A	C	G	G	G	T	A	G	T	C	C	G	T	A	T
MA EUE::IRGC 64502-1	IRIS 313-11682	IRGC 127588	ind3	C	C	C	G	T	G	G	G	T	C	G	A		C	A	G	C	C	G	G	G	G	T	C	C	G	C	G	T	T	T	A	C	G	G	G	T		G	T	C	C	G	T	A	T
NEANG AN::IRGC 81315-1	IRIS 313-12039	IRGC 135572	ind3	C	C	C	G	T	G	G	G	T	C	G	A		C	A	G	C	C	G	G	G	G	T	C	C	G	C	G	T	T	T	A	C	G	G	G	T	A	G	T	C	C	G	T	A	T
PUAK::IRGC 18512-1	IRIS 313-10804	IRGC 135787	ind3	C	C	C	G			G	G	T	C	G	A		C	A	G	C	C	G	G	G	G	T	C	C	G	C	G	T	T	T		C	G	G	G	T	A	G	T	C	C	G	T	A	T
BAWANGBIAN 1	B084	B084	admix	C	C	C	G	T	G	G	G	T	C	G	A	T	C	A	G	C	C	G	G	G	G	T	C	C	G	C	G	T	T	T	A	C	G	G	G	T	A	G	T	C	C	G	T	A	T
BAOXUAN 21 B	CX328	CX328	ind1A	C	C	C	G	T	G	G	G	T	C	G	A	T	C	A	G	C	C	G	G	G	G	T	C	C	G	C	G	T	T	T	A	C	G	G	G	T	A	G	T	C	C	G	T	A
PSBRC82	CX358	IRGC 136024	ind1B	C	C	C	G	T	G	G	G	T	C	G	A	T	C	A	G	C	C	G	G	G	G	T	C	C	G	C	G	T	T	T	A	C	G	G	G	T	A	G	T	C	C	G	T	A	T
IR 53650-2B-10-1-2-1::IRGC 117379-1	IRIS 313-10359	IRGC 125973	indx	C	C	C	G	T	G	G	G	T	C	G	A	T	C	A	G	C	C	G	G	G	G	T	C	C	G	C	G	T	T	T	A	C	G	G	G	T	A	G	T	C	C	G	T	A	T
SRAU SENG::IRGC 30290-1	IRIS 313-8996	IRGC 126169	ind3	C	C	C	G	T	G	G	G	T	C	G	A	T	C	A	G	C	C	G	G	G	G	T	C	C	G	C	G	T	T	T	A	C	G	G	G	T	A	G	T	C	C	G	T	A	T
LEUANG TAWNG SOOK::IRGC 24394-1	IRIS 313-9286	IRGC 126137	ind3	C	C	C	G	T	G	G	G	T	C	G	A	T	C	A	G	C	C	G	G	G	G	T	C	C	G	C	G	T	T	T	A	C	G	G	G	T	A	G	T	C	C	G	T	A	T
CAUVERY::IRGC 45255-1	IRIS 313-10148	IRGC 125695	indx	C	C	C	G	T	G	G	G	T	C	G	A	T	C	A	G	C	C	G	G	G	G	T	C	C	G	C	G	T	T	T	A	C	G	G	G	T	A	G	T	C	C	G	T	A	T
ORIONE::GERVEX 333-C1	IRIS 313-8068	IRGC 122184	indx	C	C	C	G	T	G	G	G	T	C	G	A	T	C	A	G	C	C	G	G	G	G	T	C	C	G	C	G	T	T	T	A	C	G	G	G	T	A	G	T	C	C	G	T	A	T
DAMNOEUB KAUN KHMOM::IRGC 79159-1	IRIS 313-11998	IRGC 131980	ind3	C	C	C	G	T	G	G	G	T	C	G	A	T	C	A	G	C	C	G	G	G	G	T	C	C	G	C	G	T	T	T	A	C	G	G	G	T	A	G	T	C	C	G	T	A	T
MAE HANG::IRGC 81615-2	IRIS 313-12049	IRGC 132352	ind3	C	C	C	G	T	G	G	G	T	C	G	A	T	C	A	G	C	C	G	G	G	G	T	C	C	G	C	G	T	T	T	A	C	G	G	G	T	A	G	T	C	C	G	T	A	T
DAMM NOEB THNGORN'::IRGC 87428-1	IRIS 313-12152	IRGC 132398	ind3	C	C	C	G	T	G	G	G	T	C	G	A	T	C	A	G	C	C	G	G	G	G	T	C	C	G	C	G	T	T	T	A	C	G	G	G	T	A	G	T	C	C	G	T	A	T
TJEMPO PENDEK UNTUNG::IRGC 19055-2	IRIS 313-10818	IRGC 128188	ind3	C	C	C	G	T	G	G	G	T	C	G	A	T	C	A	G	C	C	G	G	G	G	T	C	C	G	C	G	T	T	T	A	C	G	G	G	T	A	G	T	C	C	G	T	A	T
ARC 15929::IRGC 43269-2	IRIS 313-11310	IRGC 127968	ind2	C	C	C	G	T	G	G	G	T	C	G	A	T	C	A	G	C	C	G	G	G	G	T	C	C	G	C	G	T	T	T	A	C	G	G	G	T	A	G	T	C	C	G	T	A	T
CHENWAN 3	B113	B113	indx	C	C	C	G	T	G	G	G	T	C	G	A	T	C	A	G	C	C	G	G	G	G	T	C	C	G	C	G	T	T	T	A	C	G	G	G	T	A	G	T	C	C	G	T	A	T
TYPE3	CX218	IRGC 136061	ind1B	C	C	C	G	T	G	G	G	T	C	G	A	T	C	A		C	C	G	G	G	G	T	C	C	G	C	G	T	T	T	A	C	G	A/G	G	T	A	G	T	C	C	G	T	A	T
IET1444	CX267	IRGC 135914	indx	C	C	C	G	T	G	G	G	T	C	G	A	T	C	A	G	C	C	G	G	G	G	T	C	C	G	C	G	T	T	T	A	C	G	G	G	T	A	G	T	C	C	G	T	A	T
P PEY SIQAT::IRGC 8129-1	IRIS 313-10581	IRGC 127741	trop	T	C	T	A	C	A	G		A	C	G				A	G		C	G	G	G		C	T	T	A	T	G	T				C	T	A	G	C	C	G	T		T	A	G	A	A
MARECH S V R::IRGC 23011-2	IRIS 313-10907	IRGC 128105	ind3	C	C	C	G	T	G	G		T	C	G	A	T	C	A	G	C	C	G	G	G	G	T	C	C	G	C	G	T	T	T	A	C	G	G	G	T	A	G	T	C	C	G	T	A	T
PONG SANG A::IRGC 29881-2	IRIS 313-11087	BE8	ind3	C	C	C	G	T	G	G	G	T	C	G	A	T	C	A	G	C	C	G	G	G	G	T	C	C	G	C	G	T	T	T	A	C	G	G	G	T	A	G	T	C	C	G	T	A	T
MINDANAO::IRGC 44642-2	IRIS 313-11341	IRGC 128110	ind3	C	C	C	G	T	G	G	G	T	C	G	A	T	C		G	C	C	G	G	G	G	T	C	C	G	C	G	T	T	T	A	C	G	G	G	T	A	G	T	C	C	G	T	A	T
BD007	CX352	IRGC 135839	trop	T	C	T	A	T/C	G/A	G	T	A	C	G	C	G	T	A	G	T	C	G	G	G	G	C	T	T	A	T	G	T	A	T	G	C	T	A	G	C	C	G	T	T	T	A	G	A	A
LINYITANGDAO	CX54	CX54	indx	C	C		G	T	G	G	G	T	C	G	A	T	C	A	G	C	C	G	G	G	G	T	C	C	G	C	G	T	T	T	A	C	G	G	G	T	A	G	T	C	C	G		A	T
X23	CX84	IRGC 136075	indx	C	C	C	G	T	G	G	G	T	C	G	A	T	C	A	G	C	C	G	G	G	G	T	C	C	G	C	G	T	T	T	A	C	G	G	G	T	A	G	T	C	C	G	T	A	T
EA HOUM::IRGC 11783-1	IRIS 313-10655	IRGC 128285	indx	C	C	C	G	T	G	G	G	T	C	G	A	T	C	A	G	C	C	G	G	G	G	T	C	C	G	C	G	T	T	T	A	C	G	G	G	T	A	G	T	C	C	G	T	A	T
LWANKHAN::IRGC 33330-1	IRIS 313-11133	IRGC 127582	ind3	C	C	C	G	T	G	G	G	T	C	G	A	T	C	A	G	C	C	G	G	G	G	T	C	C	G	C	G	T	T	T	A	C	G	G		T	A	G	T	C	C	G	T	A	T
DANGYU 5	B127	B127	ind1A	C	C	C	G	T	G	G	G	T	C	G	A	T	C	A	G	C	C	G	G	G	G	T	C	C	G	C	G	T	T	T	A	C	G	G	G	T	A	G	T	C	C	G	T	A	T
KURKARUPPAN::IRGC 15449-1	IRIS 313-9861	AD04	aus	C	C	C	G	T	G	G	G	T	C	G	A	T	C	A	G	C	C	G	G	G	G	T	C	C	G	C	G	T	T	T	A	C	G	G	G	T	A	G	T	C	C	G	T	A	T
RADEN KARAMUNTING::IRGC 20098-1	IRIS 313-8956	IRGC 125882	ind3	C	C	C	G	T	G	G	G	T	C	G	A		C	A	G	C	C	G	G	G	G	T	C	C	G	C	G	T	T	T	A	C	G	G	G	T	A	G	T	C	C	G	T	A	T
LEONG ORN 4135::IRGC 14087-1	IRIS 313-8468	IRGC 126233	ind3	C	C	C	G	T	G	G	G	T	C	G	A	T	C	A	G	C	C	G	G	G	G	T	C	C	G	C	G	T	T	T	A	C	G	G	G	T	A	G	T	C	C	G	T	A	T
JAROM EMAS::IRGC 14272-1	IRIS 313-10702	AZ89	ind3	C	C	C	G	T	G	G	G	T	C	G	A	T	C	A	G	C	C	G	G	G	G	T	C	C	G	C	G	T	T	T	A	C	G	G	G	T	A	G	T	C	C	G	T	A	T
IR52561-UBN-1-1-2	CX231	IRGC 135923	indx	C	C	C	G	T	G	G	G	T	C	G	A	T	C	A	G	C	C	G	G	G	G	T	C	C	G	C	G	T	T	T	A	C	G	G	G	T	A	G	T	C	C	G	T	A	T
IR66897B	CX43	IRGC 135931	ind1B	C	C	C	G	T	G	G	G	T	C	G	A	T	C	A	G	C	C	G	G	G	G	T	C	C	G	C	G	T	T	T	A	C	G	G	G	T	A	G	T	C	C	G	T	A	T
ARC 11867::IRGC 40978-1	IRIS 313-8315	AG60	indx	C	C	C	G	T	G	G	G	T	C	G	A	T	C	A	G	C	C	G	G	G	G	T	C	C	G	C	G	T	T	T	A	C	G	G	G	T	A	G	T	C	C	G	T	A	T
UQUIHUA::IRGC 117037-1	IRIS 313-10287	IRGC 127068	ind1B	C	C	C	G	T	G	G	G	T	C	G	A	T	C	A			C	G	G	G	G	T	C	C	G	C	G	T	T	T	A	C	G	G	G	T	A	G	T	C	C	G	T	A	T
FACAGRO 406::IRGC 82049-1	IRIS 313-12053	IRGC 127367	indx	C	C	C	G	T	G	G	G	T	C	G	A	T	C	A	G	C	C	G	G	G	G	T	C	C	G	C	G	T	T	T	A	C	G	G	G	T	A	G	T	C	C	G	T	A	T
CI 7061::IRGC 968-1	IRIS 313-10449	IRGC 128264	ind1A	C	C	C	G	T	G	G	G	T	C	G	A	T	C	A	G	C	C	G	G	G	G	T	C	C	G	C	G	T	T	T	A	C	G	G	G	T	A	G	T	C	C	G	T	A	T
TON ROO SHUN::IRGC 4572-1	IRIS 313-10502	IRGC 127865	ind1A	C	C	C	G	T	G	G	G	T	C	G	A	T	C	A	G	C	C	G	G	G	G	T	C	C	G	C	G	T	T	T	A	C	G	G	G	T	A	G	T	C	C	G	T	A	T
T Q QI HAYUQBABA::IRGC 23318-1	IRIS 313-10917	IRGC 128489	indx	C	C	C	G	T	G	G	G	T	C	G	A		C	A	G	C	C	G	G	G	G	T	C	C	G	C	G	T	T	T	A	C	G	G	G	T	A	G	T	C	C	G	T	A	T
PAH PIANG::IRGC 24452-2	IRIS 313-10934	IRGC 128125	ind3	C	C	C	G	T	G	G	G	T	C	G	A	T	C	A	G	C	C	G	G	G	G	T	C	C	G	C	G	T	T	T	A	C	G	G	G	T	A	G	T	C	C	G	T	A	T
DONGTINGWANXIAN	B083	B083	ind1A	C	C	C	G	T	G	G	G	T	C	G	A	T	C	A	G	C	C	G	G	G	G	T	C	C	G	C	G	T	T	T	A	C	G	G	G	T	A	G	T	C	C	G	T	A	T
L 301B	B150	B150	ind1A	C	C	C	G	T	G	G	G	T	C	G	A	T	C	A	G	C	C	G	G	G	G	T	C	C	G	C	G	T	T	T	A	C	G	G	G	T	A	G	T	C	C	G	T	A	T
FACAGRO 64::IRGC 82059-1	IRIS 313-10114	IRGC 125739	ind2	T	C	T	A	C	A	G	T	A	T	A	C	G	T	T	C	T	T	A	A	G	A	C	C	T	G	C	G	T	T	C	G	T	G	A	A	T	C	G	T	T	C	G	G	T	A
VARY LAHY::IRGC 69908-1	IRIS 313-11791	IRGC 127885	ind2	T	C	T	A	C	A	G	T	A	T	A	C	G	T	T	C	T	T	A	A	G	A	C	C	T	G	C	G	T	T	C	G	T	G	A	A	T	C	G	T	T	C	G	G	T	A
HEI YAN ZHAN::IRGC 72090-1	IRIS 313-11861	IRGC 127405	ind1A	C	C	C	G	T	G	G	G	T	C	G	A	T	C	A	G	C	C	G	G	G	G	T	C	C	G	C	G	T	T	T	A	C	G	G	G	T	A	G	T	C	C	G	T	A	T
ERJIUNAN 1	B058	B058	ind1B	C	C	C	G	T	G	G	G	T	C	G	A	T	C	A	G	C	C	G	G	G	G	T	C	C	G	C	G	T	T	T	A	C	G	G	G	T	A	G	T	C	C	G	T	A	T
FUNINGZIPIGENGZI	B067	B067	ind1A	C	C	C	G	T	G	G			C	G	A	T	C		G	C	C	G	G	G	G	T	C	C	G	C	G	T	T	T	A	C	G	G	G	T	A	G	T		C	G		A
DIANDUN 502	CX52	IRGC 135878	indx	C	C	C	G	T	G	G	G	T	C	G	A	T	C	A	G	C	C	G	G	G	G	T	C	C	G	C	G	T	T	T	A	C	G	G	G	T	A	G	T	C	C	G	T	A	T
GAO JIAO BAI::IRGC 68047-1	IRIS 313-10178	IRGC 125748	ind1A	C	C	C	G	T	G	G	G	T	C	G	A	T	C	A	G	C	C	G	G	G	G	T	C	C	G	C	G	T	T	T	A	C	G	G	G	T	A	G	T	C	C	G	T	A	T
ECIA 24-107-1::IRGC 116978-1	IRIS 313-10293	IRGC 125962	ind1B	C	C	C	G	T	G	G	G	T	C	G	A	T	C	A	G	C	C	G	G	G	G	T	C	C	G	C	G	T	T	T	A	C	G	G	G	T	A	G	T	C	C	G	T	A	T
DA LI BAI 63::IRGC 72016-1	IRIS 313-11857	IRGC 127294	ind1A	C	C	C	G	T		G	G	T	C	G	A	T	C	A	G	C	C	G	G	G	G	T	C	C	G	C	G	T	T	T	A	C	G	G	G	T	A	G	T	C	C	G	T	A	T
CHAO DO::IRGC 106666-1	IRIS 313-12329	IRGC 128258	indx	C	C	C	G	T	G	G	G	T	C	G	A	T	C	A	G	C	C	G	G	G	G	T	C	C	G	C	G	T	T	T	A	C	G	G	G	T	A	G	T	C	C	G	T	A	T
NEANG MAC::IRGC 23071-1	IRIS 313-10910	IRGC 135777	ind3	C	C	C	G	T	G	G	G	T	C	G	A	T	C	A	G	C	C	G	G	G	G	T	C	C	G	C	G	T	T		A	C	G	G	G	T	A	G	T	C	C	G	T	A	T
SHWEPULAY::IRGC 33696-2	IRIS 313-11142	IRGC 128162	ind3	C	C			T	G	G	G	T	C	G	A	T	C		G	C	C	G	G	G	G	T	C	C	G	C	G	T	T	T	A		G	G	G	T	A	G	T		C	G	T
G ZHENSHAN 97B	B156	B156	ind1A	C	C	C	G	T	G	G	G	T	C	G	A	T	C	A	G	C	C	G	G	G	G	T	C	C	G	C	G	T	T	T	A	C	G	G	G	T	A	G	T	C	C	G	T	A	T
NANGAOGU	B268	B268	indx	C	C	C	G	T	G	G	G	T	C	G	A	T	C	A	G	C	C	G	G	G	G	T	C	C	G	C	G	T	T	T	A	C	G	G	G	T	A	G	T	C	C	G	T	A	T
HUA 564	CX340	IRGC 135907	ind1B	C	C	C	G	T	G	G	G	T	C	G	A	T	C	A	G	C	C	G	G	G	G	T	C	C	G	C	G	T	T	T	A	C	G	G	G	T	A	G	T	C	C	G	T	A	T
HUANGSIZHAN	CX393	CX393	ind1B	C	C	C	G	T	G	G	G	T	C	G	A	T	C	A	G	C	C	G	G	G	G	T	C	C	G	C	G	T	T	T	A	C	G	G	G	T	A	G	T	C	C	G	T	A	T
UPRH 233::IRGC 61667-1	IRIS 313-8435	IRGC 125627	ind1A	C	C	C	G	T	G	G	G	T	C	G	A	T	C	A	G	C	C	G	G	G	G	T	C	C	G	C	G	T	T	T	A	C	G	G	G	T	A	G	T	C	C	G	T	A	T
GABAHSI RASAKI C 90::IRGC 49647-1	IRIS 313-9197	IRGC 126205	ind3	C	C	C	G	T	G	G	G	T	C	G	A	T	C	A	G	C	C	G	G	G	G	T	C	C	G	C	G	T	T	T	A	C	G	G	G	T	A	G	T	C	C	G	T	A	T
PSBRC 88::IRGC 99717-1	IRIS 313-10238	IRGC 125876	ind1B	C	C	C	G	T	G	G	G	T	C	G	A	T	C	A	G	C	C	G	G	G	G	T	C	C	G	C	G	T	T	T	A	C	G	G	G	T	A	G	T	C	C	G	T	A	T
WUA PAN LAK::IRGC 61357-1	IRIS 313-11610	AP5	ind3	T	C	T	A	C		G		A	T	A	C	G		T	C	T	T	A	A	G	A	C	C	T	G	C	G	T	T		G	T	G	A	A	T	C	G	T	T	C	G	G	T	A
KATUMANI::IRGC 69695-1	IRIS 313-11779	IRGC 127500	ind3	C	C	C	G	T	G	G	G	T	C	G	A	T	C	A	G	C	C	G	G	G	G	T	C	C	G	C	G	T	T	T	A	C	G	G	G	T	A	G	T	C	C	G	T	A	T
CHAO HAI::IRGC 29450-2	IRIS 313-11071	IRGC 128011	indx	C	C	C	G	T	G	G	G	T	C	G	A	T	C	A	G	C	C	G	G	G	G	T	C	C	G	C	G	T	T	T	A	C	G	G	G	T	A	G	T	C	C	G	T	A	T
CHENGDUAI 3	B114	B114	ind1A	C	C	C	G	T	G	G	G	T	C	G	A	T	C	A	G	C	C	G	G	G	G	T	C	C	G	C	G	T	T	T	A	C	G	G		T	A	G	T	C	C	G	T	A	T
AIMAKANG	B115	B115	ind1A	C	C	C	G	T	G	G	G	T	C	G	A	T	C	A	G	C	C	G	G	G	G	T	C	C	G	C	G	T	T	T	A	C	G	G	G	T	A	G	T	C	C	G	T	A	T
88B	B157	B157	ind1A	C	C		G	T	G	G	G	T	C	G	A	T	C	A	G	C	C	G	G	G	G	T	C	C	G	C	G	T	T	T	A	C	G	G	G	T	A	G	T	C	C	G	T	A	T
SAL BUI BAO	CX106	IRGC 136040	trop	C/T	C	C/T	G/A	T/C	G/A	G	G/T	T/A	C	G	A/C	T/G		A	G	C/T	C	G	G	G	G	T/C	C/T	C/T	G/A	C/T	G	T		T	A/G	C	G/T	A/G	G	T/C	A/C	G	T	C/T	C/T	G/A	T/G	A
HTA7204	CX144	IRGC 135906	indx	C	C	C	G	T	G	G	G	T	C	G	A	T	C	A	G	C	C	G	G	G	G	T	C	C	G	C	G	T	T	T	A	C	G	G	G	T	A	G	T	C	C	G	T	A	T
ADNY 11::C1	IRIS 313-7636	IRGC 126992	ind1B	C	C	C	G			G	G	T	C	G	A		C	A	G	C	C	G	G	G	G	T	C	C	G	C	G	T	T	T	A	C	G	G	G	T	A	G	T	C	C	G	T	A	T
LX2007	CX303	IRGC 135976	indx	C	T/C	C	G	T	G	G	G	T	C	G	A	T	C	A	G	C	C	G	G	G	G	T	C	C	G	C	G	T	T	T	A	C	G	G	G	T	A	G	T	C	C	G	T	A	T
AJAYA	CX96	IRGC 135824	ind1B	C	C	C	G	T	G	G	G	T	C	G	A	T	C	A	G	C	C	G	G	G	G	T	C	C	G	C	G	T	T	T	A	C	G	G	G	T	A	G	T	C	C	G	T	A	T
SERIBU::IRGC 71615-1	IRIS 313-8987	AJ91	indx	C	C	C	G	T	G	G	G	T	C	G	A	T		A	G	C	C	G	G	G	G	T	C	C	G	C	G	T	T	T	A	C	G	G	G	T	A	G	T	C	C	G	T	A	T
HUO QING::IRGC 72148-1	IRIS 313-11865	IRGC 127423	ind1A	C	C	C	G	T	G	G	G	T	C	G	A	T	C	A	G	C	C	G	G	G	G	T	C	C	G	C	G	T	T	T	A	C	G	G	G	T	A	G	T	C	C	G	T	A	T
R 27::IRGC 9498-1	IRIS 313-10620	IRGC 128443	trop	T	C	T	A	C	A	G	T	A	C	G	C	G	T	A	G	T	C	G	G	G	G	C	T	T	A	T	G	T	A	T	G	C	T	A	G	C	C	G	T	T	T	A	G	A	A
LUA NEP 4416::IRGC 23006-1	IRIS 313-10906	BC13	ind3	C	C	C	G	T	G	G	G	T	C	G	A	T	C	A	G	C	C	G	G	G	G	T	C	C	G	C	G	T	T	T	A	C	G	G	G	T	A	G	T	C	C	G	T	A	T
GUIZHAO 2	B063	B063	ind1A	C	C	C	G	T	G	G	G	T	C	G	A	T	C	A	G	C	C	G	G	G	G	T	C	C	G	C	G	T	T	T	A	C	G	G	G	T	A	G	T	C	C	G	T	A	T
IR6	CX73	IRGC 135927	ind1B	C	C	C	G	T	G	G	G	T	C	G	A	T	C	A	G	C	C	G	G	G	G	T	C	C	G	C	G	T	T	T	A	C	G	G	G	T	A	G	T	C	C	G	T	A	T
EA DAM HANG DOK::IRGC 29698-2	IRIS 313-11082	IRGC 128036	ind3	C	C	C	G	T	G	G	G	T	C	G	A	T	C		G	C	C	G		G	G	T	C	C	G	C	G	T	T	T	A	C	G	G	G	T	A	G	T	C	C	G	T	A	T
AZUCENA	CX151	IRGC 117264	trop	T	C	T	A	C	A	G	G/T	T/A	C	G	C		T	A	G	T	C	G	G	G	G	C	T	T	A	T	G	T	A	T	G	C	T	A	G	C	C	G	T	T	T	A	G	A	A
MENGGUANDAMAGU	CX319	CX319	indx	C	C	C	G	T	G	G	G	T	C	G	A	T	C	A	G	C	C	G	G	G	G	T	C	C	G	C	G	T	T	T	A	C	G	G	G	T	A	G	T	C	C	G	T	A	T
MATATAG2	CX399	IRGC 135982	ind1B	C	C	C	G	T	G	G	G	T	C	G	A	T	C	A	G	C	C	G	G	G	G	T	C	C	G	C	G	T	T	T	A	C	G	G	G	T	A	G	T	C	C	G	T	A	T
HUA LI ZAO::IRGC 80950-1	IRIS 313-10224	IRGC 125766	ind1A	C	C	C	G	T	G	G	G	T	C	G	A	T	C	A	G	C	C	G	G	G	G	T	C	C	G	C	G	T	T	T	A	C	G	G	G	T	A	G	T	C	C	G	T	A	T
LEUANG YAI 29-12-46::IRGC 24397-1	IRIS 313-9119	IRGC 125825	ind3	C	C	C	G	T	G	G	G	T	C	G	A	T	C	A	G	C	C	G	G	G	G	T	C	C	G	C	G	T	T	T	A	C	G	G	G	T	A	G	T	C	C	G	T	A	T
IRGA 411-1-6-1F-A::IRGC 117344-1	IRIS 313-10402	IRGC 125990	ind1B	C	C	C	G	T	G	G	G	T	C	G	A	T	C	A	G	C	C	G	G	G	G	T	C	C	G	C	G	T	T	T	A	C	G	G	G	T	A	G	T	C	C	G	T	A	T
BOTOHAVANA 139::GERVEX 8237-C1	IRIS 313-7650	IRGC 124380	ind2	T	C	T	A	C	A	G	T	A	T	A	C		T	T	C	T	T	A	A	G	A	C	C	T	G	C	G	T	T	C	G	T	G	A	A	T	C	G	T	T	C	G	G	T	A
HOU LU BAI::IRGC 76582-1	IRIS 313-11948	IRGC 127417	ind1A	C	C	C	G	T	G	G	G	T	C	G	A	T		A	G	C	C	G	G	G	G	T	C	C	G	C	G	T	T	T	A	C	G	G	G	T	A	G	T	C	C	G	T	A	T
OVIBENAMPOTAKA + OVIBE + MAKALIOKA::IRGC 84756-1	IRIS 313-12118	IRGC 127691	ind2	T	C	T	A	C	A	G	T	A	T	A	C	G	T	T	C	T	T	A	A	G	A	C	C	T	G	C	G	T	T	C	G	T	G	A	A	T	C	G	T	T	C	G	G	T	A
PADAN::IRGC 33544-2	IRIS 313-11140	IRGC 128123	ind3	C	C	C	G	T	G	G	G	T	C	G	A	T	C	A	G	C	C	G	G	G	G	T	C	C	G	C	G	T	T	T	A	C	G	G	G	T	A	G	T	C	C	G	T	A	T
BKN 7130-1017-2::IRGC 36531-2	IRIS 313-11192	IRGC 127997	ind3	C	C	C	G	T	G	G	G	T	C	G	A	T	C	A	G	C	C	G	G	G	G	T	C	C	G	C	G	T	T	T	A	C	G	G	G	T	A	G	T	C	C	G	T	A	T
HUANGSIGUIZHAN	B065	B065	indx		C		G			G	G	T	C	G	A	T		A	G	C	C	G	G	G	G		C	C	G	C	G	T	T	T	A	C	G	G	G	T	A	G	T	C	C	G
ZALE	CX131	IRGC 136087	ind1A	C	C	C	G	T	G	G	G	T	C	G	A	T	C	A			C	G	G	G	G	T	C	C	G	C	G	T	T	T	A	C	G	G	G	T	A	G	T	C	C	G	T	A	T
IR2061-522-6-9	CX206	IRGC 135918	ind1B	C	C	C	G	T	G	G	G	T	C	G	A		C	A	G	C	C	G	G	G	G	T	C	C	G	C	G	T	T	T	A	C	G	G	G	T	A	G	T	C	C	G	T	A	T
VEN THAP::IRGC 56138-1	IRIS 313-9317	IRGC 125933	indx	C	C	C	G	T	G	G	G	T	C	G	A	T	C	A	G	C	C	G	G	G	G	T	C	C	G	C	G	T	T	T	A	C	G	G	G	T	A	G	T	C	C	G	T	A	T
DIAMBARANG::IRGC 56726-1	IRIS 313-11525	IRGC 127319	ind3	C	C	C	G	T	G	G	G	T	C	G	A	T	C	A	G	C	C	G	G	G	G	T	C	C	G	C	G	T	T	T	A	C	G		G	T	A	G	T	C	C	G	T	A	T
SIPOT::IRGC 5825-1	IRIS 313-10517	IRGC 127812	ind3	C	C	C	G	T	G	G	G	T	C	G	A	T	C	A	G	C	C	G	G	G	G	T	C	C	G	C	G	T	T	T	A	C	G	G	G	T	A	G	T	C	C	G	T	A	T
TJERE ENER::IRGC 19103-1	IRIS 313-10819	IRGC 127860	ind3	C	C	C	G	T	G	G	G	T	C	G	A		C		G	C	C	G	G	G	G	T	C	C	G	C	G	T	T	T		C	G	G	G	T		G	T	C	C	G	T	A	T
JINEIYADAO	B020	IRGC 135958	admix	C	C	C			G/A	G	G	T	C	G	A	T	C		G	C	C	G	G	G	G	T	C	C	G	C	G	T	T	T	A	C	G	A/G	G	T	A	G	T		C	G	T	A	T
IR58025B	CX44	IRGC 135925	ind1B	C/T	C		G/A	T/C		G	G	T	C				T	A				G/A	G/A	G	G/A	T/C	C	C	G	C	G	T	T	T				G	G	T	A		T	C	C	G	T/G	A/T
IR 45427-2B-2-2B-1-1::G1	IRIS 313-15899	IRGC 126961	indx	C	C	C	G	T	G	G	G	T	C	G	A	T	C	A	G	C	C	G	G	G	G	T	C	C	G	C	G	T	T	T	A	C	G	G	G	T	A	G	T	C	C	G	T	A	T
SAN SHIH TSI::IRGC 1038-1	IRIS 313-10129	IRGC 125897	ind1A	C	C	C	G	T	G	G	G	T	C	G	A	T	C	A	G	C	C	G	G	G	G	T	C	C	G	C	G	T	T	T	A	C	G	G	G	T	A	G	T	C	C	G	T	A	T
LEUANG AWN::IRGC 48257-1	IRIS 313-8785	AH73	ind3	C	C	C	G	T	G	G	G	T	C	G	A	T		A	G	C	C	G	G	G	G	T	C	C	G	C	G	T	T	T	A	C	G	G	G	T	A	G	T	C	C	G	T	A	T
ZACATEPEC A 79::IRGC 51116-1	IRIS 313-11438	IRGC 127909	indx	C	C	C	G	T	G	G	G	T	C	G	A	T	C	A	G	C	C	G	G	G	G	T	C	C	G	C	G	T	T	T	A	C	G	G	G	T	A	G		C	C	G	T	A	T
DA HEI GU::IRGC 72009-1	IRIS 313-11856	IRGC 127293	ind1A	C	C	C	G	T	G	G	G	T	C	G	A	T	C	A	G	C	C	G	G	G	G	T	C	C	G	C	G	T	T	T	A	C	G	G	G	T	A	G	T	C	C	G	T	A	T
RATNAGIRI 45-2::IRGC 39709-1	IRIS 313-11243	IRGC 127765	admix	C	C	C	G	T	G	G	G	T	C	G	A	T	C	A	G	C	C	G	G	G	G	T	C	C	G	C	G	T	T	T	A	C	G	G	G	T		G	T	C	C	G	T	A	T
WAGWAG RAOIS::IRGC 44805-1	IRIS 313-11347	IRGC 127892	indx	C	C	C	G	T	G	G	G	T	C	G	A	T	C	A	G	C	C	G	G	G	G	T	C	C	G	C	G	T	T	T	A	C	G	G	G	T	A	G	T	C	C	G	T	A	T
TAICHUNGNATIVE1	CX270	CX270	ind1A	C	C	C	G	T	G	G	G	T	C	G	A	T	C	A	G	C	C	G	G	G	G	T	C	C	G	C	G	T	T	T	A	C	G	G	G	T	A	G	T	C	C	G	T	A	T
BPI 76 NON SENSITIVE (GREEN)::IRGC 9790-1	IRIS 313-8903	IRGC 120902	ind3	C	C	C	G	T	G	G	G	T	C	G	A	T	C	A	G	C	C	G	G	G	G	T	C	C	G	C	G	T	T	T	A	C	G	G	G	T	A	G	T	C	C	G	T	A	T
IRGA 370-38-1-1F-C4-2::IRGC 117342-1	IRIS 313-10400	IRGC 125988	ind1B	C	C	C	G	T	G	G	G	T	C	G	A	T	C	A	G	C	C	G	G	G	G	T	C	C	G	C	G	T	T	T	A	C	G	G	G	T	A	G	T	C	C	G	T	A	T
KHAO GRADOOK CHAHNG::IRGC 17111-1	IRIS 313-9032	IRGC 125800	ind1B	C	C	C	G	T	G	G	G	T	C	G	A	T	C	A	G	C	C	G	G	G	G	T	C	C	G	C	G	T	T	T	A	C	G	G	G	T	A	G	T	C	C	G	T	A	T
LETYONE::IRGC 70753-1	IRIS 313-11818	IRGC 128361	indx	C	C	C	G	T	G	G	G	T	C	G	A	T	C	A	G	C	C	G	G	G	G	T	C	C	G	C	G	T	T	T	A	C	G	G	G	T	A	G	T	C	C	G	T	A	T
QI YUE ZHAN::IRGC 76722-1	IRIS 313-11952	IRGC 127756	ind1A	C	C	C	G	T	G	G	G	T	C	G	A	T	C	A	G	C	C	G	G	G	G	T	C	C	G	C	G	T	T	T	A	C	G	G	G	T	A	G	T	C	C	G	T	A	T
DELI POCONG::IRGC 35265-1	IRIS 313-11177	IRGC 127309	indx			T	A	C	A	G		A	T	A	C		T		G/C	T	T	A	A	G		C	C	T	G	C	G	T	T	C	G	T	G	A	A	T	C	G	T	T	C	G	G	T	A
ERGANGAI	B118	B118	indx	C	C	C	G	T	G	G	G	T	C	G	A	T	C	A	G	C	C	G	G	G	G	T	C	C	G	C	G	T	T	T	A	C	G	G	G	T	A	G	T	C	C	G	T	A	T
LATSIBOZAKA 112-1::GERVEX 8233-C1	IRIS 313-7722	IRGC 127001	admix	T	C	T	A	C	A	G	T	A	T	A	C	G	T	T	C	T	T	A	A	G	A	C	C	T	G	C	G	T	T	C	G	T	G	A	A	T	C	G	T	T	C	G	G	T	A
YODAYA::IRGC 33901-2	IRIS 313-11149	IRGC 128204	ind3	C	C	C	G	T	G	G	G	T	C	G	A	T	C	A	G	C	C	G	G	G	G	T	C	C	G	C	G	T	T	T	A	C	G	G	G	T	A	G	T	C	C	G	T	A	T
LIANG GUANG::IRGC 78551-1	IRIS 313-11986	IRGC 127562	ind1A	C	C	C	G	T	G	G	G	T	C	G	A	T	C	A	G	C	C	G	G	G	G	T	C	C	G	C	G	T	T	T	A	C	G	G	G	T	A	G	T	C	C	G	T	A	T
KALA DIGHA::IRGC 26367-2	IRIS 313-10973	IRGC 128064	ind2	C	C	C	G	T	G	G	G	T	C	G	A	T	C	A	G	C	C	G	G	G	G	T	C	C	G	C	G	T	T	T	A	C	G	G	G	T	A	G	T	C	C	G	T	A	T
IR 9560-2-6-3::IRGC 40451-1	IRIS 313-11250	IRGC 127441	ind1B	C	C	C	G	T	G	G	G	T	C	G	A	T	C	A	G	C	C	G	G	G	G	T	C	C	G	C	G	T	T	T	A	C	G	G	G	T	A	G	T	C	C	G	T	A	T
ZAOSHUXIANGHEIMI	B123	B123	indx	C	C	C	G	T	G	G	G	T	C	G	A	T	C	A	G	C	C	G	G	G	G	T	C	C	G	C	G	T	T	T	A	C	G	G	G	T	A	G	T	C	C	G	T	A	T
IR06G113	CX226	IRGC 135916	ind1B	C	C	C	G	T	G	G	G	T	C	G	A	T	C	A	G	C	C	G	G	G	G	T	C	C	G	C	G	T	T	T		C	G	G	G	T	A	G	T	C	C	G	T	A	T
INNMAYEBAW	CX71	IRGC 135915	ind3	C	C	C	G	T	G	G	G	T	C	G	A	T	C	A	G	C	C	G	G	G	G	T	C	C	G	C	G	T	T	T	A	C	G	G	G	T	A	G	T	C	C	G	T	A	T
CRILLO LA FRIA::IRGC 10793-1	IRIS 313-9822	IRGC 125716	ind1A	C	C	C	G	T	G	G	G	T	C	G	A	T	C	A	G	C	C	G	G	G	G	T	C	C	G	C	G	T	T	T	A	C	G	G	G	T	A	G	T	C	C	G	T	A	T
ROJOKELY::GERVEX 8410-C1	IRIS 313-7758	IRGC 122220	ind2	T	C	T	A	C	A	G	T	A	T	A	C	G	T	T		T	T	A	A	G	A	C	C	T	G	C	G	T	T	C	G	T	G	A	A	T	C	G	T	T	C	G	G	T	A
K 17-9-1-1::IRGC 36778-1	IRIS 313-11197	IRGC 127471	indx	C	C	C	G	T	G	G	G	T	C	G	A	T	C	A	G	C	C	G	G	G	G	T	C	C	G	C	G	T		T	A	C	G	G	G	T	A	G	T	C	C	G	T	A	T
AIJIAONANTE	B060	IRGC 117600	ind1A	C	C	C	G	T	G	G	G	T	C	G	A	T	C	A	G	C	C	G	G	G	G	T	C	C	G	C	G	T	T	T	A	C	G	G	G	T	A	G	T	C	C			A	T
BAOXIE-7B	B155	B155	indx	C	C	C	G	T	G	G	G	T	C	G	A	T	C	A	G	C	C	G	G	G	G	T	C	C	G	C	G	T	T	T	A	C	G	G	G	T	A	G	T	C	C	G	T	A	T
HNANKAR	CX31	IRGC 135903	ind1B	C	C		G	T	G	G			C	G	A	T	C		G/C	C/T	C	G		G	G	T	C	C	G	C	G	T	T		A/G	C	G	G	G	T	A	G	T	C	C	G	T
MIN ZAO 6::IRGC 63772-1	IRIS 313-10170	IRGC 125842	ind1A	C	C	C	G	T	G	G	G	T	C	G	A	T		A	G	C	C	G	G	G	G	T	C	C	G	C	G	T	T	T	A	C	G	G	G	T	A	G	T	C	C	G	T	A	T
Y 115::IRGC 30856-2	IRIS 313-11101	IRGC 128202	indx	C	C	C	G	T	G	G	G	T	C	G	A	T	C	A	G	C	C	G	G	G		T	C	C	G	C	G	T	T	T	A	C	G	G	G	T	A	G	T	C	C	G	T	A	T
SAWNG RUANG::IRGC 48458-2	IRIS 313-11393	IRGC 132267	ind3	C	C	C	G	T	G	G	G	T	C	G	A	T	C	A	G	C	C	G	G	G	G	T	C	C	G	C	G	T	T	T		C	G	G	G	T	A	G	T	C	C	G	T	A	T
IR 10179-23-1-3	B028	IRGC 135917	indx	C	C	C	G	T	G	G	G	T	C	G	A	T	C	A	G	C	C	G	G	G	G	T	C	C	G	C	G	T	T	T	A	C	G	G	G	T	A	G	T	C	C	G	T	A	T
AC 74::IRGC 33967-1	IRIS 313-11152	IRGC 127103	ind1A	C	C	C	G	T	G	G	G	T	C	G	A		C	A	G	C	C	G	G	G	G	T	C	C	G	C	G	T	T	T	A	C	G	G	G	T	A	G	T	C	C	G	T	A	T
TAIZHONGZAILAI 1/TAIZHONG65	B159	B159	indx	C	C	C	G	T	G	G	G	T	C	G	A	T	C	A	G	C	C	G	G	G	G	T	C	C	G	C	G	T	T	T	A	C	G	G	G	T	A	G	T	C	C	G	T	A	T
SHWE THWE YIN HYV	CX33	IRGC 136045	ind1B	C	C	C	G	T	G	G	G	T	C	G	A	T	C	A	G	C	C	G	G	G	G	T	C	C	G	C	G	T	T	T	A	C	G	G	G	T	A	G	T	C	C	G	T	A	T
HAWM KRUA::IRGC 64333-1	IRIS 313-8674	IRGC 125965	ind3	C	C	C	G	T	G	G	G	T	C	G	A	T	C	A	G	C	C	G	G	G	G	T	C	C	G	C	G	T	T	T	A	C	G	G	G	T	A	G	T	C	C	G	T	A	T
PESAGRO 102::IRGC 78703-1	IRIS 313-9623	IRGC 126001	indx	C	C	C	G	T	G	G	G	T	C	G	A	T	C	A	G	C	C	G	G	G	G	T	C	C	G	C	G	T	T	T	A	C	G	G	G	T	A	G	T	C	C	G	T	A	T
IR 69502-6-SRN-3-UBN-1-B::IRGC 117290-1	IRIS 313-10374	IRGC 125979	indx	C	C	C	G	T	G	G	G	T	C	G	A	T	C	A	G	C	C	G	G	G	G	T	C	C	G	C	G	T	T	T	A	C	G	G	G	T	A	G	T	C	C	G	T	A	T
PSBRC 18::IRGC 99639-1	IRIS 313-12319	IRGC 127743	ind1B	C	C	C	G	T	G		G	T	C	G	A	T	C	A	G	C	C	G	G	G	G	T	C	C	G	C	G	T	T	T	A	C	G	G	G	T	A	G	T	C	C	G	T	A	T
RANDAH SASAK::IRGC 13652-2	IRIS 313-10692	IRGC 132367	ind3	C	C	C	G	T	G	G	G	T	C	G	A	T	C	A	G	C	C	G	G	G	G	T	C	C	G	C	G	T	T	T	A	C	G	G	G	T	A	G	T	C	C	G	T	A	T
NANTEHAO	B062	B062	ind1A		C	C	G	T	G		G	T	C	G	A	T	C	A	G	C	C	G	G	G		T	C	C	G	C	G	T	T	T	A	C	G	G	G	T	A	G	T	C	C	G	T	A	T
YUN HUI 72	CX115	CX115	indx	C	C	C	G	T	G	G	G	T	C	G	A	T	C	A	G	C	C	G	G	G	G	T	C	C	G	C	G	T	T	T	A	C	G	G	G	T	A	G	T	C	C	G	T	A	T
TSAI YUAN CHON::IRGC 126-1	IRIS 313-9708	IRGC 125928	ind1A	C	C	C	G	T	G	G	G	T	C	G	A	T	C	A	G	C	C	G	G	G	G	T	C	C	G	C	G	T	T	T	A	C	G	G	G	T	A	G	T	C	C	G	T	A	T
EX SANDEMA::IRGC 79964-1	IRIS 313-12017	IRGC 127364	indx	C	C	C	G	T	G	G	G	T	C	G	A	T	C	A	G	C	C	G	G	G	G	T	C	C	G	C	G	T	T	T	A	C	G	G	G	T	A	G	T	C	C	G	T	A	T
IR 80340-23-B-12-6-B::IRGC 117309-1	IRIS 313-10396	IRGC 125987	indx	C	C	C	G	T	G	G	G	T	C	G	A	T	C	A	G	C	C	G	G	G	G	T	C	C	G	C	G	T	T	T	A	C	G	G	G	T	A	G	T	C	C	G	T	A	T
MAKALIOKA STANDARD::IRGC 12768-1	IRIS 313-8595	IRGC 126240	ind2	T	C	T	A	C	A	G	T	A	T	A	C	G	T	T	C	T	T	A	A	G	A	C	C	T	G	C	G	T	T	C	G	T	G	A	A	T	C	G	T	T	C	G	G	T	A
PARN A 191::IRGC 4932-1	IRIS 313-10506	AX80	ind3	C	C	C	G	T	G	G	G	T	C	G	A	T	C	A	G	C	C	G	G	G	G	T	C	C	G	C	G	T	T	T	A	C	G	G	G	T	A	G	T	C	C	G	T	A	T
NANE::IRGC 25035-1	IRIS 313-10947	IRGC 127643	ind3	C	C	C	G	T	G	G	G	T	C	G	A	T	C	A	G	C	C	G	G	G	G	T	C	C	G	C	G	T	T	T	A	C	G	G	G	T	A	G	T	C	C	G	T	A	T
KHIRPULI::IRGC 46143-1	IRIS 313-11364	IRGC 135761	indx	C	C	C	G	T	G	G	G	T	C	G	A		C	A	G	C	C	G	G	G		T	C	C	G	C		T		T	A			G	G		A	G	T	C	C	G	T	A	T
VARY LAVA DE MAROVATO::GERVEX 8396-C1	IRIS 313-7799	IRGC 124428	ind2	T	C	T	A	C	A	G	T	A	T	A	C	G	T	T	C	T	T	A	A	G	A	C	C	T	G	C	G	T	T	C	G	T	G	A	A	T	C	G	T	T	C	G	G	T	A
CHIEM TONG NHAT 1::IRGC 47496-1	IRIS 313-11384	IRGC 127275	indx	C	C	C	G	T	G	G	G	T	C	G	A	T	C	A	G	C	C	G	G	G	G	T	C	C	G	C	G	T	T	T	A	C	G	G	G	T	A	G	T	C	C	G	T	A	T
LIU TIAO XIAN::IRGC 72758-1	IRIS 313-11881	IRGC 127570	ind1A	C	C	C	G	T	G	G	G	T	C	G	A	T	C	A	G	C	C	G	G	G	G	T	C	C	G	C	G	T	T	T	A	C	G	G	G	T	A	G	T	C	C	G	T	A	T
MUTANT 12-42::IRGC 28076-1	IRIS 313-11030	BD44	aro	C/T	C	C/T	G/A	T/C	G/A	G	G/T	T/A	C	G	A/C		C/T	A	G	C/T	C	G	G	G	G	T/C	C/T	C/T	G/A	C	G/A	T/A	T/A	T	A/G	C	G/T		G	T/C	A/C	G	T/C	C/T	C/T		T/G	A	T/A
ICTA CRISPO 38::IRGC 116994-1	IRIS 313-10274	IRGC 125967	ind1B	C	C	C	G	T	G	G	G	T	C	G	A	T	C	A	G	C	C	G	G	G	G	T	C	C	G	C	G	T	T	T	A	C	G	G	G	T	A	G	T	C	C	G	T	A	T
WP 36::IRGC 55278-1	IRIS 313-8732	IRGC 126092	ind1B	C	C	C	G	T	G	G	G	T	C	G	A	T	C	A	G	C	C	G	G	G	G	T	C	C	G	C	G	T	T	T	A	C	G	G	G	T	A	G	T	C	C	G	T	A	T
TUMBA::IRGC 66681-1	IRIS 313-9188	IRGC 126288	ind3	C	C	C	G	T	G	G			C	G	A	T		A	G	C	C	G	G	G	G	T		C	G	C	G	T	T	T			G	G	G	T	A	G	T	C	C	G	T	A	T
THAKADE THEEDAT::IRGC 33772-2	IRIS 313-11145	IRGC 128183	ind3	C	C	C	G	T	G	G	G	T	C	G	A		C	A	G	C	C	G	G	G	G	T	C	C	G	C	G	T	T	T	A	C	G	G	G	T	A	G	T	C	C	G	T	A	T
GUANGLUAI 15-1	B119	B119	ind1A	C	C	C	G	T	G	G	G	T	C	G	A	T	C	A	G	C	C	G	G	G	G	T	C	C	G	C	G	T	T	T	A	C	G	G	G	T	A	G	T	C	C	G	T	A	T
SHWENI::IRGC 33686-2	IRIS 313-11141	IRGC 128161	indx	C	C	C	G	T	G	G	G	T	C	G	A	T	C	A	G	C	C	G	G	G	G	T	C	C	G	C	G	T	T	T	A	C	G	G	G	T	A	G	T	C	C	G	T	A	T
JINBAOYIN	B075	B075	indx	C	C			T	G	G	G	T		G		T	C		G	C	C	G		G	G		C	C/T	G	C	G	T	T	T	A	C	G	A/G		T		G	T		C	G		A
JINNANTE 43B	B151	B151	ind1A	C	C	C	G	T	G	G	G	T	C	G	A	T	C	A	G	C	C	G	G	G	G	T	C	C	G	C	G	T	T	T	A	C	G	G	G	T	A	G	T	C	C	G	T	A	T
P59279	CX119	CX119	indx	C	C	C	G	T	G	G	G	T	C	G	A	T	C	A	G	C	C	G	G	G	G	T	C	C	G	C	G	T	T	T	A	C	G	G	G	T	A	G	T	C	C	G	T	A	T
YEBAW::IRGC 33875-2	IRIS 313-11148	IRGC 128203	ind3	C	C	C	G	T	G	G	G	T	C	G	A	T	C	A	G	C	C	G	G	G	G	T	C	C	G	C	G	T	T	T	A	C	G	G	G	T	A	G	T	C	C	G	T	A	T
DONRADAO::IRGC 49604-1	IRIS 313-11411	IRGC 127342	ind2	C	C	C	G	T	G	G	G	T	C	G	A	T	C	A	G	C	C	G	G	G	G	T	C	C	G	C	G	T	T	T	A	C	G	G	G	T	A	G	T	C	C	G	T	A	T
JAO LEUANG::IRGC 65866-1	IRIS 313-8679	IRGC 126216	ind3	C	C	C	G	T	G	G	G	T	C	G	A	T	C	A	G	C	C	G	G	G	G	T	C	C	G	C	G	T	T	T	A	C	G	G	G	T	A	G	T	C	C	G	T	A	T
TAMBA PERAK::IRGC 35534-2	IRIS 313-11181	IRGC 128179	ind3	C	C	C	G	T	G	G	G	T	C	G	A	T	C	A	G	C	C	G	G	G	G		C	C	G	C	G		T	T	A	C	G	A/G	G	T		G	T	C	C	G	T	A
XIANGGU	B108	B108	indx		C	C	G			G	G	T	C	G	A	T	C	A	G	C	C	G	G	G	G	T		C	G	C	G	T	T		A	C	G	G	G		A	G		C	C			A	T
HUANYANGNIAN	CX88	CX88	ind1A	C	C	C	G	T	G	G	G	T	C	G	A	T	C	A	G	C	C	G	G	G	G	T	C	C	G	C	G	T	T	T	A	C	G	G	G	T	A	G	T	C	C	G	T	A	T
WANGKOD::IRGC 71646-1	IRIS 313-9187	IRGC 126991	ind2	C/T	T/C	C/T			G/A		G/T	T/A	C/T	G/A	A/C	T	T	A/T			C/T	G/A	G/A	G/T	G/A	T/C	C	T	G	C	G	T	T	T/C	A	C/T	G	A	G/A	T	A/C	G/A	T	T	C	G	T/G	A/T	T/A
IR 21015-72-3-3-3-1::IRGC 117004-1	IRIS 313-10294	IRGC 125972	indx	C	C	C	G	T	G	G	G	T	C	G	A	T	C	A	G	C	C	G	G	G	G	T	C	C	G	C	G	T	T	T	A	C	G	G	G	T	A	G	T	C	C	G	T	A	T
SINNA SITHIRA KALI::IRGC 51064-1	IRIS 313-9091	IRGC 124442	indx	C	C	C	G	T	G	G			C	G	A	T	C	A	G	C	C	G	G	G	G	T	C	C	G	C	G	T	T	T	A	C	G	G	G	T	A	G	T	C	C	G		A	T
[truncated: 1,028 more rows]
[truncated: 9 more columns]
