# Supplementary material for: A large deletion within intron 20 sequence of single-copy PolA1 gene as a useful marker for the speciation in Oryza AA-genome species
Source: Breed Sci. 2022 Jul 12;72(3):267–73. doi: 10.1270/jsbbs.21075 (PMC9653197; doi:10.1270/jsbbs.21075)
Supplement: Supplementary file 3 — Supplemental Table 4 [file 72_267_s3.xlsx]

## Sheet: Sheet1
Supplemental Table 4. Raw SNP data around PolA1 gene on chromosome 6 in O. rufipogon, extracted from data of 446 O. rufipogon accessions SNP project (http://viewer.shigen.info/oryzagenome21detail/index.xhtml)
	Thr/Met
Strain / Position	24412641	24412651	24412670	24412686	24412697	24412717	24412720	24412744	24412782	24412824	24412863	24412889	24412901	24412966	24412968	24412974	24412978	24413004	24413038	24413144	24413155	24413382	24413438	24413581	24413815	24413850	24413906	24414053	24414188	24414247	24414269	24414301	24414407	24414408	24414559	24414721	24414941	24414947	24414994	24415015	24415030	24415081	24415457	24415497	24415622	24415763	24416074	24416109	24416138
Reference	C	T	C	G	A	A	C	G	G	T	C	C	G	C	T	G	G	C	G	G	T	G	C	C	C	A	G	T	A	G	G	G	C	G	T	C	C	A	C	G	C	C	C	G	G	C	A	G	G
Nipponbare(NIG stock)	C/C	T/T	C/C	G/G	A/A	A/A	C/C	G/G	G/G	.	.	.	.	.	.	.	.	.	.	.	.	.	.	.	.	.	.	T/T	A/A	.	.	.	.	.	.	.	.	.	.	.	.	.	C/C	G/G	G/G	.	.	.	.
W0101	T	C	.	.	A	.	.	G	.	.	T	C	A	.	C	.	A	.	G	T	A	G	C	C	.	.	G	T	C	.	.	.	.	.	G	T	.	A	.	G	T	.	C	G	.	C	.	G	G
W0102	T	C	.	.	A	.	.	G	.	.	T	C	A	.	C	.	A	.	G	T	A	G	C	C	.	.	G	T	C	.	.	.	.	.	G	T	.	A	.	G	T	.	C	G	.	C	.	G	G
W0103	T	C	.	.	A	.	.	G	.	.	T	.	.	.	.	.	A	.	G	T	A	G	T	C	.	.	G	T	C	.	.	.	.	.	G	C	.	A	.	G	T	.	C	G	.	C	.	G	G
W0106	T	C	.	.	A	.	.	G	.	.	T	C	A	.	C	.	A	.	G	T	A	G	C	C	.	.	G	T	C	.	.	.	.	.	G	T	.	A	.	G	T	.	C	G	.	C	.	G	G
W0107	T	C	.	.	A	.	.	G	.	.	T	C	A	.	C	.	A	.	G	T	A	G	C	C	.	.	G	T	C	.	.	.	.	.	G	T	.	A	.	G	T	.	C	G	.	C	.	G	G
W0121	T	C	.	.	G	.	.	T	.	.	T	C	A	.	C	.	A	.	G	T	A	G	T	C	.	.	A	T	C	.	.	.	.	.	G	T	.	T	.	C	T	.	.	.	.	C	.	.	G
W0123	.	C	.	.	A	.	.	G	.	.	T	C	.	.	.	.	A	.	G	T	A	G	C	C	.	.	G	T	C	.	.	.	.	.	.	.	.	A	.	G	.	.	C	G	.	C	.	G	G
W0124	T	C	.	.	A	.	.	G	.	.	T	C	A	.	C	.	A	.	G	T	A	G	C	C	.	.	G	T	C	.	.	.	.	.	G	T	.	A	.	G	T	.	C	G	.	C	.	G	G
W0128	T	C	.	.	G	.	.	T	.	.	T	C	A	.	C	.	A	.	G	T	A	G	T	C	.	.	A	T	C	.	.	.	.	.	G	T	.	T	.	C	T	.	T	A	.	C	.	A	G
W0130	C	C	.	.	A	.	.	G	.	.	C	C	G	.	T	.	G	.	G	G	T	G	C	C	.	.	G	T	A	.	.	.	.	.	T	C	.	A	.	G	C	.	C	G	.	C	.	G	G
W0144	T	C	.	.	A	.	.	G	.	.	T	C	A	.	C	.	A	.	G	T	A	G	C	C	.	.	G	T	C	.	.	.	.	.	G	T	.	A	.	G	T	.	C	G	.	C	.	G	G
W0147	T	C	.	.	A	.	.	G	.	.	T	C	A	.	C	.	A	.	G	T	A	G	C	C	.	.	G	T	C	.	.	.	.	.	G	T	.	A	.	G	T	.	C	G	.	C	.	G	G
W0148	T	C	.	.	A	.	.	G	.	.	T	C	A	.	C	.	A	.	G	T	A	G	C	C	.	.	G	T	C	.	.	.	.	.	G	T	.	A	.	G	T	.	C	G	.	C	.	G	G
W0151	T	C	.	.	A	.	.	G	.	.	T	C	A	.	C	.	A	.	G	T	A	G	C	C	.	.	G	T	C	.	.	.	.	.	G	T	.	A	.	G	T	.	C	G	.	C	.	G	G
W0152	T	C	.	.	A	.	.	G	.	.	T	C	A	.	C	.	A	.	G	T	A	G	C	C	.	.	G	T	C	.	.	.	.	.	G	T	.	A	.	G	T	.	C	G	.	C	.	G	G
W0168	T	C	.	.	G	.	.	T	.	.	T	C	A	.	C	.	A	.	G	T	A	G	T	C	.	.	A	T	C	.	.	.	.	.	G	T	.	T	.	C	T	.	T	A	.	C	.	A	G
W0170	T	C	.	.	A	.	.	G	.	.	T	C	A	.	C	.	A	.	G	T	A	G	C	C	.	.	G	T	C	.	.	.	.	.	G	T	.	A	.	G	T	.	C	G	.	C	.	G	G
W0173	T	C	.	.	A	.	.	G	.	.	T	C	A	.	C	.	A	.	G	T	A	G	C	C	.	.	G	T	C	.	.	.	.	.	G	T	.	A	.	G	T	.	C	G	.	C	.	G	G
W0176	T	C	.	.	A	.	.	G	.	.	T	C	A	.	C	.	A	.	G	T	A	G	C	C	.	.	G	T	C	.	.	.	.	.	G	T	.	A	.	G	T	.	C	G	.	C	.	G	G
W0178	T	C	.	.	G	.	.	T	.	.	T	C	A	.	C	.	A	.	G	T	A	G	T	C	.	.	A	T	C	.	.	.	.	.	G	T	.	T	.	C	T	.	T	A	.	C	.	A	G
W0179	T	C	.	.	G	.	.	T	.	.	T	C	A	.	C	.	A	.	G	T	A	G	T	C	.	.	A	T	C	.	.	.	.	.	G	T	.	T	.	C	T	.	T	A	.	C	.	A	G
W0574	T	C	.	.	A	.	.	G	.	.	T	C	A	.	C	.	A	.	G	T	A	G	C	C	.	.	G	T	C	.	.	.	.	.	G	T	.	A	.	G	T	.	C	G	.	C	.	G	G
W0589	C	C	.	.	A	.	.	G	.	.	C	C	G	.	T	.	G	.	G	G	T	G	C	C	.	.	G	T	A	.	.	.	.	.	T	C	.	A	.	G	C	.	C	G	.	C	.	G	G
W0590	T	C	.	.	G	.	.	T	.	.	T	C	A	.	C	.	A	.	G	T	A	G	T	C	.	.	A	T	C	.	.	.	.	.	G	T	.	T	.	C	T	.	T	A	.	C	.	A	G
W0605	T	C	.	.	A	.	.	G	.	.	T	C	.	.	.	.	A	.	G	T	A	G	C	C	.	.	G	T	C	.	.	.	.	.	G	T	.	A	.	G	T	.	C	G	.	C	.	G	G
W0610	T	C	.	.	G	.	.	T	.	.	T	C	A	.	C	.	A	.	G	T	A	G	T	C	.	.	A	T	C	.	.	.	.	.	G	T	.	T	.	C	T	.	T	A	.	C	.	A	G
W0626	T	C	.	.	A	.	.	G	.	.	T	C	G	.	.	.	A	.	G	T	A	G	C	C	.	.	G	T	C	.	.	.	.	.	.	.	.	A	.	G	T	.	C	G	.	C	.	G	G
W0627	T	C	.	.	A	.	.	G	.	.	T	C	G	.	T	.	A	.	G	T	A	G	C	C	.	.	G	T	C	.	.	.	.	.	T	C	.	A	.	G	T	.	C	G	.	C	.	G	G
W0630	T	C	.	.	A	.	.	G	.	.	T	C	G	.	C	.	A	.	G	T	A	G	C	C	.	.	G	T	C	.	.	.	.	.	.	.	.	A	.	G	T	.	C	G	.	C	.	G	G
W0631	T	C	.	.	G	.	.	T	.	.	T	C	A	.	C	.	A	.	G	T	A	G	T	C	.	.	A	T	C	.	.	.	.	.	G	T	.	T	.	.	T	.	T	A	.	C	.	A	G
W0632	T	C	.	.	A	.	.	G	.	.	T	C	A	.	C	.	A	.	G	T	A	G	C	C	.	.	G	T	C	.	.	.	.	.	G	T	.	A	.	G	T	.	C	G	.	C	.	G	G
W0633	T	C	.	.	G	.	.	T	.	.	T	C	A	.	C	.	A	.	G	T	A	G	T	C	.	.	A	T	C	.	.	.	.	.	G	T	.	T	.	C	T	.	T	A	.	C	.	A	G
W0638	C	C	.	.	A	.	.	G	.	.	C	C	G	.	T	.	G	.	G	G	T	G	C	C	.	.	G	T	A	.	.	.	.	.	T	C	.	A	.	G	C	.	C	G	.	C	.	G	G
W0639	C	C	.	.	A	.	.	G	.	.	C	C	G	.	T	.	G	.	G	G	T	G	C	C	.	.	G	T	A	.	.	.	.	.	T	C	.	A	.	G	C	.	C	G	.	C	.	G	G
W1080	T	C	.	.	A	.	.	G	.	.	T	C	A	.	C	.	A	.	G	T	A	G	C	C	.	.	G	T	C	.	.	.	.	.	G	T	.	A	.	G	T	.	C	G	.	C	.	G	G
W1082	T	C	.	.	A	.	.	G	.	.	T	C	A	.	C	.	A	.	G	T	A	G	C	C	.	.	G	T	C	.	.	.	.	.	G	T	.	A	.	G	T	.	C	G	.	C	.	G	G
W1083	T	C	.	.	A	.	.	G	.	.	T	C	A	.	C	.	A	.	G	T	A	G	C	C	.	.	G	T	C	.	.	.	.	.	G	T	.	A	.	G	T	.	C	G	.	C	.	G	G
W1084	T	C	.	.	A	.	.	G	.	.	T	C	A	.	C	.	A	.	G	T	A	G	C	C	.	.	G	T	C	.	.	.	.	.	G	T	.	A	.	G	T	.	C	G	.	C	.	G	G
W1086	T	C	.	.	G	.	.	T	.	.	T	C	A	.	C	.	A	.	G	T	A	G	T	C	.	.	A	T	C	.	.	.	.	.	G	T	.	T	.	C	T	.	T	A	.	C	.	A	G
W1090	T	C	.	.	G	.	.	T	.	.	T	C	A	.	C	.	A	.	G	T	A	G	T	C	.	.	A	T	C	.	.	.	.	.	G	T	.	T	.	C	T	.	T	A	.	C	.	.	G
W1092	T	C	.	.	G	.	.	T	.	.	T	C	A	.	C	.	A	.	G	T	A	G	T	C	.	.	A	T	C	.	.	.	.	.	G	T	.	T	.	C	T	.	T	A	.	C	.	A	G
W1105	T	C	.	.	A	.	.	G	.	.	T	C	A	.	C	.	A	.	G	T	A	G	C	C	.	.	G	T	C	.	.	.	.	.	G	T	.	A	.	G	T	.	C	G	.	C	.	G	G
W1107	T	C	.	.	G	.	.	T	.	.	T	C	A	.	C	.	A	.	G	T	A	G	T	C	.	.	A	T	C	.	.	.	.	.	G	T	.	T	.	C	T	.	T	A	.	C	.	A	G
W1111	T	C	.	.	A	.	.	G	.	.	T	C	A	.	C	.	A	.	G	T	A	G	C	C	.	.	G	T	C	.	.	.	.	.	G	T	.	A	.	G	T	.	C	G	.	C	.	G	G
W1112	T	C	.	.	A	.	.	G	.	.	T	C	A	.	C	.	A	.	G	T	A	G	C	C	.	.	G	T	C	.	.	.	.	.	G	T	.	A	.	G	T	.	C	G	.	C	.	G	G
W1117	C	C	.	.	A	.	.	G	.	.	C	C	G	.	T	.	G	.	G	G	T	G	C	C	.	.	G	T	A	.	.	.	.	.	T	C	.	A	.	G	C	.	C	G	.	C	.	G	G
W1121	T	C	.	.	A	.	.	G	.	.	T	C	A	.	C	.	A	.	G	T	A	G	C	C	.	.	G	T	C	.	.	.	.	.	G	T	.	A	.	G	T	.	C	G	.	C	.	G	G
W1142	T	C	.	.	A	.	.	G	.	.	T	C	A	.	C	.	A	.	G	T	A	G	C	C	.	.	G	T	C	.	.	.	.	.	G	T	.	A	.	G	T	.	C	G	.	C	.	G	G
W1143	T	C	.	.	A	.	.	G	.	.	T	C	A	.	C	.	A	.	G	T	A	G	C	C	.	.	G	T	C	.	.	.	.	.	G	T	.	A	.	G	T	.	C	G	.	C	.	G	G
W1230	T	C	.	.	A	.	.	G	.	.	T	C	A	.	C	.	A	.	G	T	A	G	C	C	.	.	G	T	C	.	.	.	.	.	G	T	.	A	.	G	T	.	C	G	.	C	.	G	G
W1295	T	C	.	.	G	.	.	T	.	.	T	C	A	.	C	.	A	.	G	T	A	G	T	C	.	.	A	T	C	.	.	.	.	.	G	T	.	T	.	C	T	.	T	A	.	C	.	A	G
W1532	T	C	.	.	A	.	.	G	.	.	T	C	A	.	C	.	A	.	G	T	A	G	C	C	.	.	G	T	C	.	.	.	.	.	G	T	.	A	.	G	T	.	C	G	.	C	.	G	G
W1533	T	C	.	.	A	.	.	G	.	.	T	C	A	.	C	.	A	.	G	T	A	G	C	C	.	.	G	T	C	.	.	.	.	.	G	T	.	A	.	G	T	.	C	G	.	C	.	G	G
W1546	T	C	.	.	A	.	.	G	.	.	T	C	A	.	C	.	A	.	G	T	A	G	C	C	.	.	G	T	C	.	.	.	.	.	G	T	.	A	.	G	T	.	C	G	.	C	.	G	G
W1547	T	C	.	.	A	.	.	G	.	.	T	C	A	.	C	.	A	.	G	T	A	G	C	C	.	.	G	T	C	.	.	.	.	.	G	T	.	A	.	G	T	.	C	G	.	C	.	G	G
W1551	T	C	.	.	A	.	.	G	.	.	T	C	A	.	C	.	A	.	G	T	A	G	C	C	.	.	G	T	C	.	.	.	.	.	G	T	.	A	.	G	T	.	C	G	.	C	.	G	G
W1559	T	C	.	.	G	.	.	T	.	.	T	C	A	.	C	.	A	.	G	T	A	G	C	.	.	.	G	C	C	.	.	.	.	.	T	.	.	T	.	G	C	.	C	G	.	C	.	.	G
W1619	T	C	.	.	A	.	.	G	.	.	T	C	A	.	C	.	A	.	G	T	A	G	C	C	.	.	G	T	C	.	.	.	.	.	G	T	.	A	.	G	T	.	C	G	.	C	.	G	G
W1666	T	C	.	.	A	.	.	G	.	.	T	C	G	.	.	.	A	.	G	T	A	G	C	C	.	.	G	T	C	.	.	.	.	.	T	C	.	A	.	G	T	.	C	G	.	C	.	G	G
W1675	T	C	.	.	A	.	.	G	.	.	T	C	G	.	T	.	A	.	G	T	A	G	C	C	.	.	G	T	C	.	.	.	.	.	T	C	.	A	.	G	T	.	C	G	.	C	.	G	G
W1676	T	C	.	.	A	.	.	G	.	.	T	C	A	.	C	.	A	.	G	T	A	G	C	C	.	.	G	T	C	.	.	.	.	.	G	T	.	A	.	G	T	.	C	G	.	C	.	G	G
W1677	T	C	.	.	A	.	.	G	.	.	T	C	A	.	C	.	A	.	G	T	A	G	C	C	.	.	G	T	C	.	.	.	.	.	G	T	.	A	.	G	T	.	C	G	.	C	.	G	G
W1679	T	C	.	.	G	.	.	T	.	.	T	C	A	.	C	.	A	.	G	T	A	G	T	C	.	.	A	T	C	.	.	.	.	.	G	T	.	T	.	C	T	.	T	A	.	C	.	A	G
W1681	T	C	.	.	A	.	.	G	.	.	T	C	A	.	C	.	A	.	G	T	A	G	C	C	.	.	G	T	C	.	.	.	.	.	G	T	.	A	.	G	T	.	C	G	.	C	.	G	G
W1685	T	C	.	.	A	.	.	G	.	.	T	C	A	.	C	.	A	.	G	T	A	G	C	C	.	.	G	T	C	.	.	.	.	.	G	T	.	A	.	G	T	.	C	G	.	C	.	G	G
W1690	T	C	.	.	A	.	.	G	.	.	T	C	A	.	.	.	A	.	G	T	A	G	C	C	.	.	G	T	C	.	.	.	.	.	.	.	.	A	.	G	T	.	C	G	.	C	.	G	G
W1695	T	C	.	.	A	.	.	G	.	.	T	C	A	.	.	.	A	.	G	T	A	G	C	C	.	.	G	T	C	.	.	.	.	.	G	.	.	A	.	G	T	.	C	G	.	C	.	G	G
W1696	T	C	.	.	G	.	.	T	.	.	T	C	A	.	C	.	A	.	G	T	A	G	T	C	.	.	A	T	C	.	.	.	.	.	G	T	.	T	.	C	T	.	T	A	.	C	.	A	G
W1698	T	C	.	.	A	.	.	G	.	.	T	C	A	.	C	.	A	.	G	T	A	G	C	C	.	.	G	T	C	.	.	.	.	.	G	T	.	A	.	G	T	.	C	G	.	C	.	G	G
W1700	T	C	.	.	A	.	.	G	.	.	T	C	A	.	C	.	A	.	G	T	A	G	C	C	.	.	G	T	C	.	.	.	.	.	G	T	.	A	.	G	T	.	C	G	.	C	.	G	G
W1719	C	C	.	.	A	.	.	G	.	.	C	C	G	.	T	.	G	.	G	G	T	G	C	C	.	.	G	T	A	.	.	.	.	.	T	C	.	A	.	G	C	.	C	G	.	C	.	G	G
W1721	T	C	.	.	G	.	.	T	.	.	T	C	A	.	C	.	A	.	G	T	A	G	T	C	.	.	A	T	C	.	.	.	.	.	G	T	.	T	.	C	T	.	T	A	.	C	.	A	G
W1723	C	C	.	.	A	.	.	G	.	.	C	C	G	.	T	.	G	.	G	G	T	G	C	C	.	.	G	T	A	.	.	.	.	.	T	C	.	A	.	G	C	.	C	G	.	C	.	G	G
W1726	T	C	.	.	A	.	.	G	.	.	T	C	A	.	C	.	A	.	G	T	A	G	C	C	.	.	G	T	C	.	.	.	.	.	G	T	.	A	.	G	T	.	C	G	.	C	.	G	G
W1727	T	C	.	.	A	.	.	G	.	.	T	C	A	.	C	.	A	.	G	T	A	G	C	C	.	.	G	T	C	.	.	.	.	.	G	T	.	A	.	G	T	.	C	G	.	C	.	G	G
W1731	T	C	.	.	A	.	.	G	.	.	T	C	A	.	C	.	A	.	G	T	A	G	C	C	.	.	G	T	C	.	.	.	.	.	G	T	.	A	.	G	T	.	C	G	.	C	.	G	G
W1735	T	C	.	.	G	.	.	T	.	.	T	C	A	.	C	.	A	.	G	T	A	G	T	C	.	.	A	T	C	.	.	.	.	.	G	T	.	T	.	C	T	.	T	A	.	C	.	A	G
W1737	T	C	.	.	A	.	.	G	.	.	T	C	A	.	C	.	A	.	G	T	A	G	C	C	.	.	G	T	C	.	.	.	.	.	G	T	.	A	.	G	T	.	C	G	.	C	.	G	G
W1738	T	C	.	.	A	.	.	G	.	.	T	C	A	.	C	.	A	.	G	T	A	G	C	C	.	.	G	T	C	.	.	.	.	.	G	T	.	A	.	G	T	.	C	G	.	C	.	G	G
W1740	T	C	.	.	A	.	.	G	.	.	T	C	A	.	C	.	A	.	G	T	A	G	C	C	.	.	G	T	C	.	.	.	.	.	G	T	.	A	.	G	T	.	C	G	.	C	.	G	G
W1741	T	C	.	.	A	.	.	G	.	.	T	C	A	.	C	.	A	.	G	T	A	G	C	C	.	.	G	T	C	.	.	.	.	.	G	T	.	A	.	G	T	.	C	G	.	C	.	G	G
W1743	T	C	.	.	A	.	.	G	.	.	T	C	A	.	C	.	A	.	G	T	A	G	C	C	.	.	G	T	C	.	.	.	.	.	G	T	.	A	.	G	T	.	C	G	.	C	.	G	G
W1747	T	C	.	.	A	.	.	G	.	.	T	C	A	.	C	.	A	.	G	T	A	G	C	C	.	.	G	T	C	.	.	.	.	.	G	T	.	A	.	G	T	.	C	G	.	C	.	G	G
W1749	T	C	.	.	A	.	.	G	.	.	T	C	A	.	C	.	A	.	G	T	A	G	C	C	.	.	G	T	C	.	.	.	.	.	G	T	.	A	.	G	T	.	C	G	.	C	.	G	G
W1750	T	C	.	.	G	.	.	T	.	.	T	C	A	.	C	.	A	.	G	T	A	G	T	C	.	.	A	T	C	.	.	.	.	.	G	T	.	T	.	C	T	.	T	A	.	C	.	A	G
W1751	T	C	.	.	G	.	.	T	.	.	T	C	A	.	C	.	A	.	G	T	A	G	T	C	.	.	A	T	C	.	.	.	.	.	G	T	.	T	.	C	T	.	T	A	.	C	.	A	G
W1753	T	C	.	.	A	.	.	G	.	.	T	C	A	.	C	.	A	.	G	T	A	G	C	C	.	.	G	T	C	.	.	.	.	.	G	T	.	A	.	G	T	.	C	G	.	C	.	G	G
W1754	T	C	.	.	A	.	.	G	.	.	T	C	A	.	C	.	A	.	G	T	A	G	C	C	.	.	G	T	C	.	.	.	.	.	G	T	.	A	.	G	T	.	C	G	.	C	.	G	G
W1756	T	C	.	.	A	.	.	G	.	.	T	C	A	.	C	.	A	.	G	T	A	G	C	C	.	.	G	T	C	.	.	.	.	.	G	T	.	A	.	G	T	.	C	G	.	C	.	G	G
W1757	T	C	.	.	A	.	.	G	.	.	T	C	A	.	C	.	A	.	G	T	A	G	C	C	.	.	G	T	C	.	.	.	.	.	G	T	.	A	.	G	T	.	C	G	.	C	.	G	G
W1761	T	C	.	.	A	.	.	G	.	.	T	C	A	.	C	.	A	.	G	T	A	G	C	C	.	.	G	T	C	.	.	.	.	.	G	T	.	A	.	G	T	.	C	G	.	C	.	G	G
W1762	T	C	.	.	A	.	.	G	.	.	T	C	A	.	C	.	A	.	G	T	A	G	C	C	.	.	G	T	C	.	.	.	.	.	G	T	.	A	.	G	T	.	C	G	.	C	.	G	G
W1770	T	C	.	.	A	.	.	G	.	.	T	C	A	.	C	.	A	.	G	T	A	G	C	C	.	.	G	T	C	.	.	.	.	.	G	T	.	A	.	G	T	.	C	G	.	C	.	G	G
W1787	T	C	.	.	A	.	.	G	.	.	T	C	A	.	.	.	A	.	G	T	A	G	C	C	.	.	G	T	C	.	.	.	.	.	G	T	.	A	.	G	T	.	C	G	.	C	.	G	G
W1788	T	C	.	.	A	.	.	G	.	.	T	C	A	.	C	.	A	.	G	T	A	G	C	C	.	.	G	T	C	.	.	.	.	.	G	T	.	A	.	G	T	.	C	G	.	C	.	G	G
W1792	T	C	.	.	A	.	.	G	.	.	T	C	A	.	C	.	A	.	G	T	A	G	C	C	.	.	G	T	C	.	.	.	.	.	G	T	.	A	.	G	T	.	C	G	.	C	.	G	G
W1794	C	C	.	.	A	.	.	G	.	.	C	C	G	.	T	.	G	.	G	G	T	G	C	C	.	.	G	T	A	.	.	.	.	.	T	C	.	A	.	G	C	.	C	G	.	C	.	G	G
W1795	T	C	.	.	A	.	.	G	.	.	T	C	A	.	C	.	A	.	G	T	A	G	C	C	.	.	G	T	C	.	.	.	.	.	G	T	.	A	.	G	T	.	C	G	.	C	.	G	G
W1802	T	C	.	.	G	.	.	T	.	.	T	C	A	.	C	.	A	.	G	T	A	G	T	C	.	.	A	T	C	.	.	.	.	.	G	T	.	T	.	C	T	.	T	A	.	C	.	A	G
W1806	C	C	.	.	A	.	.	G	.	.	C	C	G	.	T	.	G	.	G	G	T	G	C	C	.	.	G	T	A	.	.	.	.	.	T	C	.	A	.	G	C	.	C	G	.	C	.	G	G
W1818	T	C	.	.	A	.	.	G	.	.	T	C	A	.	C	.	A	.	G	T	A	G	C	C	.	.	G	T	C	.	.	.	.	.	G	T	.	A	.	G	T	.	C	G	.	C	.	G	G
W1819	T	C	.	.	A	.	.	G	.	.	T	C	A	.	C	.	A	.	G	T	A	G	C	C	.	.	G	T	C	.	.	.	.	.	G	T	.	A	.	G	T	.	C	G	.	C	.	G	G
W1820	T	C	.	.	A	.	.	G	.	.	T	C	A	.	C	.	A	.	G	T	A	G	C	C	.	.	G	T	C	.	.	.	.	.	G	T	.	A	.	G	T	.	C	G	.	C	.	G	G
W1821	T	C	.	.	A	.	.	G	.	.	T	C	A	.	C	.	A	.	G	T	A	G	C	C	.	.	G	T	C	.	.	.	.	.	G	T	.	A	.	G	T	.	C	G	.	C	.	G	G
W1822	T	C	.	.	A	.	.	G	.	.	T	C	A	.	C	.	A	.	G	T	A	G	C	C	.	.	G	T	C	.	.	.	.	.	G	T	.	A	.	G	T	.	C	G	.	C	.	G	G
W1823	T	C	.	.	A	.	.	G	.	.	T	C	A	.	C	.	A	.	G	T	A	G	C	C	.	.	G	T	C	.	.	.	.	.	G	T	.	A	.	G	T	.	C	G	.	C	.	G	G
W1824	T	C	.	.	G	.	.	T	.	.	T	C	A	.	C	.	A	.	G	T	A	G	T	C	.	.	A	T	C	.	.	.	.	.	G	T	.	T	.	C	T	.	T	A	.	C	.	A	G
W1825	T	C	.	.	G	.	.	T	.	.	T	C	A	.	C	.	A	.	G	T	A	G	T	C	.	.	A	T	C	.	.	.	.	.	G	T	.	T	.	C	T	.	T	A	.	C	.	A	G
W1832	T	C	.	.	A	.	.	G	.	.	T	C	A	.	C	.	A	.	G	T	A	G	C	C	.	.	G	T	C	.	.	.	.	.	G	.	.	A	.	G	T	.	C	G	.	C	.	G	G
W1839	T	C	.	.	G	.	.	T	.	.	T	C	A	.	C	.	A	.	G	T	A	G	T	C	.	.	A	T	C	.	.	.	.	.	G	T	.	T	.	C	T	.	T	A	.	C	.	A	G
W1852	C	C	.	.	A	.	.	G	.	.	C	C	G	.	T	.	G	.	G	G	T	G	C	C	.	.	G	T	A	.	.	.	.	.	T	C	.	A	.	G	C	.	C	G	.	C	.	G	G
W1853	T	C	.	.	A	.	.	G	.	.	T	C	G	.	C	.	A	.	G	T	A	G	C	C	.	.	G	T	C	.	.	.	.	.	T	.	.	A	.	G	T	.	C	G	.	C	.	G	G
W1865	T	C	.	.	A	.	.	G	.	.	T	C	A	.	C	.	A	.	G	T	A	G	C	C	.	.	G	T	C	.	.	.	.	.	G	T	.	A	.	G	T	.	C	G	.	C	.	G	G
W1866	T	C	.	.	A	.	.	G	.	.	T	C	A	.	C	.	A	.	G	T	A	G	C	C	.	.	G	T	C	.	.	.	.	.	G	T	.	A	.	G	T	.	C	G	.	C	.	G	G
W1879	T	C	.	.	A	.	.	G	.	.	T	C	A	.	C	.	A	.	G	T	A	G	C	C	.	.	G	T	C	.	.	.	.	.	G	T	.	A	.	G	T	.	C	G	.	C	.	G	G
W1881	T	C	.	.	A	.	.	G	.	.	T	C	A	.	C	.	A	.	G	T	A	G	C	C	.	.	G	T	C	.	.	.	.	.	G	T	.	A	.	G	T	.	C	G	.	C	.	G	G
W1893	T	C	.	.	A	.	.	G	.	.	T	C	.	.	.	.	A	.	G	T	A	G	C	C	.	.	G	T	C	.	.	.	.	.	G	T	.	A	.	G	T	.	C	G	.	C	.	G	G
W1912	T	C	.	.	A	.	.	G	.	.	T	C	A	.	C	.	A	.	G	T	A	G	C	C	.	.	G	T	C	.	.	.	.	.	G	T	.	A	.	G	T	.	C	G	.	C	.	G	G
W1914	T	C	.	.	A	.	.	T	.	.	T	C	A	.	C	.	A	.	G	T	A	G	C	C	.	.	G	T	C	.	.	.	.	.	.	.	.	A	.	G	T	.	C	G	.	C	.	G	G
W1921	T	C	.	.	A	.	.	G	.	.	T	C	A	.	C	.	A	.	G	T	A	G	C	C	.	.	G	T	C	.	.	.	.	.	G	T	.	A	.	G	T	.	C	G	.	C	.	G	G
W1925	T	C	.	.	A	.	.	G	.	.	T	C	A	.	C	.	A	.	G	T	A	G	C	C	.	.	G	T	C	.	.	.	.	.	G	T	.	A	.	G	T	.	C	G	.	C	.	G	G
W1928	C	C	.	.	A	.	.	G	.	.	C	C	G	.	T	.	G	.	G	G	T	G	C	C	.	.	G	T	A	.	.	.	.	.	T	C	.	A	.	G	C	.	C	G	.	C	.	G	G
W1935	T	C	.	.	G	.	.	T	.	.	T	C	A	.	C	.	A	.	G	T	A	G	T	C	.	.	A	T	C	.	.	.	.	.	G	T	.	T	.	C	T	.	.	.	.	C	.	G	G
W1959	C	C	.	.	A	.	.	G	.	.	C	C	G	.	T	.	G	.	A	G	T	G	C	C	.	.	G	T	A	.	.	.	.	.	T	C	.	A	.	G	C	.	C	G	.	C	.	G	T
W1970	T	C	.	.	G	.	.	T	.	.	T	C	A	.	C	.	A	.	G	T	A	G	T	C	.	.	A	T	C	.	.	.	.	.	G	T	.	T	.	C	T	.	T	A	.	C	.	A	G
W1983	T	C	.	.	A	.	.	G	.	.	T	C	A	.	C	.	A	.	G	T	A	G	C	C	.	.	G	T	C	.	.	.	.	.	G	T	.	A	.	G	T	.	C	G	.	C	.	G	G
W2053	T	C	.	.	A	.	.	G	.	.	T	C	A	.	C	.	A	.	G	T	A	G	C	C	.	.	G	T	C	.	.	.	.	.	G	T	.	A	.	G	T	.	C	G	.	C	.	G	G
W2060	T	C	.	.	A	.	.	G	.	.	T	C	A	.	C	.	A	.	G	T	A	G	C	C	.	.	G	T	C	.	.	.	.	.	G	T	.	A	.	G	T	.	C	G	.	C	.	G	G
W2061	T	C	.	.	G	.	.	T	.	.	T	C	A	.	C	.	A	.	G	T	A	G	T	C	.	.	A	T	C	.	.	.	.	.	G	T	.	T	.	C	T	.	T	A	.	C	.	A	G
W2063	T	C	.	.	A	.	.	G	.	.	T	C	A	.	C	.	A	.	G	T	A	G	C	C	.	.	G	T	C	.	.	.	.	.	G	T	.	A	.	G	T	.	C	G	.	C	.	G	G
W2064	T	C	.	.	A	.	.	G	.	.	T	C	A	.	C	.	A	.	G	T	A	G	C	C	.	.	G	T	C	.	.	.	.	.	G	T	.	A	.	G	T	.	C	G	.	C	.	G	G
W2193	T	C	.	.	A	.	.	G	.	.	T	C	A	.	C	.	A	.	G	T	A	G	C	C	.	.	G	T	C	.	.	.	.	.	G	T	.	A	.	G	T	.	C	G	.	C	.	G	G
W2263	T	C	.	.	A	.	.	G	.	.	T	C	A	.	C	.	A	.	G	T	A	G	C	C	.	.	G	T	C	.	.	.	.	.	G	T	.	A	.	G	T	.	C	G	.	C	.	G	G
W2265	T	C	.	.	A	.	.	G	.	.	T	C	G	.	C	.	A	.	G	T	A	G	C	C	.	.	G	T	C	.	.	.	.	.	T	C	.	A	.	G	T	.	C	G	.	C	.	G	G
W2268	T	C	.	.	A	.	.	G	.	.	T	C	A	.	C	.	A	.	G	T	A	G	C	C	.	.	G	T	C	.	.	.	.	.	G	T	.	A	.	G	T	.	C	G	.	C	.	G	G
W2269	C	C	.	.	A	.	.	G	.	.	C	C	G	.	T	.	G	.	G	G	T	G	C	C	.	.	G	T	A	.	.	.	.	.	T	C	.	A	.	G	C	.	C	G	.	C	.	G	G
W2271	T	C	.	.	A	.	.	G	.	.	T	C	A	.	C	.	A	.	G	T	A	G	C	C	.	.	G	T	C	.	.	.	.	.	G	.	.	A	.	G	T	.	C	G	.	C	.	G	G
W2275	T	C	.	.	A	.	.	G	.	.	T	C	A	.	C	.	A	.	G	T	A	G	C	C	.	.	G	T	C	.	.	.	.	.	G	T	.	A	.	G	T	.	C	G	.	C	.	G	G
W2277	T	C	.	.	A	.	.	G	.	.	T	C	A	.	C	.	A	.	G	T	A	G	C	C	.	.	G	T	C	.	.	.	.	.	.	T	.	A	.	G	T	.	C	G	.	C	.	G	G
W2278	T	C	.	.	A	.	.	G	.	.	T	C	A	.	C	.	A	.	G	T	A	G	C	C	.	.	G	T	C	.	.	.	.	.	G	T	.	A	.	G	T	.	C	G	.	C	.	G	G
W2296	T	C	.	.	A	.	.	G	.	.	T	C	A	.	C	.	A	.	G	T	A	G	C	C	.	.	G	T	C	.	.	.	.	.	G	T	.	A	.	G	T	.	C	G	.	C	.	G	G
W2298	T	C	.	.	A	.	.	G	.	.	T	C	G	.	.	.	A	.	G	T	A	G	C	C	.	.	G	T	C	.	.	.	.	.	T	C	.	A	.	G	T	.	C	G	.	C	.	G	G
W2299	T	C	.	.	A	.	.	G	.	.	T	C	G	.	.	.	A	.	G	T	A	G	C	C	.	.	G	T	C	.	.	.	.	.	T	C	.	A	.	G	T	.	C	G	.	C	.	G	G
W2301	T	C	.	.	A	.	.	G	.	.	T	C	G	.	.	.	A	.	G	T	A	G	C	C	.	.	G	T	C	.	.	.	.	.	T	.	.	A	.	G	T	.	C	G	.	C	.	G	G
W2302	T	C	.	.	A	.	.	G	.	.	T	C	A	.	.	.	A	.	G	T	A	G	C	C	.	.	G	T	C	.	.	.	.	.	G	T	.	A	.	G	T	.	C	G	.	C	.	G	G
W2303	T	C	.	.	A	.	.	G	.	.	T	C	A	.	C	.	A	.	G	T	A	G	C	C	.	.	G	T	C	.	.	.	.	.	G	T	.	A	.	G	T	.	C	G	.	C	.	G	G
W2304	T	C	.	.	A	.	.	G	.	.	T	C	G	.	C	.	A	.	G	T	A	G	C	C	.	.	G	T	C	.	.	.	.	.	T	C	.	A	.	G	T	.	C	G	.	C	.	G	G
W2305	T	C	.	.	G	.	.	T	.	.	T	C	A	.	C	.	A	.	G	T	A	G	T	C	.	.	A	T	C	.	.	.	.	.	G	T	.	T	.	C	T	.	T	A	.	C	.	A	G
W2306	T	C	.	.	A	.	.	G	.	.	T	C	G	.	.	.	A	.	G	T	A	G	C	C	.	.	G	T	C	.	.	.	.	.	T	C	.	A	.	G	T	.	C	G	.	C	.	G	G
W2307	T	C	.	.	A	.	.	G	.	.	T	C	G	.	T	.	A	.	G	T	A	G	C	C	.	.	G	T	C	.	.	.	.	.	T	C	.	A	.	G	T	.	C	G	.	C	.	G	G
W2316	C	C	.	.	A	.	.	G	.	.	C	C	G	.	T	.	G	.	G	G	T	G	C	C	.	.	G	T	A	.	.	.	.	.	T	C	.	A	.	G	C	.	C	G	.	C	.	G	G
W2319	T	C	.	.	G	.	.	T	.	.	T	C	A	.	C	.	A	.	G	T	A	G	T	C	.	.	A	T	C	.	.	.	.	.	G	T	.	T	.	C	T	.	T	A	.	C	.	A	G
W2331	T	C	.	.	G	.	.	T	.	.	T	C	A	.	C	.	A	.	G	T	A	G	T	C	.	.	A	T	C	.	.	.	.	.	G	T	.	T	.	C	T	.	T	.	.	C	.	A	G
W2332	T	C	.	.	G	.	.	T	.	.	T	C	A	.	C	.	A	.	G	T	A	G	T	C	.	.	A	T	C	.	.	.	.	.	G	T	.	T	.	C	T	.	T	A	.	C	.	A	G
W3105	T	C	.	.	A	.	.	G	.	.	T	C	A	.	C	.	A	.	G	T	A	G	C	C	.	.	G	T	C	.	.	.	.	.	G	T	.	A	.	G	T	.	C	G	.	C	.	G	G
W0108	T	C	.	.	A	.	.	G	.	.	T	C	A	.	C	.	A	.	G	T	A	G	C	C	.	.	G	T	C	.	.	.	.	.	G	T	.	A	.	G	T	.	C	G	.	C	.	G	G
W0120	T	C	.	.	A	.	.	G	.	.	T	C	A	.	C	.	A	.	G	T	A	G	C	C	.	.	G	T	C	.	.	.	.	.	G	T	.	A	.	G	T	.	C	G	.	C	.	G	G
W0132	C	.	.	.	A	.	.	G	.	.	.	C	G	.	T	.	.	.	A	G	T	G	C	C	.	.	G	T	.	.	.	.	.	.	T	C	.	A	.	G	T	.	C	G	.	C	.	G	.
W0143	T	C	.	.	A	.	.	G	.	.	T	C	G	.	T	.	A	.	G	T	A	G	C	C	.	.	G	T	C	.	.	.	.	.	G	T	.	A	.	G	T	.	C	G	.	C	.	G	G
W0145	C	C	.	.	A	.	.	G	.	.	C	C	G	.	T	.	G	.	G	G	T	G	C	C	.	.	G	T	A	.	.	.	.	.	T	C	.	A	.	G	C	.	C	G	.	C	.	G	.
W0157	T	C	.	.	G	.	.	T	.	.	T	C	A	.	C	.	A	.	G	T	A	G	T	C	.	.	A	T	C	.	.	.	.	.	G	T	.	T	.	C	T	.	T	A	.	C	.	A	G
W0163	.	C	.	.	A	.	.	G	.	.	T	C	G	.	T	.	.	.	G	T	A	G	C	C	.	.	G	T	C	.	.	.	.	.	T	C	.	A	.	G	C	.	C	G	.	C	.	G	G
W0164	C	C	.	.	A	.	.	G	.	.	T	C	G	.	T	.	A	.	G	T	A	.	C	T	.	.	G	T	C	.	.	.	.	.	T	C	.	A	.	G	C	.	C	G	.	C	.	G	G
W0165	T	T	.	.	A	.	.	G	.	.	T	C	.	.	C	.	A	.	G	T	A	G	C	C	.	.	G	T	C	.	.	.	.	.	.	T	.	A	.	G	T	.	C	G	.	C	.	G	G
W0166	C	C	.	.	A	.	.	G	.	.	T	C	G	.	T	.	A	.	G	T	A	A	C	T	.	.	G	C	C	.	.	.	.	.	T	C	.	A	.	G	C	.	C	G	.	T	.	G	G
W0169	T	C	.	.	A	.	.	G	.	.	T	C	G	.	T	.	A	.	G	T	A	G	C	C	.	.	G	T	C	.	.	.	.	.	T	C	.	A	.	G	T	.	C	G	.	C	.	G	G
W0171	T	C	.	.	G	.	.	T	.	.	T	C	A	.	C	.	A	.	G	T	A	G	T	C	.	.	A	T	C	.	.	.	.	.	G	T	.	T	.	C	T	.	T	A	.	C	.	A	G
W0174	T	C	.	.	A	.	.	G	.	.	T	C	G	.	T	.	A	.	G	T	A	G	C	C	.	.	G	T	C	.	.	.	.	.	T	C	.	A	.	G	T	.	C	G	.	C	.	G	G
W0175	T	C	.	.	G	.	.	T	.	.	T	C	A	.	C	.	A	.	G	T	A	G	C	C	.	.	A	T	C	.	.	.	.	.	T	.	.	T	.	C	T	.	C	G	.	C	.	G	G
W0180	T	C	.	.	A	.	.	G	.	.	T	C	G	.	T	.	A	.	G	T	A	G	C	C	.	.	G	T	C	.	.	.	.	.	T	C	.	A	.	G	T	.	C	G	.	C	.	G	G
W0234	C	C	.	.	A	.	.	G	.	.	C	C	G	.	T	.	G	.	G	G	T	G	C	C	.	.	G	T	A	.	.	.	.	.	T	C	.	A	.	G	C	.	C	G	.	C	.	G	G
W0576	T	C	.	.	A	.	.	G	.	.	T	C	G	.	T	.	A	.	G	T	A	G	C	C	.	.	G	T	C	.	.	.	.	.	T	C	.	A	.	G	T	.	C	G	.	C	.	G	G
W0587	T	C	.	.	A	.	.	G	.	.	T	C	A	.	.	.	A	.	G	T	A	G	C	C	.	.	G	T	C	.	.	.	.	.	.	.	.	A	.	G	T	.	C	G	.	C	.	G	G
W0594	C	C	.	.	A	.	.	G	.	.	C	C	G	.	T	.	G	.	G	G	T	G	C	C	.	.	G	T	A	.	.	.	.	.	T	C	.	T	.	G	C	.	C	G	.	C	.	G	G
W0596	T	C	.	.	G	.	.	T	.	.	T	C	A	.	C	.	A	.	G	T	A	G	T	C	.	.	A	T	C	.	.	.	.	.	G	T	.	T	.	C	T	.	T	A	.	C	.	A	G
W0600	T	C	.	.	G	.	.	T	.	.	T	C	A	.	C	.	A	.	G	T	A	G	T	C	.	.	A	T	C	.	.	.	.	.	G	T	.	T	.	C	T	.	T	A	.	C	.	A	G
W0606	T	C	.	.	A	.	.	G	.	.	T	C	G	.	.	.	A	.	G	T	A	G	C	C	.	.	G	T	C	.	.	.	.	.	T	C	.	A	.	G	T	.	C	G	.	C	.	G	G
W0624	T	C	.	.	A	.	.	G	.	.	T	C	A	.	C	.	A	.	G	T	A	G	C	C	.	.	G	T	C	.	.	.	.	.	.	T	.	A	.	G	T	.	C	G	.	C	.	G	G
W0628	T	C	.	.	A	.	.	T	.	.	T	C	A	.	C	.	A	.	G	T	A	G	C	C	.	.	G	T	C	.	.	.	.	.	G	.	.	A	.	G	T	.	C	G	.	C	.	G	G
W0634	.	C	.	.	A	.	.	G	.	.	T	C	A	.	.	.	A	.	G	T	A	G	C	C	.	.	G	T	C	.	.	.	.	.	T	C	.	A	.	G	T	.	C	G	.	C	.	G	G
W0635	T	C	.	.	G	.	.	T	.	.	T	C	A	.	C	.	A	.	G	T	A	G	T	C	.	.	A	T	C	.	.	.	.	.	G	T	.	T	.	C	T	.	T	A	.	C	.	A	G
W1087	T	C	.	.	A	.	.	G	.	.	T	C	A	.	C	.	A	.	G	T	A	G	C	C	.	.	G	T	C	.	.	.	.	.	.	.	.	A	.	G	T	.	C	G	.	C	.	G	G
W1093	C	C	.	.	A	.	.	G	.	.	T	C	A	.	.	.	A	.	G	T	A	G	C	C	.	.	G	.	C	.	.	.	.	.	T	C	.	A	.	G	C	.	C	G	.	.	.	G	G
W1096	C	C	.	.	A	.	.	G	.	.	T	C	G	.	T	.	A	.	G	T	A	G	C	C	.	.	G	T	C	.	.	.	.	.	T	C	.	A	.	G	T	.	C	G	.	C	.	G	G
W1122	T	C	.	.	A	.	.	G	.	.	T	C	A	.	.	.	A	.	G	T	A	G	C	C	.	.	G	T	C	.	.	.	.	.	.	C	.	A	.	G	T	.	C	G	.	C	.	G	G
W1124	T	C	.	.	G	.	.	T	.	.	T	C	A	.	C	.	A	.	G	T	A	G	T	C	.	.	A	T	C	.	.	.	.	.	G	T	.	T	.	C	T	.	T	A	.	C	.	A	G
W1126	C	C	.	.	A	.	.	G	.	.	T	C	G	.	C	.	A	.	G	T	A	G	C	T	.	.	G	.	C	.	.	.	.	.	T	C	.	A	.	G	T	.	C	G	.	T	.	G	G
W1236	T	C	.	.	A	.	.	G	.	.	T	C	A	.	C	.	A	.	G	T	A	G	C	C	.	.	G	T	C	.	.	.	.	.	.	.	.	A	.	G	T	.	C	G	.	C	.	G	G
W1292	C	C	.	.	A	.	.	G	.	.	T	C	G	.	T	.	A	.	G	T	A	A	C	T	.	.	G	C	C	.	.	.	.	.	T	C	.	A	.	G	C	.	C	G	.	T	.	G	G
W1550	C	C	.	.	A	.	.	G	.	.	T	C	G	.	T	.	A	.	G	T	A	A	C	T	.	.	G	C	C	.	.	.	.	.	T	C	.	A	.	G	C	.	C	G	.	T	.	G	G
W1552	T	C	.	.	A	.	.	G	.	.	T	C	G	.	C	.	A	.	G	T	A	G	C	C	.	.	G	T	C	.	.	.	.	.	T	C	.	A	.	G	T	.	C	G	.	C	.	G	G
W1553	T	C	.	.	A	.	.	G	.	.	T	C	A	.	.	.	A	.	G	T	A	G	C	C	.	.	G	T	C	.	.	.	.	.	G	.	.	A	.	G	T	.	C	G	.	C	.	G	G
W1554	C	C	.	.	A	.	.	G	.	.	T	C	G	.	T	.	A	.	G	T	A	A	C	T	.	.	G	C	C	.	.	.	.	.	T	C	.	A	.	G	C	.	C	G	.	T	.	G	G
W1555	T	C	.	.	A	.	.	G	.	.	T	C	G	.	.	.	A	.	G	T	A	G	C	C	.	.	G	T	C	.	.	.	.	.	T	C	.	A	.	G	T	.	C	G	.	C	.	G	G
W1556	T	C	.	.	A	.	.	G	.	.	T	C	G	.	T	.	A	.	G	T	A	G	C	C	.	.	G	T	C	.	.	.	.	.	T	.	.	A	.	G	T	.	C	G	.	C	.	G	G
W1557	T	C	.	.	A	.	.	G	.	.	T	C	G	.	T	.	A	.	G	T	A	G	C	C	.	.	G	T	C	.	.	.	.	.	T	C	.	A	.	G	T	.	C	G	.	C	.	G	G
W1558	T	C	.	.	A	.	.	G	.	.	T	C	A	.	C	.	A	.	G	T	A	G	C	C	.	.	G	T	C	.	.	.	.	.	.	.	.	A	.	G	T	.	C	G	.	C	.	G	G
W1683	T	C	.	.	A	.	.	G	.	.	T	C	G	.	C	.	A	.	G	T	A	G	C	C	.	.	G	T	C	.	.	.	.	.	T	C	.	A	.	G	T	.	C	G	.	C	.	G	G
W1687	T	C	.	.	G	.	.	T	.	.	T	C	A	.	C	.	A	.	G	T	A	G	T	C	.	.	A	T	C	.	.	.	.	.	G	T	.	T	.	C	T	.	T	A	.	C	.	A	G
W1715	C	.	.	.	A	.	.	G	.	.	T	C	G	.	T	.	G	.	G	G	T	G	C	C	.	.	G	T	A	.	.	.	.	.	T	C	.	A	.	G	C	.	C	G	.	C	.	G	G
W1718	C	C	.	.	A	.	.	G	.	.	C	C	G	.	T	.	G	.	G	G	T	G	C	C	.	.	G	T	A	.	.	.	.	.	T	C	.	A	.	G	C	.	C	G	.	C	.	G	G
W1736	T	C	.	.	A	.	.	G	.	.	T	C	G	.	T	.	A	.	G	T	A	G	C	C	.	.	G	T	C	.	.	.	.	.	T	C	.	A	.	G	T	.	C	G	.	C	.	G	G
W1742	T	C	.	.	G	.	.	T	.	.	T	C	A	.	C	.	A	.	G	T	A	G	T	C	.	.	A	T	C	.	.	.	.	.	G	T	.	T	.	C	T	.	T	A	.	C	.	A	G
W1780	C	T	.	.	A	.	.	G	.	.	T	C	G	.	T	.	G	.	G	G	T	G	C	C	.	.	G	T	A	.	.	.	.	.	T	C	.	A	.	G	C	.	C	G	.	C	.	G	.
W1790	C	C	.	.	A	.	.	G	.	.	C	C	G	.	T	.	G	.	G	G	T	G	C	C	.	.	G	T	A	.	.	.	.	.	T	C	.	A	.	G	C	.	C	G	.	C	.	G	G
W1798	T	C	.	.	A	.	.	G	.	.	T	C	G	.	.	.	A	.	G	T	A	G	C	C	.	.	G	T	C	.	.	.	.	.	G	.	.	A	.	G	T	.	C	G	.	C	.	G	G
W1804	T	C	.	.	A	.	.	G	.	.	T	C	A	.	C	.	A	.	G	T	A	G	C	C	.	.	G	T	C	.	.	.	.	.	G	T	.	A	.	G	T	.	C	G	.	C	.	G	G
W1810	T	C	.	.	A	.	.	G	.	.	T	C	G	.	T	.	A	.	G	T	A	G	C	C	.	.	G	T	C	.	.	.	.	.	T	C	.	A	.	G	T	.	C	G	.	C	.	G	G
W1849	C	C	.	.	A	.	.	G	.	.	T	C	G	.	T	.	A	.	G	T	A	A	C	T	.	.	G	C	C	.	.	.	.	.	T	C	.	A	.	G	C	.	C	G	.	T	.	G	G
W1850	C	C	.	.	A	.	.	G	.	.	T	C	G	.	T	.	A	.	G	T	A	A	C	T	.	.	G	C	C	.	.	.	.	.	T	C	.	A	.	G	C	.	C	G	.	T	.	G	G
W1854	C	C	.	.	A	.	.	G	.	.	C	C	G	.	T	.	G	.	G	G	T	G	C	C	.	.	G	T	A	.	.	.	.	.	T	C	.	A	.	G	C	.	C	G	.	C	.	G	T
W1857	T	C	.	.	A	.	.	G	.	.	T	C	G	.	T	.	A	.	G	T	A	G	C	C	.	.	G	T	C	.	.	.	.	.	T	C	.	A	.	G	T	.	C	G	.	C	.	G	G
W1858	C	C	.	.	A	.	.	G	.	.	C	C	G	.	T	.	G	.	G	G	T	G	C	C	.	.	G	T	A	.	.	.	.	.	T	C	.	A	.	G	C	.	C	G	.	C	.	G	G
W1859	C	C	.	.	A	.	.	G	.	.	T	C	G	.	T	.	A	.	G	T	A	A	C	T	.	.	G	C	C	.	.	.	.	.	T	C	.	A	.	G	C	.	C	G	.	T	.	G	G
W1862	T	C	.	.	A	.	.	G	.	.	T	C	A	.	T	.	A	.	G	T	A	.	C	T	.	.	G	T	C	.	.	.	.	.	T	C	.	A	.	G	.	.	C	G	.	T	.	G	G
W1870	T	C	.	.	A	.	.	G	.	.	T	C	G	.	T	.	A	.	G	T	A	G	C	T	.	.	G	T	C	.	.	.	.	.	T	C	.	A	.	G	C	.	C	G	.	.	.	G	G
W1873	T	C	.	.	A	.	.	G	.	.	T	C	G	.	.	.	A	.	G	T	A	G	C	C	.	.	G	T	C	.	.	.	.	.	T	C	.	A	.	G	T	.	C	G	.	C	.	G	G
W1880	T	C	.	.	A	.	.	G	.	.	T	C	G	.	T	.	A	.	G	T	A	G	C	C	.	.	G	T	C	.	.	.	.	.	T	C	.	A	.	G	T	.	C	G	.	C	.	G	G
W1882	T	C	.	.	A	.	.	G	.	.	T	C	G	.	.	.	A	.	G	T	A	G	C	C	.	.	G	T	C	.	.	.	.	.	T	C	.	A	.	G	T	.	C	G	.	C	.	G	G
W1884	T	C	.	.	A	.	.	G	.	.	T	C	G	.	T	.	A	.	G	T	A	G	C	C	.	.	G	T	C	.	.	.	.	.	G	T	.	A	.	G	T	.	C	G	.	C	.	G	G
W1890	T	C	.	.	A	.	.	G	.	.	T	C	G	.	C	.	A	.	G	T	A	G	C	C	.	.	G	T	C	.	.	.	.	.	T	C	.	A	.	G	T	.	C	G	.	C	.	G	G
W1891	T	C	.	.	A	.	.	G	.	.	T	C	G	.	C	.	A	.	G	T	A	G	C	C	.	.	G	T	C	.	.	.	.	.	T	C	.	A	.	G	T	.	C	G	.	C	.	G	G
W1895	.	C	.	.	A	.	.	G	.	.	T	C	G	.	C	.	A	.	G	T	A	G	C	T	.	.	G	.	C	.	.	.	.	.	T	C	.	A	.	G	T	.	C	G	.	T	.	G	G
W1896	T	C	.	.	A	.	.	G	.	.	T	C	G	.	C	.	A	.	G	T	A	G	C	C	.	.	G	T	C	.	.	.	.	.	T	C	.	A	.	G	T	.	C	G	.	C	.	G	G
W1916	T	C	.	.	A	.	.	G	.	.	T	C	G	.	T	.	A	.	G	T	A	G	C	C	.	.	G	T	C	.	.	.	.	.	T	C	.	A	.	G	T	.	C	G	.	C	.	G	G
W1919	T	C	.	.	A	.	.	G	.	.	T	C	A	.	T	.	A	.	G	T	A	G	C	C	.	.	G	T	C	.	.	.	.	.	T	C	.	A	.	G	T	.	C	G	.	C	.	G	G
W1927	C	C	.	.	A	.	.	G	.	.	T	C	G	.	T	.	A	.	G	T	A	A	C	T	.	.	G	C	C	.	.	.	.	.	T	C	.	A	.	G	C	.	C	G	.	T	.	G	G
W1939	T	C	.	.	A	.	.	G	.	.	T	C	G	.	T	.	A	.	G	T	A	G	C	C	.	.	G	T	C	.	.	.	.	.	.	.	.	A	.	G	T	.	C	G	.	C	.	G	G
W1940	C	C	.	.	A	.	.	G	.	.	T	C	A	.	T	.	G	.	G	T	A	G	C	C	.	.	G	T	A	.	.	.	.	.	T	C	.	A	.	G	C	.	C	G	.	C	.	G	G
W1971	C	C	.	.	A	.	.	G	.	.	T	C	G	.	T	.	A	.	G	T	A	A	C	T	.	.	G	C	C	.	.	.	.	.	T	C	.	A	.	G	C	.	C	G	.	T	.	G	G
W1972	T	C	.	.	A	.	.	G	.	.	T	C	G	.	T	.	A	.	G	T	A	G	C	T	.	.	G	T	C	.	.	.	.	.	G	T	.	A	.	G	.	.	C	G	.	C	.	G	G
W1974	T	C	.	.	A	.	.	T	.	.	T	C	A	.	.	.	A	.	G	T	A	G	C	C	.	.	G	T	C	.	.	.	.	.	.	T	.	A	.	G	T	.	C	G	.	C	.	G	G
W1975	T	C	.	.	A	.	.	G	.	.	T	C	A	.	.	.	A	.	G	T	A	G	C	C	.	.	G	T	C	.	.	.	.	.	T	C	.	A	.	G	T	.	C	G	.	C	.	G	G
W1976	T	C	.	.	A	.	.	G	.	.	T	A	G	.	T	.	A	.	G	T	A	G	C	C	.	.	G	T	C	.	.	.	.	.	T	C	.	A	.	G	T	.	C	G	.	C	.	G	G
W1977	T	C	.	.	A	.	.	T	.	.	T	C	A	.	C	.	A	.	G	T	A	G	C	C	.	.	G	T	C	.	.	.	.	.	G	T	.	A	.	G	T	.	C	G	.	C	.	G	G
W1978	T	C	.	.	A	.	.	G	.	.	T	C	.	.	C	.	A	.	G	T	A	G	C	C	.	.	G	T	C	.	.	.	.	.	G	T	.	A	.	G	T	.	C	G	.	C	.	G	G
W1979	T	C	.	.	A	.	.	T	.	.	T	C	A	.	C	.	A	.	G	T	A	G	C	C	.	.	G	T	C	.	.	.	.	.	.	T	.	A	.	G	T	.	C	G	.	C	.	G	G
W1981	T	C	.	.	A	.	.	G	.	.	T	C	A	.	C	.	A	.	G	T	A	G	C	C	.	.	G	T	C	.	.	.	.	.	.	.	.	A	.	G	T	.	C	G	.	C	.	G	G
W2017	.	C	.	.	A	.	.	G	.	.	T	C	A	.	T	.	A	.	G	T	A	G	C	C	.	.	G	T	C	.	.	.	.	.	G	C	.	A	.	G	C	.	C	G	.	T	.	G	G
W2021	C	C	.	.	A	.	.	G	.	.	T	C	G	.	T	.	A	.	G	T	A	A	C	T	.	.	G	C	C	.	.	.	.	.	T	C	.	A	.	G	C	.	C	G	.	T	.	G	G
W2022	C	C	.	.	A	.	.	G	.	.	T	C	G	.	T	.	A	.	G	T	A	A	C	T	.	.	G	C	C	.	.	.	.	.	T	T	.	A	.	G	C	.	C	G	.	T	.	G	G
W2024	T	C	.	.	A	.	.	G	.	.	T	C	G	.	T	.	A	.	G	T	A	G	C	C	.	.	G	T	C	.	.	.	.	.	T	C	.	A	.	G	T	.	C	G	.	C	.	G	G
W2025	.	C	.	.	A	.	.	G	.	.	T	C	G	.	T	.	A	.	G	T	A	A	C	C	.	.	G	C	C	.	.	.	.	.	T	.	.	A	.	G	T	.	C	G	.	.	.	G	G
W2030	T	C	.	.	A	.	.	G	.	.	T	C	A	.	C	.	A	.	G	T	A	G	C	C	.	.	G	T	C	.	.	.	.	.	.	C	.	A	.	G	T	.	C	G	.	C	.	G	G
W2050	T	C	.	.	A	.	.	G	.	.	T	C	A	.	C	.	A	.	G	T	A	G	C	C	.	.	G	C	C	.	.	.	.	.	T	.	.	A	.	G	C	.	C	G	.	C	.	G	G
W2051	T	C	.	.	A	.	.	G	.	.	T	C	G	.	.	.	A	.	G	T	A	G	C	C	.	.	G	T	C	.	.	.	.	.	T	C	.	A	.	G	T	.	C	G	.	C	.	G	G
W2052	T	C	.	.	A	.	.	G	.	.	T	C	A	.	C	.	A	.	G	T	A	G	C	C	.	.	G	T	C	.	.	.	.	.	G	T	.	A	.	G	T	.	C	G	.	C	.	G	G
W2055	T	C	.	.	A	.	.	G	.	.	T	C	G	.	C	.	A	.	G	T	A	G	C	C	.	.	G	T	C	.	.	.	.	.	T	C	.	A	.	G	T	.	C	G	.	C	.	G	G
W2056	T	C	.	.	A	.	.	G	.	.	T	C	A	.	C	.	A	.	G	T	A	G	C	C	.	.	G	T	C	.	.	.	.	.	T	C	.	A	.	G	T	.	C	G	.	C	.	G	G
W2197	T	C	.	.	A	.	.	G	.	.	T	C	G	.	T	.	A	.	G	T	A	G	C	C	.	.	G	T	C	.	.	.	.	.	T	C	.	A	.	G	T	.	C	G	.	C	.	G	G
W2264	T	C	.	.	A	.	.	G	.	.	T	C	A	.	C	.	A	.	G	T	A	G	C	C	.	.	G	T	C	.	.	.	.	.	.	.	.	A	.	G	T	.	C	G	.	C	.	G	G
W2266	T	C	.	.	A	.	.	G	.	.	T	C	G	.	T	.	A	.	G	T	A	G	C	C	.	.	G	T	C	.	.	.	.	.	T	C	.	A	.	G	T	.	C	G	.	C	.	G	G
W2272	T	C	.	.	A	.	.	G	.	.	T	C	G	.	T	.	A	.	G	T	A	G	C	C	.	.	G	T	C	.	.	.	.	.	T	C	.	A	.	G	T	.	C	G	.	C	.	G	G
W2276	C	C	.	.	A	.	.	G	.	.	T	C	G	.	T	.	A	.	G	T	A	A	C	.	.	.	G	.	C	.	.	.	.	.	T	C	.	A	.	G	C	.	C	G	.	C	.	G	G
W2282	T	C	.	.	A	.	.	G	.	.	T	C	G	.	T	.	A	.	G	T	A	G	C	C	.	.	G	T	C	.	.	.	.	.	T	C	.	A	.	G	T	.	C	G	.	C	.	G	G
W2283	T	C	.	.	A	.	.	G	.	.	T	C	G	.	T	.	A	.	G	T	A	G	C	C	.	.	G	T	C	.	.	.	.	.	G	T	.	A	.	G	T	.	C	G	.	C	.	G	G
W2284	T	C	.	.	A	.	.	G	.	.	T	C	G	.	T	.	A	.	G	T	A	.	C	T	.	.	G	.	C	.	.	.	.	.	T	C	.	A	.	G	C	.	C	G	.	C	.	G	G
W2288	T	C	.	.	A	.	.	G	.	.	T	C	G	.	T	.	A	.	G	T	A	G	C	C	.	.	G	T	C	.	.	.	.	.	T	C	.	A	.	G	T	.	C	G	.	C	.	G	G
W2308	T	C	.	.	A	.	.	G	.	.	T	C	G	.	C	.	A	.	G	T	A	G	C	C	.	.	G	T	C	.	.	.	.	.	T	C	.	A	.	G	T	.	C	G	.	C	.	G	G
W2310	T	C	.	.	A	.	.	G	.	.	T	C	G	.	C	.	A	.	G	T	A	G	C	C	.	.	G	T	C	.	.	.	.	.	T	C	.	A	.	G	T	.	C	G	.	C	.	G	G
W2311	T	C	.	.	G	.	.	T	.	.	T	C	A	.	C	.	A	.	G	T	A	G	T	C	.	.	A	T	C	.	.	.	.	.	G	T	.	T	.	C	T	.	T	A	.	C	.	A	G
W2318	T	C	.	.	A	.	.	G	.	.	T	C	A	.	C	.	A	.	G	T	A	G	C	C	.	.	G	T	C	.	.	.	.	.	G	T	.	A	.	G	T	.	C	G	.	C	.	G	G
W2320	T	C	.	.	A	.	.	G	.	.	T	C	G	.	.	.	A	.	G	T	A	G	C	C	.	.	G	T	C	.	.	.	.	.	T	C	.	A	.	G	T	.	C	G	.	C	.	G	G
W2321	T	C	.	.	A	.	.	G	.	.	T	C	G	.	T	.	A	.	G	T	A	G	C	C	.	.	G	T	C	.	.	.	.	.	T	C	.	A	.	G	T	.	C	G	.	C	.	G	G
W2322	T	C	.	.	A	.	.	G	.	.	T	C	G	.	T	.	A	.	G	T	A	G	C	C	.	.	G	T	C	.	.	.	.	.	T	C	.	A	.	G	T	.	C	G	.	C	.	G	G
W2327	T	C	.	.	A	.	.	G	.	.	T	C	A	.	C	.	A	.	G	T	A	G	C	C	.	.	G	T	C	.	.	.	.	.	T	C	.	A	.	G	T	.	C	G	.	C	.	G	G
W3003	C	.	.	.	A	.	.	G	.	.	T	C	G	.	T	.	G	.	G	G	T	G	C	C	.	.	G	T	.	.	.	.	.	.	T	C	.	A	.	G	C	.	C	G	.	C	.	G	G
W3067	C	C	.	.	A	.	.	G	.	.	.	C	G	.	T	.	G	.	G	G	T	G	C	C	.	.	G	T	A	.	.	.	.	.	T	C	.	A	.	G	C	.	C	G	.	C	.	G	G
W3068	C	C	.	.	A	.	.	G	.	.	C	C	G	.	T	.	G	.	G	G	T	G	C	C	.	.	G	T	A	.	.	.	.	.	T	C	.	A	.	G	C	.	C	G	.	C	.	G	G
W3072	C	C	.	.	A	.	.	G	.	.	C	C	G	.	T	.	G	.	G	G	T	G	C	C	.	.	G	T	A	.	.	.	.	.	T	C	.	A	.	G	C	.	C	G	.	C	.	G	G
W3084	C	C	.	.	A	.	.	G	.	.	T	C	G	.	T	.	A	.	G	T	A	A	C	C	.	.	G	T	C	.	.	.	.	.	T	C	.	A	.	G	T	.	C	G	.	C	.	G	G
W3089	C	C	.	.	A	.	.	G	.	.	T	C	G	.	T	.	A	.	G	T	A	G	C	C	.	.	G	T	C	.	.	.	.	.	T	C	.	A	.	G	C	.	C	G	.	C	.	G	G
W3090	C	C	.	.	A	.	.	G	.	.	T	C	G	.	T	.	A	.	G	T	A	G	C	C	.	.	G	T	C	.	.	.	.	.	T	C	.	A	.	G	C	.	C	G	.	C	.	G	G
W3091	C	C	.	.	A	.	.	G	.	.	C	C	G	.	T	.	G	.	G	G	T	G	C	C	.	.	G	T	A	.	.	.	.	.	T	C	.	A	.	G	C	.	C	G	.	C	.	G	G
W3097	C	C	.	.	A	.	.	G	.	.	T	C	G	.	T	.	A	.	G	T	A	A	C	C	.	.	G	T	C	.	.	.	.	.	T	C	.	A	.	G	.	.	C	G	.	C	.	G	G
W3098	C	C	.	.	A	.	.	G	.	.	T	C	G	.	T	.	A	.	G	T	A	G	C	C	.	.	G	.	C	.	.	.	.	.	T	C	.	A	.	G	C	.	C	G	.	T	.	G	G
W0125	T	C	.	.	A	.	.	G	.	.	T	.	G	.	T	.	A	.	G	T	A	G	C	C	.	.	G	T	C	.	.	.	.	.	T	C	.	A	.	G	T	.	C	G	.	C	.	G	G
W0126	T	C	.	.	A	.	.	G	.	.	T	A	G	.	T	.	A	.	G	T	A	G	C	C	.	.	G	T	C	.	.	.	.	.	T	C	.	A	.	G	T	.	C	G	.	C	.	G	G
W0133	T	C	.	.	A	.	.	G	.	.	T	A	G	.	T	.	A	.	G	T	A	G	C	C	.	.	G	T	C	.	.	.	.	.	T	C	.	A	.	G	T	.	C	G	.	C	.	G	G
W0134	T	C	.	.	A	.	.	G	.	.	T	C	G	.	T	.	A	.	G	T	A	G	C	C	.	.	G	T	C	.	.	.	.	.	T	C	.	A	.	G	T	.	C	G	.	C	.	G	G
W0135	T	C	.	.	A	.	.	G	.	.	T	.	G	.	T	.	A	.	G	T	A	G	C	C	.	.	G	T	C	.	.	.	.	.	T	C	.	A	.	G	T	.	C	G	.	C	.	G	G
W0136	T	C	.	.	A	.	.	G	.	.	T	.	G	.	T	.	A	.	G	T	A	G	C	C	.	.	G	T	C	.	.	.	.	.	T	C	.	A	.	G	T	.	C	G	.	C	.	G	G
W0137	T	C	.	.	A	.	.	G	.	.	T	C	G	.	T	.	A	.	G	T	A	G	C	C	.	.	G	T	C	.	.	.	.	.	T	C	.	A	.	G	T	.	C	G	.	C	.	G	G
W0138	T	C	.	.	A	.	.	G	.	.	T	C	G	.	T	.	A	.	G	T	A	G	C	C	.	.	G	T	C	.	.	.	.	.	T	C	.	A	.	G	T	.	C	G	.	C	.	G	G
W0141	T	C	.	.	A	.	.	G	.	.	T	C	G	.	T	.	A	.	G	T	A	G	C	C	.	.	G	T	C	.	.	.	.	.	T	C	.	A	.	G	T	.	C	G	.	C	.	G	G
W0149	T	C	.	.	A	.	.	G	.	.	T	C	.	.	C	.	A	.	G	T	A	G	C	C	.	.	G	T	C	.	.	.	.	.	G	C	.	A	.	G	T	.	C	G	.	C	.	G	G
W0153	T	C	.	.	A	.	.	G	.	.	T	A	G	.	T	.	A	.	G	T	A	G	C	C	.	.	G	T	C	.	.	.	.	.	T	C	.	A	.	G	T	.	C	G	.	C	.	G	G
W0172	T	C	.	.	A	.	.	G	.	.	T	C	G	.	.	.	A	.	G	T	A	G	C	C	.	.	G	T	C	.	.	.	.	.	T	C	.	A	.	G	T	.	C	G	.	C	.	G	G
W0549	T	C	.	.	A	.	.	G	.	.	T	A	G	.	T	.	A	.	G	T	A	G	C	C	.	.	G	T	C	.	.	.	.	.	T	C	.	A	.	G	T	.	C	G	.	C	.	G	G
W0573	T	C	.	.	A	.	.	G	.	.	T	C	G	.	T	.	A	.	G	T	A	G	C	C	.	.	G	T	C	.	.	.	.	.	T	C	.	A	.	G	T	.	C	G	.	C	.	G	G
W0593	T	C	.	.	A	.	.	G	.	.	T	C	G	.	T	.	A	.	G	T	A	G	C	C	.	.	G	T	C	.	.	.	.	.	T	C	.	A	.	G	T	.	C	G	.	C	.	G	G
W0621	T	C	.	.	A	.	.	G	.	.	T	C	G	.	T	.	A	.	G	T	A	G	C	C	.	.	G	T	C	.	.	.	.	.	T	C	.	A	.	G	T	.	C	G	.	C	.	G	G
W0623	T	C	.	.	A	.	.	G	.	.	T	C	G	.	.	.	A	.	G	T	A	G	C	C	.	.	G	T	C	.	.	.	.	.	T	C	.	A	.	G	T	.	C	G	.	C	.	G	G
W0625	T	C	.	.	A	.	.	G	.	.	T	C	.	.	.	.	A	.	G	T	A	G	C	C	.	.	G	T	C	.	.	.	.	.	T	C	.	A	.	G	T	.	C	G	.	C	.	G	G
W0629	T	C	.	.	A	.	.	G	.	.	T	C	G	.	.	.	A	.	G	T	A	G	C	C	.	.	G	T	C	.	.	.	.	.	T	C	.	A	.	G	T	.	C	G	.	C	.	G	G
W0637	T	C	.	.	A	.	.	G	.	.	T	C	G	.	T	.	A	.	G	T	A	G	C	C	.	.	G	T	C	.	.	.	.	.	T	C	.	A	.	G	T	.	C	G	.	C	.	G	G
W1102	C	C	.	.	A	.	.	G	.	.	C	C	G	.	T	.	G	.	G	G	T	G	C	C	.	.	G	T	A	.	.	.	.	.	T	C	.	A	.	G	C	.	C	G	.	C	.	G	G
W1114	C	C	.	.	A	.	.	G	.	.	C	C	G	.	T	.	G	.	G	G	T	G	C	C	.	.	G	T	A	.	.	.	.	.	T	C	.	A	.	G	C	.	C	G	.	C	.	G	G
W1119	T	C	.	.	A	.	.	G	.	.	T	C	A	.	C	.	A	.	G	T	A	G	C	C	.	.	G	T	C	.	.	.	.	.	G	T	.	A	.	G	T	.	C	G	.	C	.	G	G
W1161	T	C	.	.	A	.	.	G	.	.	T	C	G	.	T	.	A	.	G	T	A	G	C	C	.	.	G	T	C	.	.	.	.	.	T	C	.	A	.	G	T	.	C	G	.	C	.	G	G
W1214	T	C	.	.	A	.	.	G	.	.	T	C	.	.	C	.	A	.	G	T	A	G	C	C	.	.	G	T	C	.	.	.	.	.	T	C	.	A	.	G	T	.	C	G	.	C	.	G	G
W1238	T	C	.	.	A	.	.	G	.	.	T	C	.	.	C	.	A	.	G	T	A	G	C	C	.	.	G	T	C	.	.	.	.	.	T	.	.	A	.	G	T	.	C	G	.	C	.	G	G
W1244	T	C	.	.	A	.	.	G	.	.	T	C	G	.	T	.	A	.	G	T	A	G	C	C	.	.	G	T	C	.	.	.	.	.	T	C	.	A	.	G	T	.	C	G	.	C	.	G	G
W1294	T	C	.	.	A	.	.	G	.	.	T	.	G	.	T	.	A	.	G	T	A	G	C	C	.	.	G	T	C	.	.	.	.	.	T	C	.	A	.	G	T	.	C	G	.	C	.	G	G
W1534	T	C	.	.	A	.	.	G	.	.	T	A	G	.	T	.	A	.	G	T	A	G	C	C	.	.	G	T	C	.	.	.	.	.	T	C	.	A	.	G	T	.	C	G	.	C	.	G	G
W1536	T	C	.	.	A	.	.	G	.	.	T	C	G	.	T	.	A	.	G	T	A	G	C	C	.	.	G	T	C	.	.	.	.	.	T	C	.	A	.	G	T	.	C	G	.	C	.	G	G
W1542	T	C	.	.	A	.	.	G	.	.	T	A	G	.	T	.	A	.	G	T	A	G	C	C	.	.	G	T	C	.	.	.	.	.	T	C	.	A	.	G	T	.	C	G	.	C	.	G	G
W1560	T	C	.	.	A	.	.	G	.	.	T	C	A	.	C	.	A	.	G	T	A	G	C	C	.	.	G	T	C	.	.	.	.	.	G	T	.	A	.	G	T	.	C	G	.	C	.	G	G
W1668	T	C	.	.	A	.	.	G	.	.	T	C	G	.	T	.	A	.	G	T	A	G	C	C	.	.	G	T	C	.	.	.	.	.	T	C	.	A	.	G	T	.	C	G	.	C	.	G	G
W1669	T	C	.	.	A	.	.	G	.	.	T	C	A	.	C	.	A	.	G	T	A	G	C	C	.	.	G	T	C	.	.	.	.	.	G	T	.	A	.	G	T	.	C	G	.	C	.	G	G
W1716	C	C	.	.	A	.	.	G	.	.	C	C	G	.	T	.	A	.	.	G	A	G	C	C	.	.	G	T	A	.	.	.	.	.	T	C	.	A	.	G	C	.	C	G	.	C	.	G	T
W1724	T	C	.	.	A	.	.	G	.	.	T	C	A	.	C	.	A	.	G	T	A	G	C	C	.	.	G	T	C	.	.	.	.	.	G	T	.	A	.	G	C	.	C	G	.	C	.	G	G
W1725	T	C	.	.	A	.	.	G	.	.	T	C	A	.	.	.	A	.	G	T	T	G	C	C	.	.	G	T	C	.	.	.	.	.	T	C	.	A	.	G	T	.	C	G	.	C	.	G	G
W1732	T	C	.	.	A	.	.	G	.	.	T	A	G	.	T	.	A	.	G	T	A	G	C	C	.	.	G	T	C	.	.	.	.	.	T	C	.	A	.	G	T	.	C	G	.	C	.	G	G
W1739	T	C	.	.	A	.	.	G	.	.	T	A	G	.	T	.	A	.	G	T	A	G	C	C	.	.	G	T	C	.	.	.	.	.	T	C	.	A	.	G	T	.	C	G	.	C	.	G	G
W1746	T	C	.	.	A	.	.	G	.	.	T	C	G	.	T	.	A	.	G	T	A	G	C	C	.	.	G	T	C	.	.	.	.	.	T	C	.	A	.	G	T	.	C	G	.	C	.	G	G
W1748	T	C	.	.	A	.	.	G	.	.	T	C	G	.	T	.	A	.	G	T	A	G	C	C	.	.	G	T	C	.	.	.	.	.	T	C	.	A	.	G	T	.	C	G	.	C	.	G	G
W1759	T	C	.	.	A	.	.	G	.	.	T	C	G	.	T	.	A	.	G	T	A	G	C	C	.	.	G	T	C	.	.	.	.	.	T	C	.	A	.	G	C	.	C	G	.	C	.	G	G
W1766	C	C	.	.	A	.	.	G	.	.	T	C	A	.	C	.	A	.	G	T	A	G	C	C	.	.	G	T	C	.	.	.	.	.	G	T	.	A	.	G	T	.	C	G	.	C	.	G	G
W1777	C	C	.	.	G	.	.	G	.	.	T	C	A	.	C	.	A	.	G	T	A	G	C	C	.	.	G	T	C	.	.	.	.	.	T	C	.	A	.	G	T	.	C	G	.	C	.	G	G
W1782	T	C	.	.	A	.	.	G	.	.	T	C	G	.	T	.	A	.	G	T	A	G	C	C	.	.	G	T	C	.	.	.	.	.	T	C	.	A	.	G	T	.	C	G	.	C	.	G	G
W1783	T	C	.	.	A	.	.	G	.	.	T	C	G	.	T	.	A	.	G	T	A	G	C	C	.	.	G	T	C	.	.	.	.	.	T	C	.	A	.	G	T	.	C	G	.	C	.	G	G
W1784	T	C	.	.	A	.	.	G	.	.	T	A	G	.	T	.	A	.	G	T	A	G	C	C	.	.	G	T	C	.	.	.	.	.	T	C	.	A	.	G	T	.	C	G	.	C	.	G	G
W1803	T	C	.	.	G	.	.	T	.	.	T	C	A	.	C	.	A	.	G	T	A	G	T	C	.	.	A	T	C	.	.	.	.	.	G	T	.	T	.	C	T	.	T	A	.	C	.	A	G
W1807	T	C	.	.	A	.	.	G	.	.	T	C	G	.	C	.	A	.	G	T	A	G	C	C	.	.	G	T	C	.	.	.	.	.	T	C	.	A	.	G	T	.	C	G	.	C	.	G	G
W1809	T	C	.	.	A	.	.	G	.	.	T	C	G	.	C	.	A	.	G	T	A	G	C	C	.	.	G	T	C	.	.	.	.	.	T	C	.	A	.	G	T	.	C	G	.	C	.	G	G
W1811	T	C	.	.	A	.	.	G	.	.	T	C	G	.	T	.	A	.	G	T	A	G	C	C	.	.	G	T	C	.	.	.	.	.	T	C	.	A	.	G	T	.	C	G	.	C	.	G	G
W1813	T	C	.	.	A	.	.	G	.	.	T	.	G	.	T	.	A	.	G	T	A	G	C	C	.	.	G	T	C	.	.	.	.	.	T	C	.	A	.	G	T	.	C	G	.	C	.	G	G
W1844	C	T	.	.	A	.	.	G	.	.	C	C	G	.	T	.	G	.	A	G	T	G	C	C	.	.	G	T	A	.	.	.	.	.	T	C	.	A	.	G	C	.	C	G	.	C	.	G	T
W1943	C	T	.	.	A	.	.	G	.	.	C	C	G	.	T	.	G	.	A	G	T	G	C	C	.	.	G	T	A	.	.	.	.	.	T	C	.	A	.	G	C	.	C	G	.	C	.	G	T
W1945	C	C	.	.	A	.	.	G	.	.	C	C	G	.	T	.	G	.	G	G	T	G	C	C	.	.	G	T	A	.	.	.	.	.	T	C	.	A	.	G	C	.	C	G	.	C	.	G	G
W1952	C	.	.	.	A	.	.	G	.	.	C	C	G	.	T	.	G	.	.	G	T	G	C	C	.	.	G	T	A	.	.	.	.	.	T	C	.	A	.	G	C	.	C	G	.	C	.	G	.
W1957	C	T	.	.	A	.	.	G	.	.	C	C	G	.	T	.	G	.	G	G	T	G	C	C	.	.	G	T	A	.	.	.	.	.	T	C	.	A	.	G	C	.	C	G	.	C	.	G	.
W1958	T	C	.	.	G	.	.	T	.	.	T	C	A	.	C	.	A	.	G	T	A	G	T	C	.	.	A	T	C	.	.	.	.	.	G	T	.	T	.	C	T	.	T	A	.	C	.	A	G
W1963	C	C	.	.	A	.	.	G	.	.	.	C	G	.	T	.	G	.	G	G	T	G	C	C	.	.	G	T	C	.	.	.	.	.	T	.	.	.	.	G	T	.	C	G	.	C	.	.	G
W1973	C	C	.	.	A	.	.	G	.	.	T	C	G	.	T	.	A	.	G	T	A	G	C	C	.	.	G	T	C	.	.	.	.	.	T	C	.	A	.	G	C	.	C	G	.	T	.	G	G
W1989	T	C	.	.	A	.	.	G	.	.	T	C	G	.	T	.	A	.	G	T	A	G	C	C	.	.	G	T	C	.	.	.	.	.	T	C	.	A	.	G	T	.	C	G	.	C	.	G	G
W1990	T	C	.	.	A	.	.	G	.	.	T	C	G	.	T	.	A	.	G	T	A	G	C	C	.	.	G	T	C	.	.	.	.	.	T	C	.	A	.	G	T	.	C	G	.	C	.	G	G
W1991	T	C	.	.	A	.	.	G	.	.	T	C	G	.	T	.	A	.	G	T	A	G	C	C	.	.	G	T	C	.	.	.	.	.	T	C	.	A	.	G	T	.	C	G	.	C	.	G	G
W1993	T	C	.	.	A	.	.	G	.	.	T	C	G	.	T	.	A	.	G	T	A	G	C	C	.	.	G	T	C	.	.	.	.	.	T	C	.	A	.	G	T	.	C	G	.	C	.	G	G
W1995	T	C	.	.	A	.	.	G	.	.	T	C	G	.	T	.	A	.	G	T	A	G	C	C	.	.	G	T	C	.	.	.	.	.	T	C	.	A	.	G	T	.	C	G	.	C	.	G	G
W1998	T	C	.	.	A	.	.	G	.	.	T	A	G	.	T	.	A	.	G	T	A	G	C	C	.	.	G	T	C	.	.	.	.	.	T	C	.	A	.	G	T	.	C	G	.	C	.	G	G
W2003	T	C	.	.	A	.	.	G	.	.	T	A	G	.	T	.	A	.	G	T	A	G	C	C	.	.	G	T	C	.	.	.	.	.	T	C	.	A	.	G	T	.	C	G	.	C	.	G	G
W2005	T	C	.	.	A	.	.	G	.	.	T	A	G	.	T	.	A	.	G	T	A	G	C	C	.	.	G	T	C	.	.	.	.	.	.	C	.	A	.	G	T	.	C	G	.	C	.	G	G
W2007	T	C	.	.	A	.	.	G	.	.	T	.	G	.	T	.	A	.	G	T	A	G	C	C	.	.	G	T	C	.	.	.	.	.	T	C	.	A	.	G	T	.	C	G	.	C	.	G	G
W2008	T	C	.	.	A	.	.	G	.	.	T	C	G	.	T	.	A	.	G	T	A	G	C	C	.	.	G	T	C	.	.	.	.	.	T	C	.	A	.	G	T	.	C	G	.	C	.	G	G
W2010	T	C	.	.	A	.	.	G	.	.	T	C	G	.	T	.	A	.	G	T	A	G	C	C	.	.	G	T	C	.	.	.	.	.	T	C	.	A	.	G	T	.	C	G	.	C	.	G	G
W2012	T	C	.	.	A	.	.	G	.	.	T	C	G	.	T	.	A	.	G	T	A	G	C	C	.	.	G	T	C	.	.	.	.	.	T	C	.	A	.	G	T	.	C	G	.	C	.	G	G
W2014	T	C	.	.	A	.	.	G	.	.	T	C	G	.	T	.	A	.	G	T	A	G	C	C	.	.	G	T	C	.	.	.	.	.	T	C	.	A	.	G	T	.	C	G	.	C	.	G	G
W2036	C	C	.	.	A	.	.	G	.	.	C	C	G	.	T	.	G	.	G	G	T	G	C	C	.	.	G	T	A	.	.	.	.	.	T	C	.	A	.	G	C	.	C	G	.	C	.	G	G
W2057	T	C	.	.	A	.	.	G	.	.	T	C	A	.	C	.	A	.	G	T	A	G	C	C	.	.	G	T	C	.	.	.	.	.	T	.	.	A	.	G	T	.	C	G	.	C	.	G	G
W2066	T	C	.	.	A	.	.	G	.	.	T	C	G	.	T	.	A	.	G	T	A	G	C	C	.	.	G	T	C	.	.	.	.	.	T	C	.	A	.	G	T	.	C	G	.	C	.	G	G
W2078	T	C	.	.	A	.	.	G	.	.	T	C	A	.	C	.	A	.	G	T	A	G	C	C	.	.	G	T	C	.	.	.	.	.	T	C	.	A	.	G	T	.	C	G	.	C	.	G	G
W2099	T	C	.	.	A	.	.	G	.	.	T	C	A	.	.	.	A	.	G	T	A	G	C	C	.	.	G	T	C	.	.	.	.	.	T	.	.	A	.	G	T	.	C	G	.	C	.	G	G
W2108	T	C	.	.	A	.	.	G	.	.	T	C	A	.	C	.	A	.	G	T	A	G	C	C	.	.	G	T	C	.	.	.	.	.	G	C	.	A	.	G	T	.	C	G	.	C	.	G	G
W2198	C	T	.	.	A	.	.	G	.	.	C	C	G	.	T	.	G	.	A	G	T	G	C	C	.	.	G	T	A	.	.	.	.	.	T	C	.	A	.	G	C	.	C	G	.	C	.	G	T
W2267	T	C	.	.	A	.	.	G	.	.	T	C	A	.	C	.	A	.	G	T	A	G	C	C	.	.	G	T	C	.	.	.	.	.	G	T	.	A	.	G	T	.	C	G	.	C	.	G	G
W3000	T	C	.	.	G	.	.	T	.	.	T	C	A	.	C	.	A	.	G	T	A	G	T	C	.	.	A	T	C	.	.	.	.	.	G	T	.	T	.	C	T	.	T	A	.	C	.	G	T
W3001	C	C	.	.	A	.	.	G	.	.	C	C	G	.	T	.	G	.	G	G	T	G	C	C	.	.	G	T	A	.	.	.	.	.	T	C	.	A	.	G	C	.	C	G	.	C	.	G	G
W3002	C	C	.	.	A	.	.	G	.	.	T	C	G	.	T	.	.	.	G	T	A	G	C	C	.	.	G	T	A	.	.	.	.	.	T	C	.	A	.	G	C	.	C	G	.	C	.	G	G
W3004	C	.	.	.	A	.	.	G	.	.	C	C	G	.	T	.	G	.	A	G	T	G	C	C	.	.	G	T	A	.	.	.	.	.	T	C	.	A	.	G	C	.	C	G	.	C	.	G	T
W3005	C	.	.	.	A	.	.	G	.	.	C	C	G	.	T	.	G	.	.	G	T	G	C	C	.	.	G	T	A	.	.	.	.	.	T	C	.	A	.	G	C	.	C	G	.	C	.	G	T
W3006	T	C	.	.	G	.	.	T	.	.	T	C	A	.	C	.	A	.	G	T	A	G	T	C	.	.	A	T	C	.	.	.	.	.	G	T	.	T	.	C	T	.	T	A	.	C	.	A	G
W3007	C	C	.	.	A	.	.	G	.	.	C	C	G	.	T	.	G	.	G	G	T	G	C	C	.	.	G	T	A	.	.	.	.	.	T	C	.	A	.	G	C	.	C	G	.	C	.	G	G
W3008	T	C	.	.	G	.	.	T	.	.	T	C	A	.	C	.	A	.	G	T	A	G	.	C	.	.	A	T	C	.	.	.	.	.	T	C	.	.	.	.	T	.	T	G	.	C	.	G	G
W3009	C	C	.	.	A	.	.	G	.	.	C	C	G	.	T	.	G	.	G	G	T	G	C	C	.	.	G	T	A	.	.	.	.	.	T	C	.	A	.	G	C	.	C	G	.	C	.	G	T
W3010	C	C	.	.	A	.	.	G	.	.	C	C	G	.	T	.	A	.	G	G	T	G	C	C	.	.	G	T	A	.	.	.	.	.	T	C	.	A	.	G	C	.	C	G	.	C	.	G	G
W3011	C	C	.	.	A	.	.	G	.	.	.	C	G	.	T	.	G	.	G	T	A	G	C	C	.	.	G	T	A	.	.	.	.	.	T	C	.	A	.	G	C	.	C	G	.	C	.	G	G
W3012	C	C	.	.	A	.	.	G	.	.	T	C	G	.	T	.	A	.	G	T	A	A	C	T	.	.	G	C	C	.	.	.	.	.	T	C	.	A	.	G	C	.	C	G	.	T	.	G	G
W3013	C	C	.	.	A	.	.	G	.	.	T	C	G	.	T	.	A	.	G	G	T	G	C	C	.	.	G	T	A	.	.	.	.	.	T	C	.	A	.	G	C	.	C	G	.	C	.	G	G
W3014	C	C	.	.	A	.	.	G	.	.	C	C	G	.	T	.	G	.	A	G	T	G	C	C	.	.	G	T	A	.	.	.	.	.	T	C	.	A	.	G	C	.	C	G	.	C	.	G	T
W3015	C	T	.	.	A	.	.	G	.	.	C	C	G	.	T	.	G	.	G	G	T	G	C	C	.	.	G	T	A	.	.	.	.	.	T	C	.	A	.	G	C	.	C	G	.	C	.	G	T
W3016	C	C	.	.	A	.	.	G	.	.	C	C	G	.	T	.	G	.	G	G	T	G	C	C	.	.	G	T	A	.	.	.	.	.	T	C	.	A	.	G	C	.	C	G	.	C	.	G	G
W3017	C	T	.	.	A	.	.	G	.	.	C	C	G	.	T	.	G	.	G	G	T	G	C	C	.	.	G	T	A	.	.	.	.	.	T	C	.	A	.	G	C	.	C	G	.	C	.	G	G
W3018	C	T	.	.	A	.	.	G	.	.	C	C	G	.	T	.	G	.	A	G	T	G	C	C	.	.	G	T	A	.	.	.	.	.	T	C	.	A	.	G	C	.	C	G	.	C	.	G	T
W3019	C	C	.	.	A	.	.	G	.	.	C	C	G	.	T	.	G	.	G	G	T	G	C	C	.	.	G	T	A	.	.	.	.	.	T	C	.	A	.	G	C	.	C	G	.	C	.	G	G
W3020	C	C	.	.	A	.	.	G	.	.	C	C	G	.	T	.	G	.	G	G	T	G	C	C	.	.	G	T	A	.	.	.	.	.	T	C	.	A	.	G	C	.	C	G	.	C	.	G	G
W3021	C	C	.	.	A	.	.	G	.	.	C	C	G	.	T	.	G	.	G	G	T	G	C	C	.	.	G	T	A	.	.	.	.	.	T	C	.	A	.	G	C	.	C	G	.	C	.	G	G
W3022	C	C	.	.	A	.	.	G	.	.	T	C	G	.	T	.	A	.	G	T	A	G	C	C	.	.	G	T	C	.	.	.	.	.	T	C	.	A	.	G	C	.	C	G	.	C	.	G	G
W3023	C	C	.	.	A	.	.	G	.	.	C	C	G	.	T	.	G	.	G	G	T	G	C	C	.	.	G	T	A	.	.	.	.	.	T	C	.	A	.	G	C	.	C	G	.	C	.	G	G
W3024	C	C	.	.	A	.	.	G	.	.	C	C	G	.	T	.	G	.	.	G	T	G	C	C	.	.	G	T	A	.	.	.	.	.	T	C	.	A	.	G	C	.	C	G	.	C	.	G	G
W3025	C	C	.	.	A	.	.	G	.	.	C	C	G	.	T	.	G	.	G	G	T	G	C	C	.	.	G	T	A	.	.	.	.	.	T	C	.	A	.	G	C	.	C	G	.	C	.	G	G
W3026	C	C	.	.	A	.	.	G	.	.	T	C	G	.	.	.	.	.	G	.	.	G	C	C	.	.	G	T	.	.	.	.	.	.	T	C	.	A	.	G	C	.	C	G	.	C	.	G	G
W3027	C	C	.	.	A	.	.	G	.	.	T	C	G	.	T	.	G	.	G	T	A	G	C	C	.	.	G	T	.	.	.	.	.	.	T	C	.	A	.	G	C	.	C	G	.	C	.	G	G
W3028	C	.	.	.	A	.	.	G	.	.	C	C	G	.	T	.	G	.	G	G	T	G	C	C	.	.	G	T	A	.	.	.	.	.	T	C	.	A	.	G	C	.	C	G	.	C	.	G	T
W3029	C	C	.	.	A	.	.	G	.	.	C	C	G	.	T	.	G	.	G	G	T	G	C	C	.	.	G	T	A	.	.	.	.	.	T	C	.	A	.	G	C	.	C	G	.	C	.	G	G
W3030	C	C	.	.	A	.	.	G	.	.	C	C	G	.	T	.	G	.	G	G	T	G	C	C	.	.	G	T	A	.	.	.	.	.	T	C	.	A	.	G	C	.	C	G	.	C	.	G	G
W3031	C	.	.	.	A	.	.	G	.	.	C	C	G	.	T	.	G	.	A	G	T	G	C	C	.	.	G	T	A	.	.	.	.	.	T	C	.	A	.	G	C	.	C	G	.	C	.	G	T
W3032	C	C	.	.	A	.	.	G	.	.	T	C	.	.	T	.	.	.	G	T	A	G	C	C	.	.	G	T	C	.	.	.	.	.	T	C	.	A	.	G	C	.	C	G	.	C	.	G	G
W3033	C	C	.	.	A	.	.	G	.	.	C	C	G	.	T	.	G	.	G	G	T	G	C	C	.	.	G	T	A	.	.	.	.	.	T	C	.	A	.	G	C	.	C	G	.	C	.	G	G
W3034	T	C	.	.	G	.	.	T	.	.	T	C	A	.	C	.	A	.	G	T	A	G	T	C	.	.	A	T	C	.	.	.	.	.	G	T	.	T	.	C	T	.	T	A	.	C	.	A	G
W3035	C	C	.	.	A	.	.	G	.	.	C	C	G	.	T	.	G	.	G	G	T	G	C	C	.	.	G	T	A	.	.	.	.	.	T	C	.	A	.	G	C	.	C	G	.	C	.	G	G
W3036	C	T	.	.	A	.	.	G	.	.	C	C	G	.	T	.	G	.	.	G	T	G	C	C	.	.	G	T	A	.	.	.	.	.	T	C	.	A	.	G	C	.	C	G	.	C	.	G	.
W3037	T	C	.	.	A	.	.	G	.	.	C	C	G	.	T	.	G	.	G	T	A	G	C	C	.	.	G	T	A	.	.	.	.	.	T	C	.	A	.	G	T	.	C	G	.	C	.	G	G
W3038	C	C	.	.	A	.	.	G	.	.	C	C	G	.	T	.	G	.	G	G	T	G	C	C	.	.	G	T	A	.	.	.	.	.	T	C	.	A	.	G	C	.	C	G	.	C	.	G	G
W3039	C	T	.	.	A	.	.	G	.	.	C	C	G	.	T	.	G	.	A	G	T	G	C	C	.	.	G	T	A	.	.	.	.	.	T	C	.	A	.	G	C	.	C	G	.	C	.	G	T
W3040	C	C	.	.	A	.	.	G	.	.	C	C	G	.	T	.	G	.	G	G	T	G	C	C	.	.	G	T	A	.	.	.	.	.	T	C	.	A	.	G	C	.	C	G	.	C	.	G	T
W3041	C	.	.	.	A	.	.	G	.	.	C	C	G	.	T	.	G	.	A	G	T	G	C	C	.	.	G	T	A	.	.	.	.	.	T	C	.	A	.	G	C	.	C	G	.	C	.	G	T
W3042	C	C	.	.	A	.	.	G	.	.	C	C	G	.	T	.	G	.	G	G	T	G	C	C	.	.	G	T	A	.	.	.	.	.	T	C	.	A	.	G	C	.	C	G	.	C	.	G	G
W3043	C	C	.	.	A	.	.	G	.	.	T	C	G	.	T	.	G	.	.	.	.	G	C	C	.	.	G	T	A	.	.	.	.	.	T	C	.	A	.	G	C	.	C	G	.	C	.	G	G
W3044	C	T	.	.	A	.	.	G	.	.	C	C	G	.	T	.	G	.	A	G	T	G	C	C	.	.	G	T	A	.	.	.	.	.	T	C	.	A	.	G	C	.	C	G	.	C	.	G	T
W3045	C	C	.	.	A	.	.	G	.	.	C	C	G	.	T	.	G	.	G	G	T	G	C	C	.	.	G	T	A	.	.	.	.	.	T	C	.	A	.	G	C	.	C	G	.	C	.	G	G
W3046	C	C	.	.	A	.	.	G	.	.	T	C	G	.	T	.	A	.	G	T	A	G	C	C	.	.	G	T	C	.	.	.	.	.	T	C	.	A	.	G	C	.	C	G	.	C	.	G	G
W3047	C	C	.	.	A	.	.	G	.	.	C	C	G	.	T	.	G	.	G	G	T	G	C	C	.	.	G	C	A	.	.	.	.	.	T	C	.	A	.	G	C	.	C	G	.	C	.	G	.
W3048	C	T	.	.	A	.	.	G	.	.	C	C	G	.	T	.	G	.	A	G	T	G	C	C	.	.	G	T	A	.	.	.	.	.	T	C	.	A	.	G	C	.	C	G	.	C	.	G	T
W3049	C	C	.	.	.	.	.	.	.	.	T	C	A	.	.	.	A	.	G	T	A	G	C	C	.	.	.	T	C	.	.	.	.	.	G	.	.	T	.	C	T	.	C	G	.	.	.	G	G
W3050	T	C	.	.	G	.	.	T	.	.	T	C	A	.	T	.	A	.	G	T	A	G	T	C	.	.	A	T	C	.	.	.	.	.	T	T	.	T	.	C	T	.	T	A	.	C	.	A	G
W3051	C	T	.	.	A	.	.	G	.	.	C	C	G	.	T	.	G	.	A	G	T	G	C	T	.	.	G	T	A	.	.	.	.	.	T	C	.	A	.	G	C	.	C	G	.	C	.	G	T
W3052	T	C	.	.	A	.	.	G	.	.	T	C	G	.	T	.	A	.	G	T	A	G	C	C	.	.	G	T	C	.	.	.	.	.	T	C	.	A	.	G	.	.	C	G	.	T	.	G	G
W3053	C	C	.	.	A	.	.	G	.	.	T	C	G	.	T	.	A	.	G	T	A	A	C	T	.	.	G	C	C	.	.	.	.	.	T	C	.	A	.	G	C	.	C	G	.	T	.	G	G
W3054	C	C	.	.	A	.	.	G	.	.	T	C	G	.	T	.	A	.	G	T	A	A	C	T	.	.	G	C	C	.	.	.	.	.	T	C	.	A	.	G	C	.	C	G	.	T	.	G	G
W3055	C	C	.	.	A	.	.	G	.	.	T	C	G	.	T	.	A	.	G	T	A	A	C	T	.	.	G	C	C	.	.	.	.	.	T	C	.	A	.	G	C	.	C	G	.	T	.	G	G
W3056	T	C	.	.	A	.	.	G	.	.	T	A	G	.	T	.	A	.	G	T	A	G	C	C	.	.	G	T	C	.	.	.	.	.	T	C	.	A	.	G	T	.	C	G	.	C	.	G	G
W3057	C	C	.	.	A	.	.	G	.	.	T	C	.	.	T	.	A	.	G	T	A	A	C	C	.	.	G	C	C	.	.	.	.	.	.	.	.	A	.	G	T	.	C	G	.	T	.	G	G
W3058	C	C	.	.	A	.	.	G	.	.	T	C	G	.	T	.	G	.	G	G	T	G	C	C	.	.	G	T	A	.	.	.	.	.	T	C	.	A	.	G	C	.	C	G	.	C	.	G	G
W3059	C	C	.	.	A	.	.	G	.	.	C	C	G	.	T	.	.	.	G	G	T	G	C	C	.	.	G	T	A	.	.	.	.	.	T	C	.	A	.	G	C	.	C	G	.	C	.	G	G
W3060	C	C	.	.	A	.	.	G	.	.	T	C	G	.	T	.	A	.	G	G	T	G	C	C	.	.	G	T	A	.	.	.	.	.	T	C	.	A	.	G	C	.	C	G	.	C	.	G	G
W3061	C	C	.	.	A	.	.	G	.	.	C	C	G	.	C	.	A	.	G	T	A	G	C	C	.	.	G	T	.	.	.	.	.	.	T	C	.	A	.	G	.	.	C	G	.	C	.	G	G
W3062	C	C	.	.	A	.	.	G	.	.	C	C	G	.	T	.	A	.	G	G	T	G	C	C	.	.	G	T	A	.	.	.	.	.	T	C	.	A	.	G	C	.	C	G	.	C	.	G	G
W3063	C	C	.	.	A	.	.	G	.	.	C	C	G	.	T	.	G	.	G	G	T	G	C	C	.	.	G	T	A	.	.	.	.	.	T	C	.	A	.	G	C	.	C	G	.	C	.	G	G
W3064	T	C	.	.	A	.	.	G	.	.	T	A	G	.	T	.	A	.	G	T	A	G	C	C	.	.	G	T	C	.	.	.	.	.	T	C	.	A	.	G	T	.	C	G	.	C	.	G	G
W3065	T	C	.	.	A	.	.	G	.	.	T	C	G	.	T	.	A	.	G	T	A	G	C	C	.	.	G	T	C	.	.	.	.	.	T	C	.	A	.	G	T	.	C	G	.	C	.	G	G
W3066	C	C	.	.	A	.	.	G	.	.	C	C	G	.	T	.	A	.	G	G	T	G	C	C	.	.	G	T	A	.	.	.	.	.	T	C	.	A	.	G	C	.	C	G	.	C	.	G	G
W3069	C	C	.	.	A	.	.	T	.	.	T	C	G	.	T	.	A	.	G	T	A	G	C	C	.	.	G	T	C	.	.	.	.	.	T	.	.	A	.	G	C	.	C	G	.	C	.	G	G
W3070	.	C	.	.	A	.	.	G	.	.	T	C	G	.	T	.	A	.	G	G	T	G	C	C	.	.	G	T	C	.	.	.	.	.	T	T	.	A	.	G	.	.	C	G	.	C	.	G	G
W3071	T	C	.	.	A	.	.	G	.	.	T	A	G	.	.	.	A	.	G	T	A	G	C	C	.	.	G	T	C	.	.	.	.	.	T	C	.	A	.	G	T	.	C	G	.	C	.	G	G
W3073	C	C	.	.	A	.	.	G	.	.	T	C	G	.	T	.	A	.	G	G	T	G	C	C	.	.	G	C	C	.	.	.	.	.	T	C	.	A	.	G	C	.	C	G	.	C	.	G	G
W3074	T	C	.	.	A	.	.	G	.	.	C	C	G	.	T	.	.	.	.	.	.	G	C	C	.	.	G	T	.	.	.	.	.	.	T	C	.	A	.	G	C	.	C	G	.	C	.	G	.
W3075	C	C	.	.	A	.	.	G	.	.	C	C	G	.	T	.	G	.	G	G	T	G	C	C	.	.	G	T	A	.	.	.	.	.	T	C	.	A	.	G	C	.	C	G	.	C	.	G	G
W3076	C	T	.	.	A	.	.	G	.	.	C	C	G	.	T	.	G	.	A	G	T	G	C	C	.	.	G	T	A	.	.	.	.	.	T	C	.	A	.	G	C	.	C	G	.	C	.	G	T
W3077	C	T	.	.	A	.	.	G	.	.	C	C	G	.	T	.	G	.	A	G	T	G	C	C	.	.	G	T	A	.	.	.	.	.	T	C	.	A	.	G	C	.	C	G	.	C	.	G	G
W3078	C	T	.	.	A	.	.	G	.	.	C	C	G	.	T	.	G	.	A	G	T	G	C	C	.	.	G	T	A	.	.	.	.	.	T	C	.	A	.	G	C	.	C	G	.	C	.	G	T
W3079	C	.	.	.	A	.	.	G	.	.	C	C	G	.	T	.	G	.	A	G	T	G	C	C	.	.	G	T	A	.	.	.	.	.	T	C	.	A	.	G	C	.	C	G	.	C	.	G	T
W3080	C	.	.	.	A	.	.	G	.	.	C	C	G	.	T	.	G	.	A	G	T	G	C	C	.	.	G	T	A	.	.	.	.	.	T	C	.	A	.	G	C	.	C	G	.	C	.	G	T
W3081	C	T	.	.	A	.	.	G	.	.	C	C	G	.	T	.	G	.	.	G	T	G	C	C	.	.	G	T	A	.	.	.	.	.	T	C	.	A	.	G	C	.	C	G	.	C	.	G	T
W3082	C	T	.	.	A	.	.	G	.	.	C	C	G	.	T	.	G	.	A	G	T	G	C	C	.	.	G	T	A	.	.	.	.	.	T	C	.	A	.	G	C	.	C	G	.	C	.	G	T
W3083	C	C	.	.	A	.	.	G	.	.	T	C	G	.	T	.	A	.	G	T	A	G	C	C	.	.	G	T	C	.	.	.	.	.	T	C	.	A	.	G	T	.	C	G	.	C	.	G	G
W3085	C	C	.	.	A	.	.	G	.	.	C	C	G	.	T	.	G	.	G	G	T	G	C	C	.	.	G	T	A	.	.	.	.	.	T	C	.	A	.	G	C	.	C	G	.	C	.	G	T
W3086	C	C	.	.	A	.	.	G	.	.	T	C	G	.	T	.	A	.	G	T	A	G	C	C	.	.	G	T	C	.	.	.	.	.	T	C	.	A	.	G	C	.	C	G	.	C	.	G	G
W3087	T	C	.	.	A	.	.	G	.	.	T	C	G	.	T	.	A	.	G	T	A	G	C	C	.	.	G	T	C	.	.	.	.	.	T	C	.	A	.	G	C	.	C	G	.	C	.	G	G
W3088	.	C	.	.	A	.	.	G	.	.	T	C	.	.	.	.	A	.	G	T	A	G	C	C	.	.	G	T	C	.	.	.	.	.	T	C	.	A	.	G	T	.	C	G	.	C	.	G	G
W3092	C	T	.	.	A	.	.	G	.	.	C	C	G	.	T	.	G	.	A	G	T	G	C	C	.	.	G	T	A	.	.	.	.	.	T	C	.	A	.	G	C	.	C	G	.	C	.	G	T
W3093	C	C	.	.	A	.	.	G	.	.	C	C	G	.	T	.	G	.	G	G	T	G	C	C	.	.	G	T	A	.	.	.	.	.	T	C	.	A	.	G	C	.	C	G	.	C	.	G	.
W3094	C	C	.	.	A	.	.	G	.	.	C	C	G	.	T	.	G	.	G	G	T	G	C	C	.	.	G	T	A	.	.	.	.	.	T	C	.	A	.	G	T	.	C	G	.	C	.	G	T
W3095	C	.	.	.	A	.	.	G	.	.	C	C	G	.	T	.	G	.	.	G	T	G	C	C	.	.	G	T	A	.	.	.	.	.	T	C	.	A	.	G	C	.	C	G	.	C	.	G	G
W3096	C	C	.	.	A	.	.	G	.	.	C	C	G	.	T	.	G	.	G	G	T	G	C	C	.	.	G	T	A	.	.	.	.	.	T	C	.	A	.	G	C	.	C	G	.	C	.	G	T
NBRP
copyright © 2015-2018 NBRP Rice. All Rights Reserved.
[truncated: 119 more columns]
